# Supplementary material for: Using single-sample networks and genetic algorithms to identify radiation-responsive genes in rice affected by heavy ions of the galactic cosmic radiation with different LET values
Source: Front Plant Sci. 2024 Nov 8;15:1457587. doi: 10.3389/fpls.2024.1457587 (PMC11581881; doi:10.3389/fpls.2024.1457587)
Supplement: Supplementary file 2 [file Table2.xlsx]

## Sheet: FPKM
Supplementary Table 2. The FPKM values of genes. GC represents the ground control group, and SF represents the spaceflight group. The unit of LET is keV/μm.
Group	GC	GC	GC	SF	SF	SF	SF	SF	SF	SF	SF	SF	SF	SF	SF	SF	SF	SF	SF	SF	SF	SF	SF	SF	SF	GC	GC	GC	SF	SF	SF	SF	SF	SF	SF	SF	SF	SF	SF	SF	SF	SF	SF	SF	SF	SF	SF	SF	SF
Stage	Tillering	Tillering	Tillering	Tillering	Tillering	Tillering	Tillering	Tillering	Tillering	Tillering	Tillering	Tillering	Tillering	Tillering	Tillering	Tillering	Tillering	Tillering	Tillering	Tillering	Tillering	Tillering	Tillering	Tillering	Tillering	Heading	Heading	Heading	Heading	Heading	Heading	Heading	Heading	Heading	Heading	Heading	Heading	Heading	Heading	Heading	Heading	Heading	Heading	Heading	Heading	Heading	Heading	Heading	Heading
LET				0	18.2679	19.8511	20.4151	54.9614	52.7435	53.7153	77.7099	74.8003	70.9111	107.641	107.641	100.74	136.84	136.855	159.485	186.118	184.083	206.489	248.017	250.822	213.313				0	18.2679	19.8511	20.4151	54.9614	52.7435	53.7153	77.7099	74.8003	70.9111	107.641	107.641	100.74	136.84	136.855	159.485	186.118	184.083	206.489	248.017	250.822
Os01g0100100	8.86875	8.92	9.36485	12.1611	10.0458	11.2056	14.3855	12.9645	13.8611	11.1028	11.7599	12.2516	11.3934	8.94615	8.56478	10.9677	9.6759	9.79609	9.47811	8.66532	9.23958	9.66071	11.7969	8.9576	7.86311	11.5918	9.93609	7.1082	8.35544	9.53726	10.7328	7.92529	10.9863	9.33757	7.49723	8.49138	7.65514	10.2495	12.1663	11.9998	11.8591	9.5304	8.53519	10.4278	9.14478	12.0285	7.53898	10.4268	10.4576
Os01g0100400	5.83658	6.48405	2.10053	2.37359	1.72912	1.79001	2.87238	1.46885	1.99628	1.88582	1.5728	1.05422	3.07068	3.06022	1.8459	1.24523	2.25275	2.61188	1.96611	1.1199	2.01705	1.84318	1.77455	1.69496	1.15723	2.21711	8.60134	1.39363	3.64635	3.94062	3.43178	2.70591	1.84694	1.86808	1.21975	3.17819	3.93645	0.731201	1.25633	1.911	2.22655	2.77683	2.98366	3.64752	0.9214	2.36914	3.40408	2.63009	2.76805
Os01g0100500	12.6593	13.2568	17.6848	12.3116	12.6192	12.6348	11.6324	13.3748	12.1342	10.1915	10.5499	12.2392	9.28251	10.6625	11.5272	11.2827	10.2486	10.7232	8.45364	6.68442	10.7057	13.7382	10.3744	9.59265	7.9151	17.5066	24.0277	14.6549	13.4897	14.3867	16.4325	10.5658	11.6844	10.3194	9.63331	14.3939	12.3755	9.82125	12.0826	12.1411	11.6391	8.30372	12.5818	11.9301	5.40223	8.28975	15.5875	9.67903	13.8802
Os01g0100600	15.2986	17.9067	11.1483	11.8887	10.9116	11.2921	15.2409	13.0271	11.9573	12.9951	9.7415	14.9408	14.2755	10.3543	10.026	10.7575	8.96917	9.19457	10.8615	9.49059	13.7456	9.24486	13.1681	10.8074	13.261	14.5698	10.8454	12.2204	8.06686	11.8286	14.4525	10.3083	18.811	20.2464	16.8801	10.616	13.3232	5.62152	10.9531	13.306	15.0919	7.83999	10.717	16.4449	6.70488	6.6722	15.4297	13.5247	12.4037
Os01g0100700	53.8997	68.4844	81.8333	90.746	92.4448	79.0088	40.0903	77.6164	68.3098	72.9914	67.8571	54.4291	63.9119	72.1222	74.6168	81.9984	74.3303	75.515	74.046	73.3268	83.631	70.4501	66.7718	75.6448	62.1277	43.901	97.0145	39.3698	65.7131	52.7045	56.8066	75.6198	63.3757	63.3609	68.0692	77.9148	82.8657	94.5568	68.6446	67.0838	70.4282	72.1758	74.6138	67.6613	55.1317	94.2839	66.5907	69.8093	84.135
Os01g0100800	13.0091	17.2655	18.684	19.5788	18.6825	18.8912	11.8526	16.6614	22.975	18.9559	15.9274	15.1553	14.8569	12.1781	15.0632	14.2562	13.2562	15.3901	14.4574	12.0971	14.4718	15.5735	18.7412	15.2223	17.4813	16.764	12.3749	16.6337	9.88076	16.463	17.4401	14.307	19.6547	17.7975	17.7665	14.0182	14.9802	3.17069	9.87692	15.5721	13.5435	9.91194	14.5293	16.8562	11.1014	14.6252	13.1572	15.2658	13.8819
Os01g0100900	26.7946	24.152	28.4046	28.828	35.4047	30.7212	27.4199	29.5198	32.3649	29.0436	25.9786	24.4926	24.1072	23.8377	23.2237	28.0491	28.4145	32.4023	31.5275	23.4043	24.6738	27.4086	20.9321	25.9333	23.4083	44.8556	33.811	34.7988	33.1264	44.0894	47.1041	53.7931	52.8603	50.6858	30.7183	52.5805	44.2979	20.5622	20.2658	24.4666	24.7059	37.4916	46.4237	45.9289	22.8964	28.8551	43.8005	33.9614	52.0669
Os01g0101200	67.3278	59.7035	40.6581	37.9009	13.7262	19.7088	54.0533	46.0826	29.7182	45.2836	40.2878	54.9301	65.774	36.6091	41.4095	34.9924	37.8498	35.6295	37.6433	53.1369	22.9024	35.6575	39.421	27.3511	24.237	22.9201	14.3034	23.6644	16.1915	28.091	31.0119	17.6289	26.8397	21.9606	30.604	27.9021	21.2028	9.17482	45.5621	52.8446	44.0541	13.291	33.4847	29.3753	18.5066	12.2235	40.799	26.414	20.1962
Os01g0101300	2.41089	1.2801	2.90865	1.51661	5.08799	1.85709	3.01105	1.56737	2.03335	1.70256	2.5318	1.16328	2.20998	3.04842	2.84732	2.39329	2.12122	1.54809	2.48466	2.01597	3.1823	3.36088	3.48504	1.76665	2.74647	1.89504	4.72539	2.61426	1.89345	1.34774	2.05274	1.99651	0.61342	2.86938	0.891104	2.19134	2.18194	0.104672	3.32712	1.13686	2.01018	1.05382	1.5227	3.15837	2.32393	3.09161	2.71284	1.89454	4.3042
Os01g0101600	15.9813	20.2708	10.3958	9.72866	8.23631	9.24979	8.61629	7.8602	9.40599	7.63815	7.38298	6.97704	9.12535	6.53524	6.42026	7.48284	7.55589	6.38324	6.16298	4.8707	5.36141	8.14287	9.09947	9.153	5.52355	12.1307	7.03379	7.73916	7.08484	9.89954	11.3696	7.71231	9.66016	14.1073	7.50647	9.2345	7.37543	4.78655	9.34825	8.19798	8.50214	5.08149	9.36612	9.07446	4.02712	6.39478	11.5116	8.34705	10.2687
Os01g0101700	29.6664	24.0645	20.7906	19.7599	8.67715	9.10296	12.7328	22.7109	11.8235	15.5278	12.0301	21.9486	18.1211	11.3736	11.7451	12.2069	9.82019	9.60818	12.4306	14.003	12.5867	10.5031	14.3711	10.3344	6.764	81.627	24.5274	64.0874	14.8323	25.074	25.7625	18.8126	13.5307	11.1725	14.459	9.66119	8.01379	6.49052	12.636	13.5911	14.7443	20.6948	19.5711	22.3862	22.7761	16.4216	13.5642	19.1717	12.7542
Os01g0102300	105.681	104.702	87.4007	102.682	57.254	70.0236	163.66	109.637	65.1468	91.8086	108.664	84.61	175.854	79.5097	85.5786	94.2597	82.7241	76.3974	80.0515	155.798	103.152	96.567	145.46	99.7587	70.1283	87.2502	26.0157	72.2086	26.0426	72.9611	71.2005	73.2541	101.743	72.9223	127.914	90.403	99.7297	29.7315	149.535	162.631	148.545	28.705	92.8081	101.963	36.3251	33.0685	81.5989	51.135	53.5787
Os01g0102500	5.02847	4.55256	3.16797	4.25029	4.08486	4.46099	3.94526	2.71955	3.18719	3.71524	3.16274	2.06472	2.60281	3.47916	4.50733	3.69493	3.91166	2.27775	4.29551	3.48524	4.08691	4.07645	2.79949	3.91437	5.09556	6.76718	5.7255	9.73038	4.16088	5.84388	5.35755	5.62115	6.98806	8.02822	5.46896	4.89051	5.784	2.72644	3.74943	3.62652	3.21265	3.61204	5.17956	4.82202	1.70348	2.54665	4.21378	5.2148	6.32499
Os01g0102600	49.5858	52.135	24.1121	28.9888	19.2437	27.5318	61.5233	40.7775	32.6233	37.3279	43.8904	60.974	60.8418	39.2149	36.4978	44.4571	45.8137	46.1987	50.2148	71.2216	25.2481	22.4241	50.4096	32.1161	34.9051	41.3405	14.2939	32.0271	12.4172	38.1192	43.3373	27.7202	43.0681	41.0875	40.6753	34.963	21.7366	13.5641	57.8358	62.3395	65.7679	34.1779	40.2891	51.0544	44.287	51.5892	45.4946	52.3459	26.951
Os01g0102700	35.7223	37.402	51.0581	44.596	90.1244	60.7612	40.1508	34.1686	38.938	39.2387	37.8363	39.8067	37.3121	39.3709	43.4793	48.4568	41.4116	43.3508	41.9827	46.5855	42.6311	37.0719	40.5859	57.1794	64.2273	91.0967	68.4646	72.1537	43.2504	66.3498	71.4635	69.2107	70.9184	102.269	60.4974	74.1124	69.9317	74.6668	38.3831	38.8061	42.4481	83.821	81.192	66.2392	78.9729	91.1926	77.3963	89.52	107.633
Os01g0102800	3.41877	3.14021	2.4349	2.57686	3.40954	3.00991	2.10902	2.41741	2.28119	2.14397	1.65487	1.79779	1.80258	1.90661	2.17958	1.96883	1.48735	2.04748	1.81957	1.70426	2.47206	2.04282	1.74092	1.56016	1.79444	2.31522	1.77544	1.69003	2.29764	3.69038	2.53566	3.36712	3.31527	3.66993	2.00198	2.38318	2.1648	1.62964	1.52353	2.22927	3.0376	2.58064	2.45927	3.25407	1.08544	1.95178	2.46537	2.4495	3.17199
Os01g0102900	11220	9734.69	6701.88	10354.9	8744.01	8558.98	14938.6	11641.1	5836.29	8397.3	10138.8	6852.53	13372.7	8679.85	8891.17	9160.38	5809.5	5630.82	5934.7	11509.7	14702.3	10910.3	14101.4	11506.5	8358.57	387.035	1584.03	1476.81	2184.35	4421.85	3385.16	4462.47	6919.03	3082.46	13301.2	7329.35	9315.37	8836.74	12434.8	13125.2	12214	5070.51	6299.5	4340.04	4563.01	4604.32	4375.39	3183.39	3647.88
Os01g0102950	11.8755	14.9516	6.07646	10.2692	13.5482	8.22641	19.5309	10.5534	7.90489	7.68795	7.61031	9.27789	12.2895	8.16496	8.16688	12.648	5.41973	5.30685	4.5251	12.0264	13.7563	10.0704	14.3908	11.5744	7.73208	0.410881	1.26258	2.21879	0.91064	6.78845	6.88687	5.78695	9.58815	10.4294	17.0535	8.34347	13.3117	2.60096	8.98853	8.73061	16.3816	11.7893	11.084	3.74817	12.3504	17.6568	6.5236	6.29776	7.2237
Os01g0103100	6.73986	11.4568	29.2634	7.54646	6.49191	10.329	8.44022	3.9156	9.05647	10.4924	8.44196	6.9653	7.76978	10.6377	11.1568	3.98157	12.1162	10.2763	9.4422	1.66159	7.02008	5.48065	6.23464	8.2034	4.98202	8.16502	17.4626	26.218	11.934	2.75498	5.27952	2.92118	1.34301	0.457323	6.27169	4.60385	11.0273	4.5301	7.35248	9.9622	2.5621	0.317661	5.68054	2.58526	0.644478	1.0316	7.36547	1.24091	7.0647
Os01g0103400	9.37039	6.01554	13.6289	9.54117	8.5441	10.655	11.5173	5.06867	11.6015	8.03184	8.66885	10.0856	6.8682	11.9446	10.4317	16.233	9.38141	11.15	4.05309	14.6808	11.9549	13.0594	5.25132	9.1708	8.13517	6.83264	5.48418	6.24973	14.8872	14.0024	8.99149	10.364	6.85376	10.0923	4.89968	6.92141	8.1141	9.00832	7.38436	8.83726	12.644	19.8038	10.1532	7.92309	13.2447	20.6945	6.7847	14.209	9.94674
Os01g0103600	23.8227	21.0035	36.8296	32.1078	46.7907	30.461	23.4108	20.2289	26.3099	25.163	28.5689	30.6493	24.644	31.0329	30.7571	37.6931	29.7303	31.2588	33.1807	28.4619	26.1653	26.4395	27.0593	45.0986	39.1113	33.8531	36.0559	42.533	30.1907	36.3387	31.7171	49.8849	40.1365	40.3692	26.3085	46.16	41.9638	52.6575	24.1138	23.4992	28.1669	47.8775	46.6881	32.8409	37.0349	38.6694	39.2878	30.2651	45.3021
Os01g0103700	0.77936	1.14457	0.805416	1.02445	1.20434	1.39764	1.46275	0.911861	1.31078	0.851428	1.04818	0.99532	1.16562	1.0719	0.482497	1.15466	1.01003	0.996034	1.02784	0.463488	0.85255	0.844115	0.643655	1.45791	1.33081	0.742806	1.0793	0.905718	0.843321	0.768482	0.756716	0.902594	0.885475	1.32206	0.352499	0.396938	0.511481	0.699296	0.823258	0.438432	0.863898	0.418881	0.578829	0.966327	1.79773	0.783339	0.88052	1.39764	1.26121
Os01g0103800	9.51024	9.86459	9.28692	11.3118	14.2251	12.0455	10.4142	9.62408	10.341	9.49111	9.91718	6.22631	7.12324	7.42101	8.2136	8.71443	9.29294	7.73575	9.41664	7.55437	8.09647	10.6999	7.98592	9.22984	7.46428	9.95896	9.85466	5.88759	7.23718	7.99279	8.24879	9.83992	11.0508	9.36671	11.0327	9.46737	7.11152	4.6255	8.23858	8.65481	9.03624	7.85458	7.57235	10.2193	10.2519	8.52142	6.82085	6.19838	11.6828
Os01g0104000	5.99267	6.72045	9.69786	5.96145	11.622	6.54664	5.51866	5.35464	5.3834	3.92455	5.68809	7.37784	3.8684	6.12586	8.84521	8.33008	6.7581	8.80514	8.64155	6.11258	5.18723	7.30441	6.32232	7.00954	3.19631	15.0443	9.64757	9.04675	6.70895	11.9828	11.6571	10.9465	6.41077	6.37305	6.99851	9.34806	7.97545	2.99873	5.21025	6.08646	5.18967	5.40448	12.7822	10.1384	3.69164	5.60533	10.7612	6.84786	13.6333
Os01g0104100	27.4791	26.8819	23.6063	21.9858	24.7546	25.3795	32.4867	24.9182	23.8979	23.6343	25.113	29.4251	19.0479	24.4606	26.8762	34.9339	26.3867	30.2494	29.7432	26.3852	22.5923	31.0777	22.2524	22.8176	19.9987	35.9409	29.0527	28.7442	24.6217	33.3978	34.0094	32.9012	37.64	33.7557	25.9891	24.75	27.1684	23.0696	25.7812	29.2235	34.1647	38.4238	23.0696	34.3062	35.7554	46.634	25.698	39.0446	28.7093
Os01g0104400	82.1795	124.381	169.333	134.533	155.217	234.652	111.71	216.815	225.754	176.043	190.581	152.902	90.7043	226.774	225.141	245.471	252.749	238.475	242.603	150.074	254.705	320.637	99.9078	117.501	118.83	79.3877	441.073	87.7152	402.899	114.99	143.674	184.755	145.616	68.4824	102.271	87.1848	94.3604	398.181	186.095	204.869	222.995	139.599	135.571	127.645	152.457	113.3	114.849	120.934	109.046
Os01g0104600	11.4139	11.1387	10.6721	13.4282	12.238	10.8107	13.0083	11.2248	13.1715	11.9615	12.9813	12.8889	13.4009	8.94251	10.4277	10.0089	8.511	12.5725	10.9584	10.3677	11.8674	10.6456	13.4368	14.243	12.8429	15.4263	15.3693	19.4249	10.5933	10.1636	11.2356	8.54145	10.6378	10.4845	11.48	11.2673	11.837	7.28635	13.6056	12.4239	15.0297	10.4455	9.57319	11.6829	6.79443	11.8419	9.34538	8.59815	9.90935
Os01g0104800	12.193	13.7024	13.4099	16.0437	18.727	13.6846	8.85058	13.0639	13.0119	14.1306	11.5216	10.0383	11.3298	10.6693	12.3334	13.7772	13.1885	12.4359	12.5201	12.9007	12.4963	10.6139	13.8643	13.8851	12.3144	8.25926	12.4762	5.47952	8.4694	13.8374	13.3093	14.8294	15.157	14.9082	12.8952	11.1063	16.0313	11.4072	11.7089	13.3554	14.189	20.1244	13.886	13.5298	14.9796	21.609	12.4798	13.8741	12.6763
Os01g0105400	9.07978	10.3997	8.30712	9.06871	12.4165	10.8183	7.60979	7.9064	6.25396	7.29081	7.20262	6.49861	6.84923	6.87605	7.17048	6.69024	9.37577	6.74005	8.37138	6.9841	6.373	6.2953	7.42435	8.35079	7.50545	10.296	8.518	7.3119	5.81046	10.4717	8.85316	7.67579	8.63298	10.4339	5.54678	6.93997	6.0617	2.25576	5.33704	6.81372	6.05652	15.5591	9.45455	8.34187	14.0328	17.8077	10.3741	9.46686	11.1446
Os01g0105800	2.73604	4.39626	1.27911	2.34016	1.52805	1.48052	1.04538	2.29756	0.993541	1.16467	2.63381	1.36417	1.26544	1.27155	2.31318	1.10143	1.36037	2.46243	2.99944	2.61417	1.16621	1.9941	2.4253	2.58968	1.8166	3.18773	2.24973	1.74702	1.66533	2.77654	3.68851	3.76279	4.73259	4.01275	2.17707	3.4069	2.42845	2.25038	1.02359	1.88152	2.42281	2.28357	3.25763	5.17089	3.81537	2.86576	3.54841	5.0642	5.52072
Os01g0105900	30.8388	46.7623	52.6957	54.1524	71.8656	43.3305	35.9631	55.0933	46.3572	40.0274	47.012	40.3486	36.8871	40.7413	41.3926	53.5804	57.4455	54.979	52.9867	37.245	29.476	43.5524	47.5134	61.4915	66.526	31.4174	26.8251	42.345	31.0408	44.1527	34.4253	33.3204	40.717	73.4365	35.3178	41.0595	46.6139	38.0989	37.9022	37.0584	41.1843	55.5382	37.1612	35.0272	38.4043	31.8508	39.4356	42.8547	48.9582
Os01g0106200	44.6146	37.4483	56.5492	54.7626	63.3058	63.5855	52.5092	47.6561	47.6011	50.9308	48.6561	48.1168	45.1374	69.4947	66.6837	55.7224	54.1484	61.1163	55.8335	53.3468	63.3536	48.9034	51.5498	56.5916	70.0242	65.2724	75.2018	49.6044	82.6106	68.0131	61.3468	70.1357	52.4798	61.1538	56.7838	77.7845	45.8347	83.7801	56.3609	52.4166	58.3917	63.8807	69.249	73.3899	74.5245	49.5052	73.8073	72.9337	85.4638
Os01g0106500	13.3645	14.159	31.5883	26.975	50.8325	21.4378	14.376	16.9673	18.2288	14.8404	17.5304	17.7858	14.9563	23.8124	20.1619	28.3736	17.0516	20.2002	20.9614	19.7143	18.9258	17.6193	20.1946	27.4547	15.4912	6.86675	16.0483	7.31885	16.8268	13.1707	13.9173	16.4895	15.4686	8.93347	18.9281	16.2049	25.7612	20.1049	17.7909	14.1035	24.713	22.1283	18.0879	15.7744	17.3995	27.0113	15.5707	11.8181	14.3784
Os01g0106600	1.34924	2.01298	1.17455	0.716287	2.31629	1.24742	2.13316	2.31859	1.58136	0.407417	3.17582	3.29402	1.44605	2.81708	2.29854	3.36297	3.01387	2.04931	3.14772	0.556633	3.58092	4.56377	0.589666	2.45887	1.44268	2.56474	14.2554	0.919976	24.9706	5.53496	9.42811	2.51675	2.12458	1.46008	1.24389	2.14519	1.45036	21.3739	3.09621	1.75514	3.90167	2.96032	2.01884	1.276	2.11321	2.71989	3.24586	5.02247	2.19943
Os01g0106700	6.37666	6.88602	4.85963	4.77973	4.26867	4.83501	5.0118	3.85301	4.74849	4.95606	3.51449	3.11403	4.73176	3.25694	2.702	2.73501	2.64933	3.32963	2.87796	2.10648	4.49984	3.98089	3.59806	3.6193	4.29336	3.24509	2.78418	2.25082	2.91241	3.43668	4.53687	2.79307	5.6207	5.02878	3.69597	2.741	4.29448	3.57599	3.36215	4.80388	4.04526	2.88835	3.01034	3.33438	2.52539	3.73419	3.69747	2.56604	2.9397
Os01g0106800	67.9278	71.2792	89.2517	107.526	115.617	120.244	101.023	97.9672	122.888	109.833	114.385	89.1965	89.1041	113.769	117.698	124.156	115.459	114.742	118.726	84.5071	138.726	115.696	89.7014	97.8086	93.478	63.4983	99.4867	83.5404	109.361	86.6342	80.488	101.862	121.95	89.137	100.789	88.8883	104.197	90.5062	101.111	94.0711	95.021	118.542	93.0601	118.795	112.123	87.2169	79.0717	111.749	95.1431
Os01g0106900	64.4885	71.6175	46.7053	54.7674	43.6888	60.0383	97.2429	74.0605	55.3945	59.8929	64.0114	93.274	83.3298	61.8531	58.4843	67.8741	62.4368	63.9667	67.9689	94.9559	43.2451	56.1334	93.4136	74.5031	65.2614	98.8974	49.3047	101.473	32.7344	70.2228	75.3095	53.9327	85.6309	162.285	58.8241	67.1975	55.734	26.9415	99.2557	99.3013	107.079	70.6411	65.3332	103.346	62.2223	48.6746	66.795	67.521	78.9512
Os01g0107000	22.5502	22.7166	21.2287	22.8919	26.0139	26.9212	34.5263	23.796	23.8143	22.7202	22.387	21.7495	24.6482	19.7721	21.6062	21.4517	21.1112	20.8496	22.3185	22.2369	24.3109	22.6321	27.3865	19.1659	24.5446	35.6132	17.1502	28.5082	18.6006	23.5765	24.6298	22.1438	33.5065	52.1272	31.4447	24.5415	20.6152	21.3945	25.6752	18.5942	24.1711	38.9486	23.5398	20.2448	32.2928	49.2377	29.8573	46.3812	33.3889
Os01g0107900	50.3142	50.1862	28.606	48.476	62.9076	51.7435	101.907	55.1914	47.0323	36.874	60.0813	106.455	57.4715	71.0674	74.242	84.6483	79.4533	80.7012	86.0542	88.4332	32.7718	36.2112	96.1302	92.7373	79.0215	73.1003	29.7115	69.8029	25.3777	63.2853	76.9043	53.05	72.9366	49.0074	64.1208	54.6364	50.0898	38.9561	130.47	120.351	130.05	71.9548	60.1208	61.8048	50.8759	93.887	62.7999	85.6661	73.8732
Os01g0108000	7.28411	8.06532	8.17286	7.93044	7.85076	8.09622	5.5239	7.43303	9.19285	7.91266	4.82203	9.10251	6.82869	7.51042	7.04431	8.71031	6.85306	4.99852	7.17383	5.33179	5.17426	8.17161	5.4924	6.66826	6.5759	6.80651	9.55753	5.57899	7.50278	6.65057	7.39531	8.18316	10.197	7.99251	6.1452	6.06207	6.64925	6.55235	7.9671	6.43488	7.24506	4.34573	6.83085	7.06109	3.30627	4.11816	5.99717	6.65914	7.97345
Os01g0108200	11.7931	13.9714	10.5255	12.4661	13.2987	12.3158	9.85973	12.8608	13.3268	11.5568	8.91805	10.2688	9.14466	8.28967	9.43329	10.2975	8.38458	8.5436	10.6309	6.89151	10.4863	10.6635	9.60344	11.7061	11.5431	12.0928	12.3807	11.6596	9.54019	9.56709	12.4314	11.1099	15.8115	14.2022	11.7724	9.29866	12.0052	9.78418	9.99867	9.52566	9.99871	14.3113	10.8389	9.09179	8.43062	16.8399	10.5834	12.762	11.4181
Os01g0108400	50.4986	48.8308	22.7246	22.2427	20.4681	2.71513	6.25948	16.4263	8.00188	19.7719	6.52255	16.1572	38.2491	12.2203	14.3538	11.8374	28.7718	29.6224	25.058	51.7607	1.84167	13.2446	9.8399	52.6432	73.2697	2.91256	22.2983	11.347	10.3734	2.33991	31.9027	3.77576	5.77343	19.0107	2.06281	2.76694	5.47188	3.27111	30.6651	31.7079	23.6545	6.20478	5.21589	7.7623	7.98879	7.41987	6.95623	5.61106	4.98188
Os01g0108600	12.4198	15.8317	17.5336	14.2149	18.0449	20.2302	14.1527	23.803	16.058	19.5971	15.0591	14.5848	13.75	24.3986	21.6975	25.7589	12.1182	12.4582	14.7032	24.3578	16.3193	17.9357	10.9476	18.8264	40.9961	10.5426	42.9001	39.3419	46.5947	5.66399	9.42685	15.5448	17.5029	37.2852	9.40134	21.2442	9.63676	33.2851	21.9231	21.4613	20.2281	13.8158	8.25852	11.2909	11.8175	9.02804	9.42767	16.2751	13.755
Os01g0109000	14.7879	19.5279	24.2047	15.2784	30.5874	16.3015	20.2556	11.0529	8.3928	9.11583	8.91321	12.0119	12.1753	7.05332	7.7182	9.18148	8.68127	9.29098	9.17175	5.20746	14.6936	8.82271	9.24998	21.8835	9.3352	16.6132	7.22196	35.8251	7.87716	10.1218	12.4243	5.8962	11.3564	13.6502	9.38227	11.01	10.346	14.6162	6.93112	6.03428	10.5004	18.4246	7.739	4.95859	16.31	23.4352	9.91564	14.7509	11.5554
Os01g0109100	6.50241	7.33199	6.82647	8.18299	4.22313	7.82702	9.15635	9.50291	9.45597	8.15198	6.82851	8.08936	6.91111	5.38849	5.34511	6.1866	6.22298	6.23801	4.96666	4.95381	5.2113	6.33842	8.61755	6.06423	6.79084	15.8075	7.7279	11.855	3.56603	7.20718	12.0442	5.28768	9.57673	7.97708	10.1301	5.84429	9.31195	2.63857	6.93561	6.9812	6.42144	7.01954	6.90863	6.0434	6.40863	10.8482	7.80897	8.42779	4.74981
Os01g0109700	20.7359	19.6994	23.4003	21.5179	22.4153	23.2639	21.1272	20.2647	24.6976	18.7772	18.2759	15.6925	16.8508	15.5594	16.906	18.522	13.5997	15.3678	16.079	11.5673	18.6092	25.3472	15.2646	18.0576	17.4839	19.0126	26.1669	22.5193	21.5135	19.0046	19.0831	17.3979	26.2958	26.5801	23.1209	17.3674	22.4127	17.7553	18.8784	16.7862	19.6933	9.43694	17.3604	18.2586	10.4319	11.5804	16.6445	13.2526	20.5584
Os01g0109750	7.6153	7.30044	9.03741	10.7221	12.4943	14.5608	13.3793	9.98138	13.0184	9.49942	13.9439	10.1739	9.75366	10.5785	11.5417	12.1228	9.98603	13.5214	10.5502	8.32252	18.9763	13.4947	9.63398	10.9986	11.6051	6.86402	15.3628	11.6797	12.8886	7.04211	5.19552	7.11633	10.1326	5.71379	6.85191	7.83613	10.1958	4.59912	10.4163	16.4358	13.2346	2.99102	6.76801	5.45826	5.95155	4.39485	8.12118	7.74137	7.99257
Os01g0110400	10.6037	13.0511	17.7613	14.677	20.7877	15.3828	13.9524	12.7002	17.0568	10.8184	16.3851	11.0271	9.28181	13.2078	17.5067	17.259	12.0508	10.4961	13.8926	8.42735	17.2968	15.0877	11.7936	14.4947	14.0655	17.1851	24.2611	11.8316	20.0303	17.9928	17.7732	21.8328	31.7194	16.7798	11.8027	22.2987	18.6055	31.5607	9.05681	8.62895	12.7382	20.3122	15.3587	17.5768	16.1146	12.15	12.7468	16.7867	21.0641
Os01g0110500	1.06557	1.72851	1.76161	1.56918	1.36025	3.13128	2.25004	2.85206	4.10496	4.29739	2.36777	1.21657	1.20681	1.66343	1.44415	2.25463	2.08852	3.40111	2.67008	1.12397	2.72326	2.42586	0.489316	0.787527	1.42329	0.530526	2.18142	0.335902	2.50658	1.33089	1.06506	0.80706	0.769315	0.419148	1.00271	0.567001	0.802359	5.2378	1.17453	1.70404	1.06444	0.41852	0.964304	0.667889	0.258422	0.722246	1.11054	1.49006	0.961532
Os01g0111100	71.117	53.8082	26.8048	22.57	9.74626	10.1567	27.3455	31.2029	22.0561	22.9686	37.0738	36.4764	48.0448	28.3565	23.3399	24.2608	19.8189	22.7342	25.1796	46.9017	21.0512	22.7577	39.8918	15.1439	13.3357	9.99052	18.9522	24.4325	24.8534	13.4671	14.9207	11.1922	11.9364	13.0596	35.293	13.1833	16.4858	18.319	47.7155	46.6126	56.8268	5.21224	12.9645	5.83266	7.82934	13.2285	13.9239	16.4159	6.47361
Os01g0111200	19.6648	19.5986	19.4639	21.6147	20.214	20.3711	16.9265	20.0696	21.6297	17.698	21.3726	14.7323	17.6063	16.8101	15.7794	22.0864	16.6063	16.1778	15.6296	14.9915	18.3514	22.8332	16.3569	19.0013	19.0793	20.9905	23.1955	20.5012	22.0003	17.7771	18.8256	20.1605	25.3044	15.0335	23.4082	18.2231	22.5551	14.5437	18.8937	17.1926	18.7828	13.4787	18.7373	17.6946	7.46453	15.8558	16.3558	14.635	17.8501
Os01g0111250	5.20026	5.88601	5.68642	2.71393	3.4317	2.58472	2.51449	2.00244	2.91899	1.11486	4.07265	3.25201	2.73945	3.14591	4.50996	3.2801	3.70623	3.58366	4.63802	2.02114	1.97505	5.38096	0.558545	2.04306	1.82205	6.76002	12.6333	3.57283	10.3957	3.96309	4.0525	9.69731	3.07356	1.19612	1.2624	2.7093	4.76256	6.72226	4.65523	4.98752	5.16393	1.86939	4.75741	2.78921	5.26758	3.60688	6.52751	1.26303	5.79274
Os01g0111300	2.98968	1.96839	4.80805	2.70029	3.62564	2.25444	2.01042	1.44608	4.11677	2.03623	1.5698	2.86202	2.4956	3.58234	1.58251	3.59454	1.63088	1.874	2.7531	1.37113	4.01957	1.47657	0.811955	2.71656	1.69959	4.0127	3.41572	3.48788	4.27025	1.84836	2.69827	3.34411	4.02122	2.0286	2.39792	3.21644	4.03861	13.7346	3.66336	1.9737	2.19807	5.28408	3.41724	2.45983	6.14639	3.8451	2.63125	5.7693	2.27512
Os01g0111400	4.11045	3.65622	4.01722	3.41707	6.81421	4.58159	3.96061	4.57994	3.45264	3.18504	3.57437	3.63521	3.30331	3.60375	3.56064	5.24449	3.06494	2.74131	3.40803	3.26366	5.45431	5.12884	5.82586	5.82884	2.6754	3.15019	4.63633	3.32836	3.05911	4.32084	3.07224	5.21813	4.66361	4.19625	4.0669	4.89135	5.77873	1.78568	3.75256	5.15708	4.74336	3.76946	3.32668	3.68842	2.89007	2.02241	3.01438	1.9012	3.28113
Os01g0111700	5.23804	3.45818	1.08313	3.51519	9.41911	4.09335	15.7028	4.42936	6.32081	7.20373	7.45772	9.29146	7.37975	6.74123	5.50971	6.16371	9.73065	7.97792	7.14634	11.4992	4.75974	2.24566	5.88182	7.89206	12.4507	4.14454	5.49276	7.7681	3.32445	5.70874	6.26101	11.683	5.1435	8.71462	9.13736	5.07456	8.16439	0.723066	7.34196	4.79752	3.8187	1.4243	6.98287	3.66581	5.05688	8.77429	6.64914	9.81551	23.1709
Os01g0111800	1.34493	1.40555	2.93422	1.68715	3.76757	3.06758	2.43611	1.3142	1.56284	2.25369	3.53095	3.5764	1.32703	7.09575	7.18499	9.19743	4.24576	3.54428	3.5105	1.93685	9.31782	5.8429	0.541134	3.04824	0.643581	2.32807	13.8138	3.17652	45.9231	1.81979	1.59046	5.48043	4.46662	1.01398	2.71108	7.2092	6.05601	8.78258	8.20841	7.89234	4.29175	1.58473	5.45638	0.709343	2.85789	6.11528	2.32568	2.21277	3.70452
Os01g0111900	5.67057	3.14767	13.7766	7.48982	9.67145	17.4079	5.77758	5.89301	12.8816	8.95441	7.80978	9.54797	5.77853	16.3824	12.9166	17.7631	10.9872	12.7957	6.59501	7.41452	26.2647	15.9735	6.56415	3.57696	3.52311	5.71862	48.3728	3.49249	209.779	5.39894	4.472	7.20196	2.9715	1.69519	5.32574	11.8267	7.43793	93.0026	15.8096	17.8849	23.6542	5.53149	5.11597	2.59854	3.61117	3.80413	4.14066	6.48287	3.05476
Os01g0112300	10.5281	11.6765	10.9513	16.2536	19.1514	13.1213	8.40261	13.7596	12.7308	10.9265	11.1943	8.66123	9.42704	10.3169	11.5326	9.5438	8.12611	9.5124	7.91426	8.44094	10.0434	7.82361	10.3649	13.178	9.52168	13.668	11.345	10.9293	6.97766	15.4095	12.2509	13.393	16.3532	14.8082	17.4665	12.9597	16.4554	7.75401	9.31389	8.60519	9.27239	12.8187	12.8137	10.7352	14.9958	13.643	8.71032	7.45942	12.4425
Os01g0112500	23.3832	18.2187	33.7722	17.9744	25.9121	18.3691	15.0719	15.1435	21.246	13.7477	19.6099	21.333	20.2346	22.8943	23.1453	24.1168	23.785	19.4698	26.1486	19.6425	20.0024	22.9791	20.9884	28.1695	24.7977	42.8213	36.8608	23.6432	38.3302	36.5999	40.5533	57.6872	38.9664	38.0342	28.5346	39.7049	33.569	33.4209	18.7792	22.2718	26.443	50.4149	38.8589	31.0331	40.6753	52.0425	39.8355	39.9873	40.308
Os01g0113350	2.63937	2.53706	1.2746	2.35174	1.1848	1.11786	0.827438	1.4029	1.51665	0.620849	2.46715	1.56181	0.566635	0.83187	1.71437	1.39073	0.922942	0.933587	1.44446	1.15668	0.593409	0.517283	1.62794	1.42529	0.449683	3.73068	1.20499	2.09332	0.690456	2.03769	1.92624	1.54235	1.37263	1.15622	1.21855	1.28778	1.44665	0.0260244	1.68507	1.47711	1.26613	0.820207	3.10033	2.08043	0.62402	0.271293	2.55268	1.13603	1.00326
Os01g0113500	1.09227	1.56671	0.778728	1.26121	0.322439	0.263111	1.36328	1.22074	0.761544	0.89006	0.688228	0.503754	1.26094	0.400297	0.0843159	0.361536	0.713765	0.300695	0.320739	0.639784	0.252738	0.402721	0.988818	0.329141	0.282245	1.98525	0.0283619	1.32288	0.26593	0.729011	1.05788	0.45065	0.544126	1.14646	0.443252	0.303106	0.808684	0.294018	0.447094	0.450679	1.31752	0.337841	0.1156	0.504073	0.848615	0.415053	1.15769	0.573905	0.7399
Os01g0113700	2.42835	1.67495	3.02737	5.06785	1.44662	4.2727	2.72159	3.08473	3.80942	2.28398	3.9952	2.98654	3.37839	1.34137	1.71385	2.78062	2.39178	1.43987	2.81425	1.29124	2.36585	2.10994	2.7113	1.27587	3.69523	4.72081	1.09295	3.28117	2.80282	2.65385	2.82572	1.85535	4.57001	5.69837	3.09159	4.07777	3.28034	7.19032	1.19706	1.90849	1.67378	3.05206	1.71335	1.62229	1.54802	10.6945	3.56204	3.71175	5.50652
Os01g0113800	0.753912	0.559819	0.296806	0.346171	1.13969	0.33246	0.869209	0.392577	0.691627	0.193037	0.583373	0.217624	0.634252	0.505803	0.752622	0.624741	0.83425	1.04194	1.19313	0.514288	0.657192	0.612415	0.431057	0.73581	0.324688	0.713268	1.21578	0.549224	0.10734	0.576127	0.506774	1.69167	0.922451	1.49765	0.814586	0.863949	1.03079	1.54874	0.146701	0.392931	0.250707	0.16364	1.36483	0.7534	0.640278	0.672706	0.489767	0.587552	2.19606
Os01g0113900	8.31621	11.4368	21.4188	4.25661	3.70036	9.40566	3.58394	4.63067	5.88521	6.59152	4.62886	1.58062	3.0851	2.39418	3.17985	3.13898	3.01054	2.86922	3.59096	1.34219	4.88669	7.46209	2.55539	3.98621	1.96377	1.61329	4.96153	1.54566	3.82974	2.44077	1.70087	0.915759	1.69462	0.902413	0.746381	0.797216	0.812256	3.79913	4.63314	4.89423	3.96607	1.20248	1.03411	1.55748	1.14195	1.47247	0.932205	0.352633	1.52719
Os01g0114100	3.23115	2.81917	3.00128	2.46545	2.07592	3.61561	3.617	2.69515	4.63157	2.31652	2.79045	2.24696	2.56729	1.72068	1.8191	1.70389	1.81189	1.80064	2.41696	1.14447	1.71897	2.3914	2.3093	1.99069	1.33663	1.06993	2.6274	2.81626	2.73725	1.13503	1.26697	0.604187	1.14722	2.41602	0.974285	0.49007	1.14863	0.61036	1.50448	1.36327	1.70942	0.42581	0.652437	0.896931	2.31218	0.422525	0.912636	2.31508	3.13732
Os01g0114300	4.87046	5.08842	6.78185	4.10679	4.13216	6.27811	3.72559	3.7561	5.61604	4.6368	3.83997	3.52676	4.71099	2.84634	2.45907	2.7456	4.37701	3.19889	3.92882	3.51116	3.09527	4.63617	4.09714	4.30742	3.0205	4.40593	5.19875	5.21536	2.15672	2.20397	2.53919	2.87164	2.86176	4.16911	2.07485	2.02174	3.83077	1.18329	3.08687	3.71708	4.44164	1.65985	2.07771	1.45432	2.38235	0.91113	2.44487	2.97781	4.0606
Os01g0115100	9.67942	14.439	15.6796	7.34027	9.48361	7.23186	4.39711	4.78938	8.38203	6.65852	4.79107	3.8117	4.37988	2.31839	2.01244	2.55911	4.90462	3.29005	4.22906	2.0899	1.98217	4.48283	2.79066	5.88783	5.31038	4.43298	11.2701	4.57158	6.27094	4.79344	3.83203	5.2569	9.8281	5.43834	3.47323	2.36888	3.9079	4.25955	2.01887	5.05858	2.833	4.14075	2.93623	5.20266	2.28444	2.81129	3.17626	2.4737	5.40255
Os01g0115300	1.39445	1.50955	2.18945	1.72827	5.69292	5.02615	1.68884	2.41025	3.78345	2.40636	2.29329	0.472256	3.22426	1.42538	2.50683	2.44784	0.627922	2.25093	0.642797	2.17722	4.71653	3.71785	1.6673	2.26872	3.21805	0.882839	1.25705	0.312151	0.996441	0.616152	0.403234	1.23026	2.22816	1.42821	2.23589	0.404373	1.09359	1.74696	2.08443	2.30766	1.60192	0.0930044	0.974595	0.33304	1.22648	3.32233	0.141196	0.929989	0.940429
Os01g0115600	8.74012	8.28767	6.83969	11.3351	18.2062	13.054	5.80764	8.11109	11.6327	10.9766	10.2759	10.326	18.9817	6.49398	6.76774	8.90659	7.61161	8.69092	9.21703	11.8869	5.16001	4.43133	11.159	13.3448	12.7039	14.4207	2.34347	12.2338	1.15648	13.7492	12.9421	13.479	15.6964	24.6768	16.895	13.4451	22.3348	1.6409	7.42607	7.21249	9.87676	7.5839	17.6706	4.81013	12.3488	13.4957	13.2555	7.8958	17.2249
Os01g0115700	3.44801	2.99677	7.61091	3.96451	10.8646	3.38264	5.02503	2.22306	2.87186	1.78359	3.30009	4.85281	3.41072	1.98899	1.73271	2.45201	4.36498	2.45853	2.58377	1.80587	1.89225	4.2214	2.03486	3.54094	2.42481	3.74846	5.25854	4.91928	2.40861	3.6183	3.86484	3.46142	1.72129	1.46225	2.27127	2.40371	3.51485	0.274134	2.99676	3.53997	3.13371	1.28569	2.58676	2.07176	0.91295	3.36803	2.08462	2.81444	3.8498
Os01g0115750	4.44689	5.20646	6.64829	2.59111	5.12969	6.13217	5.09716	2.76673	5.49034	3.94365	2.8214	3.97247	3.00283	1.91904	2.00241	2.88413	3.81664	3.35478	4.39621	2.33224	3.6555	5.0204	2.07576	2.79169	3.29166	2.79406	4.25789	2.42726	1.75432	2.08279	1.20293	1.3378	0.615352	0.550043	0.92883	0.237311	1.05894	3.47052	2.37315	2.27169	2.07533	1.80116	0.808903	0.73293	1.1904	1.84143	0.4226	0.796536	1.92275
Os01g0115800	3.16282	3.65996	3.1365	2.40024	5.49343	2.82667	3.57405	2.14934	2.67292	1.73452	2.09351	3.07747	3.72784	1.78372	1.80945	1.75595	3.33303	3.10125	2.48566	2.56089	1.13919	2.35364	1.97825	4.33659	3.66538	9.72451	0.915829	4.01773	1.22376	6.26665	4.91262	6.46748	7.03447	6.08058	4.53914	4.84466	3.60523	0.877169	1.19465	1.26546	1.6075	4.2688	6.65414	4.95385	4.99476	4.61687	6.39846	5.18232	8.90699
Os01g0115900	3.10731	4.32774	3.07298	1.83995	3.77592	3.07913	3.47037	2.75896	2.21333	3.22685	2.7925	3.24754	4.72274	1.35205	1.60788	2.30933	3.87092	6.02339	4.35166	3.21715	1.51367	2.029	4.4359	2.96417	2.36764	17.7355	2.82396	5.37623	0.969902	7.27686	8.57309	8.87551	6.00323	6.25938	5.6487	6.07169	4.28444	1.84979	2.58799	3.91675	2.78018	6.19609	5.84993	8.25731	7.53532	6.84696	9.39602	12.0451	11.1962
Os01g0116400	12.3644	10.4686	3.20809	7.85907	11.4572	5.31129	9.63481	7.81952	5.8346	5.49609	7.03051	11.1405	12.8377	6.9205	6.55218	6.09384	5.01679	4.12909	4.54119	11.9102	4.21922	2.99936	17.5571	13.5397	7.00989	56.3106	0.52151	22.5872	0.0452763	21.3419	18.116	12.4488	11.2038	12.652	18.7379	18.4887	13.4133	0.431754	11.6244	7.51745	13.0263	18.8089	21.8097	13.0204	14.0787	17.3185	24.9474	16.4687	17.9471
Os01g0116500	44.7274	44.6825	20.7007	30.2672	27.4613	17.3483	29.2241	21.8089	13.5924	22.588	27.2033	31.5518	45.6885	19.5381	25.1461	21.8745	13.6501	18.3739	19.035	35.1205	13.623	10.145	44.9541	40.4734	15.5183	116.152	6.14444	80.2889	2.9097	50.882	46.4779	44.0488	34.9775	33.8311	63.6762	45.155	42.0062	0.643407	33.3283	23.7541	27.287	57.0322	64.4124	40.7508	55.2828	82.6875	39.3478	31.3402	39.1694
Os01g0116600	15.8581	19.502	15.2042	19.8667	24.222	21.1028	15.6822	16.0966	18.1072	17.1418	16.4976	11.7333	14.4777	14.6475	15.3182	15.1271	13.4685	11.8524	15.0208	11.8791	16.648	14.1937	15.4502	18.0059	17.3115	13.6518	12.3972	13.2472	13.8103	10.188	10.7405	11.6238	15.49	16.1117	14.6764	9.93812	14.6059	15.6557	15.654	18.255	13.0055	8.49344	10.097	11.7855	9.78151	12.047	11.0817	8.68872	16.158
Os01g0116800	1.49437	2.31916	2.86436	2.83749	1.5261	3.69362	2.28385	2.40937	1.95355	2.54449	2.19704	1.86271	4.31284	0.476225	0.72509	0.588208	2.29271	1.45569	2.38714	1.93685	2.47505	0.666296	1.89397	1.03917	1.67331	2.08929	1.00887	3.10264	1.53616	1.39984	2.35389	0.959075	2.79164	3.23207	3.06781	0.637982	2.25159	7.03947	1.81532	1.26841	1.28752	0.528242	2.37234	1.33987	7.85919	8.38667	0.962352	4.99658	2.4984
Os01g0117100	3.2495	4.40477	8.26601	3.28615	7.41175	8.42814	4.40631	3.90487	5.03928	5.43999	3.93939	3.57393	3.86164	3.33508	3.52019	2.95825	3.80158	3.17753	4.69241	2.76332	2.42096	6.08062	1.94674	3.14583	3.60157	0.553579	3.69769	0.850423	1.31857	0.872894	0.325502	0.262879	1.38866	1.78338	0.501917	0.489632	1.2414	3.34445	2.97823	2.00552	3.21144	0.450455	0.960924	0.95774	0.485506	0.921897	0.538545	1.04999	2.94779
Os01g0117200	12.4631	10.269	10.9878	4.09003	11.0044	5.21266	7.10524	5.84085	8.61146	2.37384	7.15257	8.43405	12.8729	5.40364	4.32269	5.44187	3.35036	5.16654	4.94808	8.35139	2.97121	4.71388	5.61374	10.123	7.05743	6.70841	2.04835	22.3927	0.923996	5.63737	6.59549	3.07572	3.51114	12.2435	8.8136	3.38518	12.4013	1.42293	6.07785	8.13002	9.03885	3.66531	16.8698	0.986528	4.22846	10.6259	2.61862	5.28302	8.2986
Os01g0117300	2.17822	2.44628	4.37729	2.16892	2.80134	2.01572	2.58369	1.23895	1.95502	0.917337	1.87776	3.27434	5.48532	1.2847	1.80692	1.51234	0.812843	1.81753	0.885922	3.27373	0.538458	1.38266	1.17726	3.0445	1.45615	1.84411	1.31691	15.107	0.175894	2.52769	4.20752	0.476917	1.05271	7.41756	1.2417	0.666221	5.743	0.729271	1.4767	1.809	2.3529	1.14921	6.8471	0.891632	1.7098	3.83917	1.7447	3.66484	6.85982
Os01g0117400	0.80945	1.00062	2.37865	0.688373	0.501889	1.41454	0.40058	0.474574	1.87448	1.35014	0.995765	0.207559	0.451822	0.309546	0.244836	0.662052	0.394249	0.54852	0.304244	0.391983	1.32938	1.60228	0.18843	0.814843	0.0996019	1.23794	0.0720624	0.457306	0.275277	0.844901	0.649818	0.614917	0.460841	1.78503	0.574152	0.513424	1.10546	0.186761	1.17263	0.588905	0.292248	0.299756	0.660865	0.829443	0.635795	1.75762	0.297871	1.14887	1.57329
Os01g0117600	3.65344	3.74006	8.47395	4.95137	6.37728	5.93612	3.4139	4.8668	8.83084	4.59562	3.28554	3.94508	4.19432	3.93667	3.68609	3.16357	5.16135	7.47167	7.0936	4.20597	2.16318	4.51375	3.2526	4.15475	3.28595	1.14495	1.63525	2.43466	2.07492	3.89502	3.95282	4.23795	4.39079	4.16018	1.50331	2.18881	5.83085	1.50323	3.11296	2.3034	5.54189	3.25835	4.65701	1.87367	1.64059	2.45441	2.64307	2.87314	7.35438
Os01g0117850	1.48545	1.25313	1.94734	1.80754	1.94512	1.28309	0.608513	1.15597	1.6416	0.745008	0.997078	2.10738	0.652754	1.03461	1.45909	1.57819	1.00942	1.0118	2.01459	0.656524	0.641551	1.21854	0.540677	1.51928	0.672717	0.232457	1.38379	0.499637	0.911389	0.602497	1.12135	1.48829	0.953599	0.636451	0.24858	0.67994	0.795647	0.467184	0.55	0.0288852	0.6861	0.577418	0.615881	0.936915	0.640651	0.376007	0.706772	0.380371	0.423773
Os01g0117900	14.138	28.7314	32.2702	22.4556	5.98189	9.78203	4.04115	12.0959	17.9525	13.2891	13.4698	5.90083	3.32332	45.6256	50.2009	52.9023	8.25178	7.96571	8.50594	2.04099	40.6367	16.5656	4.80683	5.04175	3.05818	3.11765	106.544	6.5462	241.345	5.2435	5.2018	2.874	6.18783	7.13515	8.58227	2.26685	5.65037	275.868	22.469	25.37	26.677	4.29658	5.58567	3.71144	2.9439	2.05692	5.04669	4.3391	3.61431
Os01g0118000	9.19021	10.7974	20.804	16.6146	19.5117	22.8572	8.4437	18.6695	24.5903	16.5347	17.1688	20.9977	8.8197	24.1287	22.2748	24.0931	36.2805	30.1825	39.6939	16.2034	18.2215	19.9961	9.92537	16.5339	19.3315	23.4437	42.6694	18.9056	23.3084	37.9695	40.3603	66.5212	38.5533	27.706	18.9975	32.0766	25.4994	55.4659	15.5326	13.2595	12.2986	76.3714	35.5953	59.8999	71.4207	50.4838	40.2864	74.8882	53.5029
Os01g0118100	6.63295	7.15775	6.25458	7.53108	7.48981	9.81613	8.19398	8.65488	8.97403	8.02604	6.31442	7.10147	6.99981	6.62878	6.64734	7.86008	6.2889	6.97934	6.14445	6.62243	8.95194	8.56492	7.65476	7.48279	7.2427	10.2156	7.61136	6.32563	6.6385	7.19904	8.83935	6.3915	7.71466	7.7535	7.5086	5.84804	7.29267	5.44575	9.75558	9.34791	8.87177	4.35059	6.47307	8.12647	5.63733	4.41589	6.10073	6.30067	6.19632
Os01g0118400	5.6648	3.94741	1.1262	5.19607	6.04217	2.42835	7.38241	4.26188	2.93593	6.33577	6.16629	6.90626	5.38142	2.72288	3.58628	2.88232	3.20824	2.39124	2.24592	4.69088	0.641746	1.40715	4.05492	3.22819	5.09007	1.53363	12.002	8.3917	22.4009	1.28695	2.29145	1.13883	1.57819	5.79439	2.19235	6.73307	2.46407	15.8565	8.50863	6.63819	6.70219	0.53221	4.06327	0.913192	3.89163	1.07821	1.89876	3.3441	3.66725
Os01g0118700	8.48375	7.61487	18.7221	5.89861	10.4369	6.21012	6.32023	3.14215	4.01487	2.88465	6.01132	6.1175	2.77452	10.6545	10.3012	7.01817	9.43417	10.2384	10.5434	5.84351	7.59884	8.40069	4.60401	8.733	11.2165	23.7407	11.1329	32.3557	18.7302	18.7782	16.6993	24.5894	18.9538	18.8016	8.75392	18.7911	18.1288	34.214	7.87753	10.1304	7.96443	14.4571	19.6229	13.64	15.7285	11.0125	19.117	27.4731	26.3743
Os01g0119500	20.4091	19.7494	18.6523	16.0386	17.1892	14.5714	12.6902	12.408	13.2844	10.8993	15.2016	16.8577	13.0363	25.1356	25.9698	16.6195	18.7182	19.649	21.1002	16.4466	17.5915	17.719	17.851	21.1758	22.0291	11.7896	24.8635	15.8542	15.9127	19.693	19.9685	22.1121	18.7075	10.9112	16.557	24.5016	19.0016	11.2215	20.9103	21.9494	16.0123	12.5664	23.6299	25.3052	15.6516	12.1106	22.9758	11.3123	24.2103
Os01g0120300	52.8753	54.1056	45.2392	51.4389	42.8525	49.0559	88.7179	74.0936	55.2155	63.6375	41.9556	58.1485	70.8863	36.3624	35.385	49.9096	36.001	38.6475	41.762	60.6518	43.9907	51.3511	85.8188	46.249	53.2814	72.0841	18.8245	69.5723	15.604	42.5917	64.7461	41.7594	68.1736	103.73	97.8149	44.6092	63.05	32.5245	68.9221	67.2572	95.8656	51.2535	38.2799	39.2336	43.2325	95.2667	43.9803	83.6357	46.7013
Os01g0120400	7.087	10.6425	8.09477	8.51376	11.7455	9.278	7.09765	11.9812	11.651	11.4795	10.8676	8.95429	6.794	9.44456	8.27708	11.6136	8.0084	10.0279	9.42151	6.584	7.0223	8.2588	8.05617	9.74448	13.3532	6.75573	11.8777	9.59448	8.49649	15.5783	9.56555	9.45119	16.9503	27.0153	6.88231	13.0308	8.36842	12.7902	9.698	5.35462	8.32643	16.4639	7.45788	15.8857	11.1181	13.4179	8.29804	14.6178	20.6143
Os01g0120500	39.8318	33.4277	29.037	27.8157	26.3162	21.7776	44.9071	41.2425	25.1319	28.0579	37.2717	56.3098	38.4546	34.4233	34.4168	36.6854	46.1993	41.8684	43.0925	51.6838	13.8125	28.3152	44.834	33.31	28.1615	96.469	40.5195	100.55	23.4811	63.3311	64.3802	55.6195	52.3692	46.2589	63.4038	54.9271	36.83	21.0718	32.7536	41.3858	42.4895	82.0486	58.7936	95.1213	81.3865	69.0116	60.66	80.9411	55.2678
Os01g0120600	8.23837	5.66504	5.43738	11.2268	11.8202	10.1219	6.80676	4.38869	7.27037	6.83699	4.10766	4.1076	3.65792	5.93473	6.47399	6.36661	4.9567	5.98146	4.16338	5.41826	9.24042	5.60367	5.01385	7.79901	10.1969	6.8307	6.97481	7.42641	6.21767	8.5927	5.68824	7.07727	7.90343	9.48309	3.96622	8.36434	4.0645	7.48522	4.93624	2.61165	4.61274	5.75092	3.73673	6.17074	7.1164	5.30183	5.16421	7.3081	9.29942
Os01g0120700	24.218	22.2038	35.0019	24.2294	41.887	26.735	22.1323	26.6508	27.9643	26.537	24.0954	24.9371	20.805	29.248	28.1501	33.6981	23.2397	27.9345	25.2693	21.1241	32.5017	28.1766	24.9674	35.63	31.0158	26.6522	16.7692	38.8741	23.5602	32.7766	26.1711	36.2132	36.7474	45.7042	33.3613	30.6373	45.0912	29.7503	18.1307	21.5672	21.8825	39.6383	27.3559	22.3763	33.0868	42.1908	30.968	29.5098	35.4699
Os01g0120800	26.0056	24.8661	25.2011	31.8667	39.3674	32.6894	22.551	25.8878	27.4108	28.2846	23.1409	19.3486	23.3903	24.5561	27.2802	27.5431	21.6712	21.1787	24.9862	22.5113	26.7205	23.5811	27.2624	26.5659	30.3182	23.3804	29.3253	16.8975	25.5022	29.4883	27.8587	30.1008	29.7911	32.4891	28.7547	26.9265	28.4268	38.6067	25.7194	22.9365	29.1546	29.1651	30.029	23.2442	21.1277	34.7867	25.4153	32.4683	34.4979
Os01g0121100	58.2831	52.3487	57.9675	65.3513	115.013	55.5871	64.2739	64.3526	61.4903	47.0588	56.0223	45.4748	49.0219	66.5303	63.4834	78.3018	78.2801	65.5954	65.107	107.864	62.21	87.4458	79.575	90.7797	91.1199	62.6998	36.641	53.7728	50.6687	65.8378	60.1899	99.6904	70.3488	113.733	69.3154	87.8524	99.4324	32.1413	49.3676	52.9598	70.336	42.8483	93.556	76.0968	39.1355	44.6357	66.1041	55.5491	86.1557
Os01g0121200	0.917261	0.830791	1.55647	1.67369	1.86481	1.79325	1.62684	0.84651	0.977053	1.52052	0.570822	1.69385	0.603367	0.281486	0.959071	0.729392	1.42853	0.776972	0.766147	1.04999	0.661966	3.51886	0.645855	1.85844	1.60941	0.37998	0.740993	0.738936	2.86734	3.43694	0.896699	2.39837	5.64128	6.10869	1.71924	1.97251	0.917839	1.46316	1.5431	0.320397	0.819568	2.32173	1.43819	3.6194	2.35518	2.06549	1.42206	2.53146	3.05534
Os01g0121300	9.41707	11.1481	19.6704	12.2365	33.3399	41.7442	17.6771	19.2084	23.7319	17.3097	30.3257	17.1852	15.8188	24.3482	27.9929	34.8262	27.3091	29.3923	27.2222	23.8883	37.9417	37.6922	22.0688	21.2479	26.152	14.6578	16.2615	6.55859	13.9547	21.7492	22.2572	24.4347	13.4227	14.0269	14.7501	17.151	20.4144	14.1521	18.7189	23.2313	19.5313	21.2083	19.7857	20.8212	15.0542	19.8243	20.1402	17.1506	28.9637
Os01g0121600	14.5817	13.8338	18.7689	27.4057	24.0131	21.5259	27.9129	29.4223	39.2798	27.1471	21.2128	12.3375	15.8077	7.84539	9.68984	17.4831	15.1369	18.1263	15.1847	11.643	11.6234	15.0252	12.7435	10.2424	21.3136	21.9376	11.9325	60.1628	12.1582	16.3793	16.1778	7.35015	31.3936	56.3241	24.23	6.68342	16.136	22.5991	10.9355	7.32252	14.7207	30.5697	10.0879	14.0496	19.089	18.3037	12.8051	78.8168	14.775
Os01g0121700	16.0322	17.4718	13.657	18.2548	15.0911	14.5306	22.6959	14.6868	15.6013	15.5991	15.2781	17.6781	16.4957	15.6836	14.7388	18.3414	12.5701	12.2907	14.2138	17.1945	14.3805	16.9058	21.9451	20.5822	21.0126	30.4971	10.6275	23.8904	12.5314	20.0902	19.032	18.5859	22.3664	17.0956	21.5824	24.6634	21.505	8.43748	16.7113	21.2081	19.967	15.7347	24.085	22.9889	15.6159	17.8437	22.9778	12.9964	15.7526
Os01g0121800	6.06871	5.25936	5.82298	5.87515	9.16783	7.01649	7.04726	3.6901	5.17349	4.46079	4.73109	5.10029	3.78887	6.14818	6.24229	7.51046	6.11385	6.33028	5.37881	3.98964	6.55799	5.59896	5.302	4.39827	4.38266	10.0144	6.19312	8.09607	6.73882	9.08576	8.32613	8.96569	4.95065	8.22668	6.14892	6.31315	5.97564	4.06612	4.19904	4.47377	8.46335	9.52389	7.88124	7.71535	6.05009	7.96314	6.91181	8.20263	11.2752
Os01g0122000	29.1566	28.2371	8.86583	19.4959	8.14182	13.198	16.8989	17.6556	12.6514	14.545	9.11428	9.3938	14.0978	8.76009	11.308	11.3616	5.23008	6.88071	6.26888	12.5638	15.7678	10.4874	18.7059	12.3427	7.10316	3.77537	2.98341	1.67951	4.94631	5.26569	4.70732	3.42647	3.46192	4.0343	7.54981	3.34926	5.39185	5.40408	12.1042	10.0786	9.72191	3.16619	4.67442	2.57382	4.91003	2.49175	1.35917	1.12123	0.890308
Os01g0123900	819.166	642.232	289.266	832.854	347.978	806.401	1100.15	503.988	288.477	717.206	677.037	786.051	888.47	652.108	638.306	674.82	630.998	615.692	581.409	1131.35	568.609	829.835	752.981	394.6	1421.44	578.044	163.803	639.325	159.667	227.445	797.039	399.556	145.633	1698.66	60.4362	1547.52	60.3519	253.4	838.586	743.001	853.036	1379.1	493.276	399.481	615.246	294.395	329.848	447.376	284.882
Os01g0124000	330.816	297.232	48.4147	464.619	43.3318	305.443	202.502	150.334	58.5283	268.8	144.071	152.504	214.488	180.313	195.043	161.928	91.4197	76.2464	85.8599	119.988	236.898	186.312	223.914	89.3757	576.063	9.23467	19.1764	83.9265	38.881	8.23103	61.6337	12.8996	10.8129	199.051	0.049941	295.194	5.97837	13.0465	236.134	220.344	215.223	119.312	21.8097	14.6203	10.2527	2.75187	5.10848	8.84395	2.83439
Os01g0124100	2.96833	1.87732	1.14845	3.30925	9.89768	3.25889	4.38008	0.900159	1.20427	1.29468	3.65464	2.70481	3.40854	1.92451	2.21234	0.952288	2.15201	1.25717	0.625171	6.07194	0.648193	1.1585	5.79137	14.805	17.4564	40.1513	10.578	60.5666	0.387648	9.10872	6.7106	11.0737	12.535	42.1489	0.879606	47.1068	4.94574	1.05617	4.21674	4.34397	2.2929	9.82937	5.68723	3.56299	4.64906	2.87221	7.80005	4.20465	31.747
Os01g0124200	88.2586	33.0213	15.9976	60.2538	71.4801	48.1074	93.5464	41.3949	9.99246	26.6789	36.9619	69.3979	48.146	56.8189	54.4175	56.5166	36.2122	45.9251	30.317	119.408	8.18307	43.1351	126.005	108.657	182.243	401.66	2.67714	423.511	2.98143	170.221	128.31	209.674	118.293	261.74	56.5215	539.279	28.3999	7.77562	30.5133	29.0869	28.8445	182.855	103.238	22.3605	98.5347	43.8022	170.283	87.1594	107.246
Os01g0125500	0.965709	2.07614	1.48341	2.30094	2.04728	5.54832	2.14357	3.81671	4.7492	3.15443	0.869262	1.34131	2.29706	0.769379	1.03452	0.666442	1.41107	0.409005	1.58802	1.13474	3.12498	1.75072	0.936691	0.895395	1.54478	1.51549	0.644802	0.409189	0.186601	0.420001	1.26274	0.126487	0.973611	2.22323	1.7454	0.765671	1.21852	3.68263	0.98367	0.84571	0.990523	1.09725	0.657034	0.181905	1.69021	0.52423	1.48072	1.28499	1.23278
Os01g0125700	4.38879	2.41983	2.72392	3.80554	4.99877	2.1556	1.96596	2.32911	2.60489	2.1351	1.50981	1.6223	1.64629	2.48375	2.73698	4.35936	3.26782	4.07008	3.12853	3.244	2.65397	2.80289	2.50032	3.15717	3.29142	1.69269	4.00823	2.5062	2.4973	2.69352	3.54352	4.37073	3.10986	2.31048	5.166	3.16587	2.12297	3.05529	2.31799	1.49863	3.52053	2.76396	3.12326	2.59409	3.30124	1.5925	3.49229	1.62647	2.79191
Os01g0125800	3.50593	4.67654	8.32433	6.04092	5.41126	7.317	3.16076	5.85505	10.759	6.73971	7.38582	6.12342	3.22654	6.64944	7.44186	6.34112	6.61649	7.5233	7.04799	3.55897	7.36963	7.33134	4.05871	3.74318	6.80829	5.34728	12.7339	5.35691	9.38068	6.38916	6.47677	8.29899	8.83843	3.09978	3.50992	6.36806	6.40297	4.84257	5.61121	4.44869	5.05273	4.45649	4.67746	6.5895	2.69211	2.31043	5.47337	6.04899	7.15381
Os01g0125900	6.45568	7.11543	5.58623	5.54218	6.08263	6.18168	5.46083	4.17281	5.0438	5.03281	4.51963	4.46495	4.27287	5.27315	5.5066	5.31839	4.19239	6.09102	7.22162	3.81116	4.54462	4.96925	5.19086	5.87411	4.133	6.86609	7.51032	7.32082	7.80987	6.88616	5.96324	7.5242	7.92341	8.30964	5.34738	6.19692	6.23599	4.25742	5.16742	4.27322	5.40474	3.98446	6.88893	6.9225	5.83117	4.26627	5.79564	5.83524	8.52228
Os01g0126200	65.6321	84.6	117.266	113.301	47.8463	104.037	56.4009	71.2748	96.9373	110.524	98.43	116.296	67.3123	71.5228	72.7511	40.709	108.915	101.045	90.5586	66.1426	50.3711	73.3043	64.8068	68.8662	39.1445	122.508	118.251	135.602	72.2281	132.184	123.168	70.4238	38.2499	27.004	70.879	143.248	132.78	71.4083	75.1876	81.7264	42.3042	46.3041	145.453	98.1438	72.8725	57.2325	138.741	78.2665	121.754
Os01g0126600	4.81906	5.20415	8.17732	9.22058	9.62635	11.6395	4.97061	10.7696	13.507	11.0275	5.77923	6.82263	6.15496	4.37969	5.16994	6.47189	6.49092	7.86166	8.2739	4.47837	5.27467	10.2435	5.00895	6.26097	6.66187	2.92318	6.33384	2.91164	4.63516	4.29128	5.0403	5.10018	5.70529	4.66769	3.97655	3.93695	3.49293	4.43076	5.18476	5.16208	6.90296	2.34842	4.81688	2.88683	3.52006	5.391	5.42776	5.59836	4.08159
Os01g0127300	31.3935	28.1014	22.0543	27.0048	18.2274	17.6218	19.5978	20.2702	22.5633	18.7698	24.0624	33.9933	25.5839	31.7494	26.234	23.6529	28.1784	25.2601	25.4622	28.6957	17.7549	16.4687	31.4198	30.4615	28.0322	31.0034	25.2278	22.3485	23.4872	33.9581	33.7828	30.9198	30.3315	18.1483	27.4287	46.8013	32.6506	11.6906	32.7465	32.6793	27.3546	24.7487	29.332	36.9656	23.1251	27.1843	32.2482	24.9207	25.3834
Os01g0127700	14.2363	16.3076	8.27665	22.6459	30.6405	29.2255	18.4256	37.8299	51.5284	57.2999	48.2002	19.6383	35.0808	19.5927	18.5228	12.8795	33.5055	25.4811	32.0202	20.2474	23.6771	11.7527	27.8951	34.3084	92.0491	3.6938	8.96605	19.9771	9.59424	20.216	17.8021	12.6366	32.6171	48.3611	18.1059	19.6764	30.1488	14.8743	18.6701	21.2364	14.7239	18.2227	18.2878	18.5667	19.3072	14.1304	21.1218	35.6008	36.372
Os01g0127900	0.586222	0.157537	0.574225	0.257863	0.801792	0.0935567	0.597284	0.756952	0.53523	0.787672	0.322468	0.250531	0.322262	0.658307	0.517171	0.219759	0.253799	0.68573	0.393465	0.194821	1.63181	0.536163	0.202171	0.440008	1.58695	0.379136	0.666863	0.993574	1.02701	0.653736	0.14261	0.255941	1.71511	2.13093	0.186583	0.429038	0.31908	0.72638	0.353852	0.18429	0.128274	0.65785	0.531793	0.7656	0.100099	0.163194	0.50935	1.4134	1.38403
Os01g0128300	23.6948	20.607	24.9162	37.1491	47.8261	80.4476	52.6224	51.8436	79.489	90.5478	52.7233	38.7639	32.6295	38.959	37.6874	45.4659	46.3637	45.6684	51.1775	32.9363	55.8054	43.7198	35.1915	39.0995	84.8318	15.1442	26.4651	15.8893	47.1914	15.6336	23.9758	20.1503	19.1598	30.9905	15.0832	18.3552	16.0576	32.9694	26.4804	29.3422	31.4806	18.2083	15.9913	15.2863	18.717	11.8846	15.1854	37.3331	24.9448
Os01g0128400	18.6945	19.2998	22.9159	27.616	39.0065	39.2207	21.4471	23.28	30.4584	26.386	25.9829	21.9429	20.2379	23.5192	21.4159	27.2896	24.5978	24.1035	25.6619	26.847	28.6948	24.4973	25.991	28.2134	46.9911	23.1914	28.5413	24.462	18.7592	27.0927	30.4615	29.1827	39.1648	41.701	24.496	25.8549	29.3701	19.4015	20.5768	17.6909	21.1102	37.3294	25.5569	23.6144	34.2912	47.1888	21.4998	37.4414	47.612
Os01g0128800	14.2486	17.4776	15.1472	20.0587	18.5095	24.4417	22.5291	16.7728	22.1845	17.1026	15.5508	24.9543	17.3294	21.0071	21.001	23.0336	19.4545	20.9056	23.5147	14.2345	21.1094	23.6817	15.7568	16.2844	20.1335	26.3207	39.5836	14.8391	24.8426	28.0923	28.1977	16.0107	20.6342	26.5436	8.67275	12.6439	9.93024	19.6214	21.2656	21.4357	22.1708	20.7791	19.9699	38.9143	21.2672	16.8608	25.8735	28.622	33.4698
Os01g0129500	2.2517	3.78886	3.18702	2.05665	4.54894	3.04628	1.13657	4.76891	4.93299	2.13057	5.90072	2.71916	1.1924	4.13427	4.53791	2.85333	2.86419	3.35969	4.21227	2.69806	6.17874	6.10742	2.16935	2.3176	0.87188	5.56183	3.45443	4.51369	3.53181	4.39268	6.24409	8.44727	3.65328	0.735897	4.30004	6.91436	8.77955	6.09823	3.36049	2.06514	3.63089	2.82356	6.73384	3.42114	4.8149	4.66157	9.24582	2.19056	9.19407
Os01g0130000	2.34817	2.63334	2.61779	1.97751	5.84138	2.44669	3.6194	3.13291	4.5652	1.46457	3.57244	5.04338	2.19216	6.69646	8.52535	6.50658	6.15837	5.96711	6.70433	3.69179	3.5196	4.81158	3.13415	4.66144	4.07109	3.63175	8.1297	3.33356	5.63555	6.14768	7.17711	12.5035	5.77385	3.08961	2.18464	7.12026	5.53698	1.32359	2.98924	5.65	4.11546	1.24153	7.61484	8.51052	2.91466	0.24639	7.88406	2.78968	8.296
Os01g0130900	14.3198	10.5983	14.761	19.456	31.0907	20.2589	16.6828	57.5045	35.445	51.506	34.883	14.9232	18.6574	28.3905	22.2631	25.8724	32.4146	28.9819	26.1946	30.192	25.7869	39.935	23.9081	22.9629	157.767	16.973	14.0807	10.7343	16.003	10.0604	8.64467	5.81121	5.01882	14.734	8.96598	14.8327	6.22029	17.588	18.412	12.232	12.2029	10.2344	7.51552	8.23349	25.0428	10.8416	12.0311	25.7339	24.6311
Os01g0131300	95.5409	110.109	168.297	157.471	153.808	131.687	58.62	144.356	119.784	131.154	128.234	80.3812	128.793	113.925	118.874	109.086	124.812	110.542	126.85	87.885	77.9981	140.666	56.2447	118.499	174.352	157.806	247.33	212.866	284.205	205.286	177.749	149.367	164.496	177.065	230.904	121.961	163.059	484.869	99.2341	91.8949	122.607	558.463	195.623	232.695	316.386	432.871	198.496	325.487	215.368
Os01g0131600	350.213	334.83	550.798	451.511	727.57	315.469	286.142	391.187	358.203	333.128	372.772	317.52	207.466	536.068	562.446	518.239	460.106	458.174	456.106	357.685	385.563	450.047	349.423	559.399	548.156	169.213	332.807	369.437	348.676	300.727	257.944	472.833	205.485	173.452	235.442	308.673	367.269	156.445	292.953	284.488	291.912	102.422	288.478	208.927	91.6745	110.911	265.253	109.626	314.987
Os01g0131800	16.8137	16.0577	27.0884	28.275	29.8424	26.5496	26.3553	22.0851	22.4873	30.0761	22.5465	27.858	25.8993	22.6692	22.8203	31.1006	22.4154	26.0741	25.2787	31.3344	35.9751	19.4738	30.2083	21.8253	35.3146	29.0872	27.0683	25.3825	17.8437	42.404	30.9444	28.163	28.3493	29.509	31.9853	29.2648	24.3255	22.6876	25.5481	24.7004	23.4011	49.6811	32.0304	23.9432	49.3148	55.3466	21.3779	37.0671	33.3298
Os01g0132000	6.59671	3.93628	1.19381	25.3354	14.3519	42.0181	7.22709	9.14916	4.38913	16.5638	16.6857	14.9246	4.91317	39.8747	36.9206	44.7738	12.4143	25.5957	27.9274	11.7395	10.2278	15.862	11.0449	7.10292	106.126	22.7244	14.9557	7.99474	216.062	15.6146	31.5866	9.62505	29.0931	49.6343	0.948209	109.503	0.589656	137.729	8.16712	11.7738	5.54103	63.4367	15.0142	44.0703	42.6462	14.4306	7.23258	28.867	22.8184
Os01g0132500	9.75458	5.22016	2.83054	6.55947	12.7027	8.68967	14.0512	10.8054	9.08756	10.8001	7.18242	5.3667	8.36356	7.57495	5.83597	7.42236	7.32681	6.60065	6.16335	8.43981	7.37343	7.61414	15.2761	7.64091	13.5688	3.94136	4.54172	9.92127	2.36581	3.2559	3.34129	3.75214	5.30619	14.1696	4.97822	7.03652	4.01951	1.20724	6.21794	3.80673	7.27737	2.97253	2.78859	3.84378	3.68544	1.37648	2.58734	4.6058	8.01524
Os01g0132700	6.96229	8.07271	9.7086	12.6285	12.2972	9.70562	9.78437	11.1725	12.2924	8.87651	10.3999	10.5936	8.63439	12.7769	9.84869	12.8433	9.0038	12.2016	10.1517	9.33501	12.3382	11.6102	8.63929	9.84999	9.09876	7.91191	14.4003	9.96915	10.8459	11.1321	9.96517	8.47445	10.5147	9.26506	9.11219	12.2995	10.4154	6.67788	9.12965	13.1323	11.9282	13.3663	12.2597	12.0924	12.4828	9.54384	7.15059	10.6075	11.6954
Os01g0132766	25.4112	19.9692	12.6513	13.21	10.8363	17.7272	33.587	9.53992	14.6044	17.054	6.23819	7.64215	26.5708	7.61894	6.34045	5.16975	5.00071	5.46661	6.68445	11.2235	15.3616	6.79129	17.5604	11.7975	15.0972	8.99362	1.21873	7.25066	5.3565	11.0947	15.9852	6.15234	15.3745	42.1731	21.6378	6.66888	11.8881	8.15957	9.76092	9.61385	9.60426	5.61681	9.70197	3.71321	3.68162	8.7032	12.5154	13.8719	8.32903
Os01g0132800	46.6898	39.6938	27.9102	41.2442	37.5796	47.2264	77.6907	65.2664	47.7957	42.7844	45.2264	68.2776	48.518	52.2737	39.1561	46.1436	39.6792	44.5362	45.4202	54.5545	31.7294	42.5334	62.9171	44.5501	44.4716	14.9666	8.63827	13.4739	9.26675	35.1356	37.3349	31.445	43.3458	32.8611	36.0504	39.7254	31.4884	12.1173	50.407	55.566	65.4609	26.3429	31.5047	38.4795	15.7481	21.3257	36.4576	24.2684	25.2555
Os01g0133400	12.6441	11.5535	18.3404	15.7161	22.4467	24.4709	13.8869	13.6178	21.5572	15.46	17.8726	14.3584	15.0919	18.0175	17.0502	18.6484	18.8226	23.416	20.0579	14.188	18.5249	18.3854	15.3636	21.3519	19.2144	46.7632	26.0906	28.6143	24.8145	35.3976	36.7386	41.7646	42.2514	22.7943	29.4942	38.0533	31.1731	26.7237	15.1083	16.5042	17.7562	25.8882	31.1903	25.9396	27.152	22.906	33.0761	25.3753	34.3961
Os01g0133500	7.32627	8.37756	7.36624	7.69973	2.64235	3.61577	3.52775	6.89533	7.56573	6.29831	4.84807	5.32913	4.16643	4.86136	3.82928	5.24316	4.76183	4.86685	5.06886	3.7272	5.03551	5.47297	3.72504	3.95473	5.51081	10.283	7.06212	4.98598	7.00446	7.30936	6.38745	4.30168	5.85362	4.76684	2.97066	3.62049	4.77106	3.66953	3.89596	3.80965	4.12166	3.39979	4.30172	7.5163	10.7662	4.72298	5.46664	7.694	5.20724
Os01g0134200	0.274578	0.407956	0.673424	0.608575	0.358201	0.393421	0.308095	0.486965	0.565285	0.499405	0.463847	0.722247	0.360468	0.251153	0.231693	0.247811	0.393539	0.451801	0.172072	0.364986	0.174413	0.302951	0.612454	0.656873	0.394167	0.603897	0.264623	0.141627	0.232594	0.607607	0.511606	0.332014	0.663984	0.438739	0.896533	0.394144	0.744143	1.37118	0.743877	0.228951	0.434314	0.909463	0.437933	0.151138	0.356631	0.767626	0.756026	0.364907	0.289071
Os01g0134500	8.9717	6.90096	7.53555	7.45247	14.4373	11.6259	21.9616	10.8934	12.623	9.691	12.4956	13.7988	12.4907	13.4475	14.7231	14.093	11.3194	12.623	13.5743	13.2656	10.4445	14.5771	16.3472	7.86025	10.642	3.91792	8.96302	7.47947	13.9038	8.51099	7.34759	9.37588	8.36425	3.54681	9.25624	8.21229	6.71546	14.1558	17.91	13.7316	20.5693	5.95756	7.56394	6.21556	5.95253	4.17812	14.9337	5.55651	5.21609
Os01g0134700	13.6581	9.69064	1.3881	10.2395	24.2009	9.50318	16.7898	22.8044	40.6005	38.654	16.6193	8.64556	12.7879	14.7041	17.1834	11.8358	22.8444	21.0258	21.0366	22.1131	2.08278	5.43802	9.75724	16.5178	36.0091	3.1312	4.1941	99.6617	2.95581	32.2078	9.73309	9.90904	13.3614	192.276	4.39437	22.1324	18.0799	2.55757	7.33917	7.2806	7.40167	5.00292	18.4144	17.727	3.79739	3.54099	5.4176	15.4021	40.808
Os01g0135400	12.4661	10.3714	6.40962	6.0594	6.24397	8.07382	11.8065	2.78906	5.61292	6.95476	13.1425	10.5335	12.11	6.01735	8.47965	3.5791	8.56695	10.8488	9.88004	16.0284	4.7773	4.86966	10.6891	9.29652	8.153	3.17688	3.01525	6.48809	5.86027	5.34743	8.64091	1.87882	5.81313	9.74571	6.10299	6.20736	8.21332	3.04262	6.85471	7.47744	4.73623	2.0409	7.53911	9.13533	3.52828	5.79024	11.3376	5.19711	11.0826
Os01g0135700	5.24676	3.27317	3.55419	5.11037	26.0392	12.5153	16.0919	83.8875	48.8525	59.6452	27.6057	7.26074	26.0061	11.8749	12.0442	13.8703	21.1131	25.0332	22.8398	26.6356	4.38148	15.6448	11.0991	12.3604	139.498	2.5236	7.50698	151.598	21.4349	18.7065	2.05132	2.35615	3.86726	55.9447	1.84035	3.06282	5.00693	34.6837	14.5909	15.5011	20.1117	7.00232	4.53297	5.76039	9.34299	6.07194	1.37912	86.5904	16.2352
Os01g0135900	103.762	181.432	492.732	173.47	213.893	276.086	88.7791	202.797	176.08	141.208	185.59	91.5049	85.9017	278.118	288.481	225.067	271.364	231.25	227.27	113.477	243.265	454.296	118.297	184.838	302.771	272.065	748.407	177.437	1059.09	403.618	277.691	237.625	191.798	287.043	114.189	204.856	163.275	688.835	259.289	292.12	242.797	308.685	306.227	394.835	407.449	238.897	189.621	435.639	693.657
Os01g0136300	2.72346	8.7826	13.0961	9.91657	4.55271	10.3228	3.56766	15.6823	20.175	15.079	14.3002	4.46167	5.35521	5.37278	5.03414	7.33227	11.6436	10.8206	11.5161	3.55574	6.50706	14.3226	3.16994	5.89204	4.18898	2.74568	23.1684	3.46194	18.9448	3.76602	3.80957	4.45891	5.32997	4.12492	7.80141	3.10056	9.83757	60.5682	14.4528	11.1302	15.2708	10.0091	6.65687	8.61842	7.59565	11.2208	5.56783	10.4071	5.83178
Os01g0136400	6.97007	7.02409	8.13705	7.41959	13.8803	8.3261	14.4467	14.0254	11.368	14.1448	10.5193	7.56608	11.3888	7.26022	6.79911	7.6819	8.89446	10.02	8.15882	7.6838	3.56996	8.57877	9.84348	9.91544	20.2065	17.3579	3.45423	9.11602	2.93064	13.45	10.1228	10.2248	9.4742	26.6876	8.17653	8.53599	8.93958	2.43014	6.77365	7.7943	6.97759	17.6458	9.61084	10.4613	8.85482	11.3859	10.7941	15.9236	14.9251
Os01g0136600	15.1076	17.2277	34.1893	30.7376	39.7658	20.6114	20.5009	19.8901	20.7402	22.7646	19.1647	11.3322	14.7218	24.8393	22.9998	19.1841	14.7383	13.3632	16.2689	14.9957	24.8135	27.4211	27.2324	23.8005	22.7436	7.9575	25.9672	13.7469	21.7725	10.019	10.0174	12.2578	10.2123	9.9789	13.7233	8.61877	12.5727	51.5232	13.6283	18.2199	18.584	12.8389	10.7537	7.12188	9.50828	15.0065	7.96407	8.42963	10.4824
Os01g0136800	6.91164	7.78966	7.19726	4.65344	4.553	4.59228	4.57837	5.37542	5.49676	6.3916	3.83016	2.81315	4.43774	4.59785	4.10649	5.46559	4.16789	4.62561	4.86622	3.57605	2.27731	4.06379	3.11939	7.11837	4.35649	8.08155	5.7974	6.63417	5.03679	15.5348	7.97804	12.3228	8.90056	23.9275	7.71548	11.4417	12.3958	5.04446	3.55469	5.34015	4.42137	12.2041	9.02101	11.4355	11.3683	9.21201	15.2476	13.5521	20.0741
Os01g0136900	1.35988	1.64177	1.08172	1.16659	2.34482	0.867294	1.40622	1.18998	0.725242	1.36263	1.06573	0.566708	2.19891	0.750303	0.769953	0.740807	0.438264	1.16908	0.762879	1.19391	1.12713	0.69613	1.4332	1.82543	0.96153	0.891847	0.737833	0.180602	0.351398	4.487	2.6095	4.41031	6.74067	8.81408	3.314	2.66886	2.55196	1.67546	0.814715	0.937951	0.419695	6.48108	2.51326	4.68872	1.91655	2.63413	2.87556	3.89734	5.28894
Os01g0137350	1.22346	1.19285	0.948641	1.33229	1.10469	1.36262	1.77861	1.54177	1.24831	0.871029	1.41017	1.16051	0.649225	1.0936	1.15833	1.02508	1.10217	1.07426	1.31788	0.595021	0.886712	1.77059	0.769907	1.32806	0.758236	1.33505	1.62717	1.85867	1.09784	1.29981	1.61338	1.01229	1.61042	1.32877	0.783557	1.50328	1.9845	1.55295	0.614665	0.872425	0.788444	1.93385	1.46854	1.52663	1.17703	1.48281	1.20105	2.40885	1.65152
Os01g0138400	1.28862	0.801502	1.84617	0.76796	5.96968	1.37572	1.33411	0.70067	1.57589	1.05157	2.42274	2.56998	2.30709	3.0203	3.11711	1.94856	3.89739	3.73233	3.98413	3.6056	1.33645	1.66807	1.88156	7.76614	5.28116	1.95937	1.23047	1.685	3.30601	11.7984	13.1308	20.7137	16.7387	17.981	5.19954	18.6161	13.671	4.60629	0.856237	1.29371	0.668538	6.71021	10.5805	6.75256	4.9437	7.97069	13.5631	10.9205	33.5981
Os01g0138600	1.29336	0.86506	1.02119	1.53396	0.807172	1.78201	0.878511	0.42127	0.626213	2.06939	0.211279	1.2324	1.07196	1.08079	0.405694	0.699353	0.261309	0.535602	0.3781	0.171931	0.420024	1.02519	0.234173	0.346433	0.792196	0.367393	1.40304	0.795646	0.279901	0.780772	1.44383	0.289865	0.859069	1.9502	1.15262	0.515356	0.776505	0.309465	0.546484	0.569228	1.08958	1.2869	0.790874	0.818571	2.19864	1.91546	0.401028	2.77316	1.02732
Os01g0138900	132.061	119.956	72.9954	141.765	126.401	111.211	132.533	131.091	98.8809	120.204	125.602	141.494	152.37	133.893	127.865	170.173	104.055	103.133	108.109	219.999	100.361	111.472	206.917	144.718	164.706	95.8885	74.9355	64.1507	92.2136	124.099	125.214	143.001	103.315	112.437	117.083	120.297	99.6694	91.9785	144.191	159.925	175.486	105.647	141.422	99.5275	96.853	99.6065	97.5828	65.8285	78.1311
Os01g0139200	64.7622	75.2062	84.7746	68.2862	69.9102	76.0122	56.5606	58.7057	79.2244	63.5094	77.0716	64.9075	41.5692	90.8438	87.97	65.4226	91.4509	89.7959	86.7906	49.3081	59.8785	81.8152	55.0777	84.7759	71.1501	37.2672	76.1133	47.6159	89.1066	75.5497	72.3362	86.2221	67.0383	62.1398	45.1328	98.0706	89.5692	28.7763	67.1574	61.8689	52.4974	35.575	72.8463	96.6397	25.3159	28.5177	73.8371	35.1343	115.058
Os01g0139700	0.594945	1.27905	1.43043	0.697868	3.68888	0.996963	0.86596	1.05889	3.03695	1.40583	0.803291	1.69506	1.43402	3.19606	5.39863	2.37222	1.15909	2.87973	3.51401	0.593162	6.45878	14.8084	1.53885	4.41302	1.68377	0.67902	35.6637	1.42851	12.4156	1.035	2.02625	1.01302	0.564531	0.288351	0.486925	0.725705	0.0883168	14.7184	9.69618	7.53472	7.02989	0.801167	2.06888	1.43445	3.35244	0.397493	0.729783	1.38031	1.27397
Os01g0140500	386.297	309.241	625.62	629.774	991.002	510.829	380.37	506.93	487.789	422.634	469.275	439.331	410.885	583.244	529.705	653.811	507.848	483.552	503.793	642.85	603.748	539.911	615.317	703.164	418.916	338.34	324.645	321.476	340.696	475.154	391.769	679.667	522.909	512.017	639.891	493.782	718.074	659.762	370.575	388.517	471.383	718.722	524.824	379.511	622.482	852.913	415.538	489.041	451.566
Os01g0141000	10.1495	9.54631	1.32623	8.73491	92.7466	4.35759	18.8194	15.916	5.71385	4.53896	5.49477	11.5668	16.3465	5.44432	3.7262	4.28602	5.15835	5.95399	2.99146	41.0421	3.10162	1.34053	26.5946	31.5633	64.1277	177.862	6.41671	290.942	2.96732	100.449	88.3768	99.2979	127.999	113.996	134.413	165.895	110.084	14.735	9.72234	10.1072	7.67649	46.6481	104.949	68.2266	37.9768	33.1683	81.7357	52.6657	176.52
Os01g0141100	36.3008	41.6513	56.9418	62.5892	99.1781	108.011	55.9352	75.871	94.6263	80.3089	73.3344	57.8584	56.7081	66.97	62.972	74.8289	60.8485	73.5259	72.2775	62.26	95.9421	94.0344	58.4499	78.518	126.099	49.6517	90.6634	71.0012	77.3555	56.4622	58.9266	54.0184	97.7221	89.3971	58.7976	59.7189	64.6924	104.293	76.9204	67.9589	72.7986	57.1374	53.1312	54.8454	47.7706	59.5854	39.778	63.8069	74.6636
Os01g0141600	16.8088	18.5819	14.5704	15.2153	15.739	21.5163	27.4134	18.4564	17.879	15.446	14.6178	19.8752	27.0025	13.9309	13.3872	12.5307	16.6153	13.8425	17.9608	15.6237	11.0596	11.7703	21.0551	18.5071	12.7689	17.1358	8.54729	16.5319	5.36806	17.0849	23.9026	7.75904	28.8323	27.6718	19.0033	11.985	13.7668	7.22679	16.3375	17.6964	20.0471	17.6738	16.5541	16.2838	23.3001	27.5686	17.7591	24.1144	18.1358
Os01g0141700	1.81144	2.364	0.635144	1.34793	1.96553	1.29008	1.61492	1.80878	1.14456	1.89469	1.61694	2.09988	1.16623	1.41431	1.23851	1.47464	2.39318	1.74537	1.55321	1.58026	1.10301	1.58428	1.63988	1.38563	1.32623	1.59192	1.6933	1.97003	1.29857	1.8029	1.52306	1.16257	1.57918	1.59403	1.77288	1.19869	1.76465	1.74725	1.4351	1.49483	1.01446	1.28065	1.72542	2.79451	1.65094	1.16487	0.874907	1.68724	1.40982
Os01g0141900	2.70007	2.22433	2.92504	3.09618	2.1156	2.24668	2.50437	1.85596	1.83383	1.64874	2.22927	1.65262	1.42209	2.8128	1.80705	2.42543	2.01042	0.914844	1.31232	1.8751	1.83233	3.52543	2.32633	1.79559	0.433058	2.46955	2.51429	1.27031	2.23658	1.84898	1.75989	2.50969	2.25724	1.87947	2.38255	2.57574	2.34129	1.73765	1.80964	0.772714	1.49741	0.482706	2.38462	2.16065	0.712236	1.85061	1.41902	1.01398	2.6194
Os01g0142100	56.6791	60.3938	23.3995	40.931	19.7449	33.9181	57.3237	44.493	36.3912	42.8376	39.3728	50.743	58.9952	28.0906	30.0917	27.9764	29.0996	33.8978	36.6456	45.4199	23.9981	25.1937	61.2962	32.8935	38.2019	48.3367	11.4562	38.4198	7.54724	28.2833	37.8418	16.7626	42.1144	29.1861	46.3977	25.2859	35.0825	10.0216	51.6227	56.6013	49.912	11.8225	31.0966	30.4803	13.987	15.9849	33.526	24.7046	20.0651
Os01g0142200	8.45938	10.0551	11.5167	12.165	6.82341	7.2825	5.39872	6.67648	9.51941	6.82887	8.68838	6.62796	5.53088	7.10989	9.4312	8.91482	8.24042	7.04746	8.34204	5.19017	6.83787	5.9303	5.34389	8.44679	6.68589	8.16946	15.7863	13.5564	11.3666	9.23044	10.7645	10.0572	10.381	8.12115	6.34651	11.4299	13.9582	10.3846	9.96692	11.9671	7.74233	8.21509	9.64163	8.62911	8.88904	8.04302	9.52852	10.7456	10.0218
Os01g0142300	9.47249	11.8976	13.7077	9.24365	6.47391	11.5509	6.1471	6.36533	12.8785	9.72702	5.90731	13.4276	7.63529	7.22628	6.27397	6.57056	10.3346	7.20902	12.7626	4.91093	5.48043	8.17712	4.5911	5.91825	4.31803	38.8401	14.1069	26.3091	9.20913	10.566	15.8328	7.40214	8.85688	5.48803	5.31552	5.15148	6.1481	4.83811	7.54301	7.86153	9.14072	15.6259	11.475	14.6651	16.513	10.5641	14.3275	16.5671	6.14989
Os01g0142500	12.4428	17.0932	10.7411	15.2216	19.4229	17.7164	12.5695	15.574	15.006	12.4422	12.9832	12.2755	10.5311	14.1532	13.3879	14.3541	14.4122	14.1579	15.6558	14.3364	23.9349	17.3434	13.3538	12.324	12.5228	38.2795	22.5681	17.443	18.2294	24.6533	25.3225	22.1595	14.0975	16.7867	12.4889	12.8443	16.7063	11.8073	11.6023	9.20773	13.9588	20.8821	22.0977	29.2167	20.644	17.9603	15.4337	35.0014	24.6556
Os01g0142800	99.1748	89.6502	44.2901	74.1023	75.3416	70.6607	58.7772	55.2563	50.7981	68.1793	57.2437	53.5334	61.0894	65.5121	70.6681	55.8207	42.5738	51.7502	42.1249	64.9237	70.5213	47.0048	64.2019	83.9928	84.0545	96.7118	48.7703	61.7696	46.3873	98.6433	85.5489	76.5083	88.3395	121.055	84.192	131.012	97.1132	37.7799	56.0105	53.9976	44.8132	52.2878	111.711	109.773	66.5606	46.2857	120.645	66.1133	146.097
Os01g0143100	5.78627	6.272	3.06799	6.9166	3.46803	5.97143	5.39219	5.24898	4.95058	5.04635	4.44619	4.50342	4.0104	3.50804	2.89474	4.44404	3.48845	3.76564	5.43714	3.93976	4.50301	3.53349	4.31197	2.94419	4.46733	6.25766	2.78506	5.02311	2.13795	4.89143	5.07689	3.55832	5.85873	4.87782	6.064	3.88621	5.02273	4.62201	4.0251	4.12607	5.0259	3.2011	3.65939	3.98222	3.7533	9.11671	4.92293	5.42661	3.53924
Os01g0143300	10.0062	10.6608	7.82414	14.2235	14.8928	13.7627	10.0145	12.6221	10.7656	13.5698	8.88062	12.0972	9.12156	11.7109	9.56966	13.3399	12.2271	11.251	9.98485	10.9914	11.0858	10.7512	11.4633	11.0018	14.4154	6.64998	9.97894	1.44453	7.18629	11.4469	11.2716	8.56521	14.8879	9.91392	14.9656	13.1559	12.7899	20.3003	10.7101	12.6521	10.7828	18.3113	10.9648	9.10708	24.7669	27.1257	8.41118	15.3537	10.5163
Os01g0143800	104.197	103.792	63.0959	101.424	89.2384	72.7578	119.698	119.038	77.2784	114.268	117.853	128.894	140.259	102.434	98.2507	113.795	112.674	117.635	125.173	185.546	70.3501	83.0468	139.666	110.099	112.388	43.527	36.3566	29.8939	21.7383	70.3508	81.397	81.5222	113.341	97.916	145.055	110.784	102.81	68.0812	161.203	158.298	183.364	142.413	94.1468	108.793	103.649	152.892	89.5297	108.144	80.2975
Os01g0143900	6.65471	7.00758	30.57	15.5164	39.5204	14.7878	12.8973	12.6166	13.4906	6.96757	24.6115	14.1376	9.05697	25.0337	24.1853	22.8292	18.3317	23.7731	17.672	9.08673	20.5779	19.6486	8.0544	20.8579	12.4608	11.3844	20.961	22.2411	39.9961	47.4306	23.773	38.0671	43.4208	58.0384	16.0236	34.5868	17.8888	44.783	22.2347	22.7849	28.4187	61.7069	21.282	33.5722	30.6929	27.8245	32.9955	40.5627	98.4978
Os01g0144000	8.06879	11.56	15.7891	14.152	21.3392	20.2245	11.898	15.3946	19.405	16.331	18.1267	14.5984	10.4002	16.6433	16.3092	18.9561	14.2385	17.9664	16.2516	11.5068	18.9397	20.9016	10.51	11.7428	16.8031	14.987	24.7528	15.3826	19.6724	12.5973	17.8855	16.8246	10.8545	11.8971	11.6704	10.7849	16.5212	10.0197	15.3203	11.6875	13.767	17.1695	14.2326	14.3291	13.5917	11.6234	14.7627	9.7898	21.1585
Os01g0144100	61.5823	61.7773	29.4128	52.4791	17.7892	31.2933	45.153	79.4119	44.7398	65.003	67.1456	62.3287	64.3314	36.9643	38.6446	43.5224	42.6207	37.7124	39.1393	61.9085	31.7956	45.3002	56.6773	29.0718	42.9378	24.0676	22.3494	33.5324	18.0727	27.5475	30.0993	23.3925	35.9866	19.3807	48.4304	24.9349	26.246	26.2029	66.2957	59.3348	60.0328	23.9056	34.2143	30.1559	15.8606	31.0293	24.91	29.66	18.7851
Os01g0144200	20.1019	22.0443	23.1783	32.7985	32.0188	27.9829	20.9864	27.9115	31.3066	22.1024	25.7959	22.9219	19.8121	32.4038	27.0386	29.837	17.3644	23.136	20.5408	23.5018	23.2732	30.0206	23.8696	36.3572	26.9814	17.2841	17.6018	31.5049	21.9955	19.8436	19.1496	29.8358	32.2574	20.0317	29.9102	22.3209	30.583	27.6619	24.3289	21.1261	23.1963	24.1109	25.8064	16.8779	19.3404	32.8835	15.5286	13.2618	20.4236
Os01g0144380	4.41139	4.16635	3.42588	3.46128	2.82731	3.46703	2.93451	3.086	2.46245	2.85556	2.08659	3.41739	2.81664	1.63819	2.13887	2.10037	2.15452	2.00732	2.84341	1.56298	1.59838	2.63839	2.83841	3.16061	1.82135	3.42241	3.61626	3.96495	1.73579	3.73959	4.22168	2.65738	4.34371	5.33411	3.98591	2.61487	3.35272	3.30396	2.23365	2.23493	2.21974	3.17889	3.62698	4.49948	1.78666	2.83467	3.73696	4.37101	3.04764
Os01g0144600	13.7574	16.1179	16.0678	18.0837	19.1641	19.1304	17.7056	20.2353	18.216	18.4112	15.6132	14.3926	16.5463	13.6602	11.7536	15.5113	11.7947	19.3403	11.5665	15.5449	17.777	23.8407	17.1739	16.4705	15.0929	16.6601	8.77393	15.606	9.50641	16.1428	15.2483	15.4016	19.5983	23.7875	17.4226	14.5494	16.3019	20.4868	11.3708	15.3875	15.6378	16.4377	14.56	15.4792	19.9634	29.7999	18.3408	16.5551	12.8013
Os01g0144700	27.9743	25.1999	46.1234	38.5792	49.2402	28.1923	23.0426	20.6169	27.4704	21.7748	29.2117	24.5167	19.3835	46.8593	44.9786	35.98	36.1801	30.9047	38.0597	20.741	30.7091	37.189	31.4598	53.4092	29.8647	17.3128	26.4362	31.8646	31.8902	43.3299	31.9369	37.9303	28.6565	18.2463	40.8565	42.5234	48.3929	76.574	24.9718	19.2482	22.9933	38.1615	42.283	30.1733	46.4349	44.2244	28.2489	32.0691	31.1645
Os01g0144900	0.566874	0.779267	0.856208	1.07414	0.500983	1.37008	1.17736	0.623163	1.2921	0.78491	1.44247	1.08708	0.484034	0.486369	1.15408	1.01423	1.63537	0.831072	0.614619	0.456487	0.658494	1.07682	0.710563	0.626677	0.788748	0.992869	1.22285	1.33647	0.920096	0.469743	0.742557	0.259868	0.760293	0.906134	1.16582	0.484025	0.815605	0.821648	0.276371	0.102812	0.52598	0.359663	0.438424	0.735952	0.729691	1.07066	0.702036	0.562373	0.351947
Os01g0145200	7.81131	9.53748	17.7828	12.499	15.8553	16.2604	9.49114	9.17364	13.4462	8.07233	9.98632	11.9017	10.6849	14.9358	16.5218	14.4098	14.722	19.9321	14.0873	10.5451	19.4275	15.7418	14.8897	16.1496	11.7012	8.1787	11.3887	10.9847	18.0597	11.6802	10.1622	11.788	10.7957	11.2342	11.9986	12.4694	9.5789	13.06	9.53254	11.0732	13.2651	9.66137	14.6342	9.92855	11.8303	9.53011	12.4978	6.67434	11.8596
Os01g0145600	11.2364	11.5157	19.0795	15.3951	14.6821	17.8077	8.31631	11.3034	19.8163	11.0875	12.8018	16.1729	11.8137	17.9716	15.898	15.3244	13.071	23.4804	15.0905	12.788	14.3037	15.7789	14.4905	17.544	13.3306	12.1528	17.2857	13.7293	19.0981	11.8661	13.0871	19.0977	17.6463	11.6882	16.802	18.9168	15.9718	10.9381	11.2534	12.1467	8.82867	13.8643	16.9966	14.5921	6.77863	7.56034	20.1381	7.2406	12.8946
Os01g0145950	41.0101	47.8639	27.4292	34.1034	43.3713	46.6504	47.2738	32.2486	34.6974	45.7272	26.7202	35.5217	45.4557	17.7434	12.4119	16.71	15.3088	28.1453	20.8149	21.4881	28.289	18.275	34.687	36.6364	28.3621	16.9798	7.46186	27.2278	5.18257	22.713	18.6058	9.33138	40.5113	41.8926	32.5842	6.38986	23.0179	9.13212	30.3556	43.1938	22.3522	11.9923	30.4137	15.1564	12.5229	28.6995	19.5986	15.1563	22.4346
Os01g0146101	11.7596	12.5284	26.9412	21.6225	29.4541	17.7445	10.5619	10.6604	20.4973	14.5328	13.6369	14.1163	11.2841	18.862	20.5522	21.1794	18.2415	23.0851	26.1849	18.3366	22.3709	20.9119	14.783	19.1196	20.3541	20.5264	23.7912	30.1406	20.5042	21.7181	22.6352	22.0744	21.3319	16.2139	22.7764	17.5597	21.0223	17.7525	10.4203	14.2968	13.3811	17.9277	22.709	16.3433	23.582	20.005	32.8402	13.3106	21.7201
Os01g0147200	23.9989	29.7605	28.4774	29.1958	35.0001	30.8544	22.9719	33.0798	33.3401	24.2419	24.9443	30.683	20.4186	29.7231	30.1022	31.2001	33.6735	31.2498	33.7003	29.0287	27.3435	34.0587	26.8439	29.793	33.3166	32.4195	36.3218	34.685	27.516	32.2769	35.2929	32.5543	40.519	31.7647	26.201	29.4779	33.3431	31.9594	25.4215	26.9747	35.4758	31.49	29.183	28.2849	31.463	33.0236	22.9762	34.1977	35.4521
Os01g0147700	9.28059	9.71058	11.2563	10.5391	9.14701	9.29042	5.18356	8.82273	8.94897	7.48861	6.84961	6.83866	6.37132	7.70859	8.86149	10.4562	7.60324	9.56603	9.316	8.67679	7.5711	13.2946	7.57494	9.90078	5.34523	7.86111	9.73599	4.34824	10.5867	9.07756	8.83807	11.9774	11.2486	7.47636	9.769	11.0589	12.5289	11.3537	9.05528	9.82467	10.7898	11.0451	11.5577	9.19979	8.46443	11.7878	10.581	9.4178	7.06932
Os01g0147900	259.695	315.113	304.114	373.486	343.121	431.916	418.005	390.689	391.816	426.56	408.318	400.808	420.087	436.491	451.345	473.444	454.837	481.649	509.69	540.657	528.943	497.797	421.334	319.063	392.347	450.844	534.15	357.086	445.206	372.613	357.368	435.466	411.625	262.553	505.353	326.584	388.654	552.541	565.945	557.085	536.27	455.797	461.446	442.02	482.969	465.029	377.406	417.908	318.421
Os01g0148000	15.7675	15.3227	17.9537	17.5695	19.2191	17.5181	19.2332	18.1465	20.5577	14.6997	13.6446	14.2197	17.7208	14.2869	16.0162	18.8296	14.2069	15.7771	14.8948	14.6659	16.4633	19.6925	16.4067	16.5221	18.1534	20.3342	16.4964	17.5557	15.9739	18.9873	18.1765	20.1295	21.4537	24.4293	17.8546	15.4477	19.8439	9.46937	17.0869	15.9171	19.9776	12.4352	15.1251	15.0971	12.3391	16.9297	15.485	10.8721	17.5766
Os01g0148100	8.30401	10.4403	9.47445	10.206	10.5602	9.77588	9.18897	8.16565	9.32574	8.20238	7.0426	7.75656	7.26211	4.70308	6.82512	8.86169	7.04807	6.01894	6.65721	6.01546	7.82403	9.87819	6.29949	8.84943	6.6999	6.73502	5.85183	7.96057	7.66612	5.31709	5.76372	5.70531	9.37311	11.6971	8.08961	6.64161	5.89819	5.18736	4.61904	6.14628	8.88741	6.91113	6.51907	7.27362	4.47279	8.67673	8.05534	5.14136	7.00526
Os01g0148400	9.41062	9.63635	12.2133	14.8201	16.9409	19.2837	11.7992	13.0288	16.3303	11.0445	12.1615	10.6118	11.303	10.8256	12.4624	12.5887	13.3508	14.7761	16.5288	12.0869	13.0106	15.3581	14.243	14.4908	16.1217	8.63525	12.9384	8.31384	9.86685	11.3172	13.3958	10.4838	15.5574	13.4151	14.8632	12.5072	14.0501	11.5893	14.5253	13.0471	16.1801	10.6459	13.2501	11.6435	11.348	15.4188	9.51822	11.3822	10.6581
Os01g0148500	19.4709	22.7323	20.9797	18.3349	24.027	19.6285	13.4145	19.4791	19.124	15.607	15.6114	20.9263	13.4482	21.3924	25.1118	21.7426	17.7376	21.4409	21.026	21.6003	18.2773	21.4547	18.1025	25.7331	18.8742	15.3088	19.2924	10.6336	25.8178	20.9606	22.5519	20.7705	20.3488	15.2564	19.0343	24.7004	20.7143	13.5883	20.3391	27.1949	17.9298	12.7094	25.1209	27.7109	12.597	7.69691	17.3158	11.7806	29.613
Os01g0148700	24.4741	28.2594	24.9912	24.6898	27.1726	24.0674	15.8474	21.3346	24.7535	23.0608	31.2476	24.3089	17.015	30.6023	40.7393	26.6647	38.2443	35.6245	32.983	27.7397	24.9423	31.1906	21.0483	31.3808	20.8864	23.1547	38.6649	20.2172	30.1763	29.4718	25.8834	28.1963	22.6729	14.9951	22.7232	36.9275	32.9604	20.9774	29.6624	26.7261	24.157	12.0283	30.4008	44.9745	21.2471	12.9898	33.4575	17.8122	35.4594
Os01g0149400	117.05	172.269	103.18	115.975	65.4837	80.6432	85.3131	59.6856	94.1757	73.0664	82.3787	67.8528	62.1465	111.792	123.169	73.55	123.808	110.795	123.073	71.3552	126.06	105.805	64.6316	79.7612	89.1286	58.7277	105.461	48.9739	90.605	105.682	104.465	94.872	122.357	44.5556	82.14	142.389	143.976	52.0382	83.4217	89.7753	48.3992	59.6127	120.521	162.332	147.703	36.8932	84.763	95.4847	99.3912
Os01g0149600	61.652	73.361	22.4957	51.8033	49.2825	44.0417	45.7627	33.0605	36.1243	38.4854	37.3496	30.6415	31.8736	51.7537	55.7743	45.292	49.6329	49.8969	45.8296	44.1286	78.4735	43.0081	35.3343	52.738	52.4278	30.0858	19.1492	14.8668	17.5446	45.2584	49.8213	41.7797	61.827	39.8701	39.391	75.6966	57.338	25.4594	32.0444	34.4673	22.6819	61.6282	45.3215	78.343	85.8818	35.2393	47.6464	60.3338	58.7231
Os01g0149700	1.3985	0.81846	0.711922	0.733639	0.545493	0.572855	1.40906	0.603559	0.812543	0.574524	0.603772	0.216933	0.95212	0.792309	0.671719	0.467068	0.67106	1.03982	1.1681	0.294354	0.272502	0.543609	0.492351	0.662745	0.936902	0.732446	0.484181	0.337985	0.453982	0.858799	0.912905	0.484391	1.35465	1.31796	0.652836	0.477643	1.27559	0.237024	0.229798	0.688776	0.0535523	1.06194	0.690712	0.852333	0.650064	0.381531	0.466985	1.35086	1.12875
Os01g0149800	720.966	1421.52	1152.51	1073.61	1683.16	3317.77	962.528	2713.73	2733.3	2327.41	2983.81	1710.78	984.602	2368.47	2573.6	2247.23	3262.47	3252.33	3443.56	1348.45	3497.48	2818.41	1083.72	1000.79	1182.37	2996.78	2484.66	1406.36	1438.73	1499.33	2250.37	1823.37	1203.93	516.695	1348.59	717.964	1048.91	2276.69	1196.16	1246.99	1368.16	4306.82	1517.09	4588.88	4839.95	2184.86	3104.76	3520.91	1672.34
Os01g0149900	5.45313	6.01059	6.21408	5.4745	4.6009	4.19774	6.77142	7.66811	5.61388	6.69857	5.22553	6.55934	5.55373	4.61604	4.29966	5.13439	5.57759	6.40902	8.03844	3.14314	2.58999	7.0604	5.63088	3.82367	6.44372	9.8024	9.39846	7.12675	5.34748	10.344	8.44453	6.4371	6.79135	10.2188	4.99535	5.73289	4.03734	6.25378	5.38227	5.0143	6.38191	5.70254	4.67115	10.1382	3.82932	3.48678	7.9197	10.2399	16.7996
Os01g0150000	51.3511	46.5516	74.4048	69.6245	70.4218	69.8205	72.781	59.13	65.4245	62.5796	56.3757	74.0703	65.2944	67.1211	69.5056	79.0739	63.1661	65.3297	61.8853	59.868	69.5946	74.6252	72.2901	60.8806	64.2522	90.9887	78.5045	81.3722	50.2613	62.1372	66.4085	60.4189	45.5891	48.718	56.7702	53.0608	52.6614	62.9596	73.7444	84.9287	73.614	75.3656	77.609	58.2953	65.395	82.0869	80.2337	65.5598	60.5761
Os01g0150100	6.45604	8.84256	6.65333	8.10149	6.88792	7.83751	5.13746	6.35459	6.46847	6.18991	3.46414	5.23959	5.23092	3.52913	3.6169	5.14311	5.14132	3.95179	5.75653	3.24183	5.37166	4.05682	5.35397	6.40106	6.81916	6.55086	3.91563	7.29147	4.3598	6.6215	5.25622	3.91013	8.236	9.93242	5.06209	5.41189	5.23955	4.46089	4.82853	4.84431	6.38799	4.33106	4.96245	4.10096	3.80204	5.31696	4.0969	4.95206	5.65086
Os01g0150200	9.42082	7.78219	23.3236	11.8554	27.1895	12.7323	15.9838	8.55519	14.3146	7.93083	14.5388	12.907	8.65686	17.2302	17.345	14.1585	11.2651	14.6415	15.5494	8.41248	17.6783	15.8185	12.3108	16.9381	13.5831	14.6603	15.2304	22.6375	15.6012	13.6977	11.3693	13.5946	12.0048	6.32289	12.0069	11.3665	15.2373	18.0086	10.3841	8.4599	12.3752	11.6314	14.0454	9.5918	8.66567	8.90768	10.5511	10.6042	19.4106
Os01g0151100	8.74012	10.0971	7.85232	8.9511	14.0677	11.5894	12.3509	7.74209	11.0283	9.70562	9.77703	9.09447	8.57128	11.5408	13.2757	12.1293	11.2285	11.4591	13.8367	12.6731	7.29344	8.57594	11.0601	10.1649	10.3104	6.36029	10.2225	7.02564	7.33977	12.1206	9.33451	11.7065	12.289	22.755	8.0733	9.70156	12.5963	5.79644	10.9585	11.2174	9.95316	13.3432	10.356	16.3544	13.2402	11.3297	10.2374	19.4763	20.8341
Os01g0151200	99.6638	87.0591	54.9459	79.2168	69.5817	66.2705	135.661	75.5817	59.3231	62.3668	78.0381	127.407	103.307	84.1163	103.454	107.46	90.7315	101.175	108.573	126.358	50.6582	71.1541	115.817	90.2118	88.77	110.712	50.2298	79.6891	32.8162	96.3613	89.9289	86.3987	90.6114	78.1621	80.6843	87.3034	75.0808	28.6496	128.925	131.663	140.896	77.4716	89.5063	113.102	95.9123	88.2275	91.773	97.2669	72.9416
Os01g0151400	47.2376	35.4693	51.1787	54.2401	46.1462	54.1101	53.5195	40.0849	53.3368	46.5226	45.1994	55.0184	42.9017	52.8875	51.3593	43.7419	52.893	48.959	41.3036	37.3397	48.9092	44.0134	52.8109	57.1682	43.3603	44.5401	46.2122	21.4735	56.624	62.0423	53.7173	60.1594	30.0548	24.6129	25.0686	45.4456	39.6196	66.9057	44.1416	40.1419	34.7528	43.4967	52.5197	56.7306	45.4073	29.743	61.3744	43.4358	48.2739
Os01g0151500	4.82714	7.20386	17.8431	8.38952	6.51126	18.0384	3.14767	8.16017	18.0898	11.961	14.3628	17.3609	6.68709	16.1215	16.438	14.2561	20.0418	15.5922	15.9361	9.46492	16.2407	13.9291	4.10776	7.42962	6.70795	4.26786	24.0656	2.86349	40.3935	26.8292	29.4005	38.9761	11.3288	4.61284	6.48355	15.6623	11.0351	91.4471	9.14427	5.06845	6.2847	33.0271	21.8997	10.0819	29.195	26.1878	19.7224	22.1965	9.94419
Os01g0151600	4.18168	4.37016	4.48011	2.65267	4.46696	4.35525	3.22503	1.70256	3.56847	2.26039	2.74462	2.69307	2.52718	3.70171	5.12377	3.59538	0.957071	3.41913	3.24718	1.47657	4.92282	3.96403	3.6016	4.14646	4.60237	3.59603	3.64955	6.02924	5.65608	3.80834	2.64562	4.76582	5.56953	3.17732	4.13148	2.77707	3.92279	4.58589	3.03683	2.41008	4.03655	1.57398	2.12063	2.69561	2.91565	3.22554	2.71164	3.02386	2.84605
Os01g0151900	0.584862	0.815667	0.527995	0.558886	0.759476	0.43934	0.431513	0.251263	0.650327	0.549437	0.550655	0.321775	0.304457	0.92549	0.533763	0.707232	0.802197	0.956656	0.549572	0.422251	0.235783	1.18973	1.04068	0.691871	0.955418	0.177236	0.356098	0.0199393	0.305519	0.736782	1.0303	0.499247	0.853972	0.564484	0.50068	0.309962	0.670609	0.832407	0.404768	0.475505	0.162177	0.261398	0.576297	0.638208	0.361588	0.495182	0.930783	0.404596	0.976652
Os01g0152000	0.222856	0.319407	0.456435	0.206949	1.70014	0.711323	0.616309	0.443306	0.795386	0.898315	0.546075	0.920663	0.650244	0.405826	0.674076	0.850615	1.31459	1.34837	1.94451	1.19558	0.351528	0.800744	0.557211	1.20042	2.10237	0.54261	0.319646	0.409189	0.390426	0.159054	0.704783	1.18703	0.37006	0.801083	0.324255	0.443999	0.793965	0.714149	0.728645	0.75063	0.560789	1.27544	0.190933	0.794784	0.520063	0.806508	1.42377	1.24697	1.78646
Os01g0152300	53.5361	87.2449	43.9001	80.2181	65.372	71.7813	38.9409	87.439	83.1478	84.6109	58.7013	39.1827	45.3166	86.0343	86.82	72.1205	72.6365	73.7211	75.5933	64.3647	128.095	97.651	53.0012	61.4504	68.4296	34.194	55.3075	28.1633	42.3631	57.3903	42.7189	63.9804	92.583	35.3306	86.1772	75.5955	87.164	132.806	58.2905	65.0027	44.3993	87.538	61.5834	67.5701	91.366	70.4609	41.9433	60.3745	54.7135
Os01g0152600	0.809564	0.666268	0.904136	0.703968	0.54543	0.631198	1.05396	0.362573	0.597756	0.361025	0.554968	1.22214	1.32798	0.92447	0.565413	0.54719	0.779483	1.49531	1.07768	0.48204	1.41314	0.740434	0.671815	0.656792	0.426135	1.13186	0.443781	1.43405	0.340668	0.63196	0.708446	0.484522	0.47611	0.953678	0.289877	0.422428	0.595872	0.70622	0.760145	0.964984	0.736259	0.384212	0.642599	0.604888	0.322551	0.460127	0.603412	1.85829	0.907512
Os01g0152700	189.363	241.421	250.485	247.569	180.538	235.426	178.041	245.289	265.326	257.019	215.461	180.863	214.65	266.953	275.78	241.601	238.773	264.791	264.669	177.61	355.067	281.127	198.05	214.031	214.937	128.606	228.813	128.902	306.987	182.32	176.429	184.682	249.664	175.462	229.179	184.91	243.401	305.196	186.741	214.659	177.895	199.491	201.67	223.953	265.351	167.742	192.48	215.977	195.211
Os01g0152800	1.55505	1.47569	0.571209	1.02604	0.469687	0.674724	2.24927	0.722451	0.484018	0.756518	0.247872	0.775338	0.739776	0.539809	0.318472	0.278224	0.804738	0.611565	0.313119	0.415282	0.798096	0.742877	0.842147	0.514938	0.813226	1.26455	0.706624	0.411815	0.360572	0.741345	1.4659	0.292786	0.910693	1.74289	1.44506	0.462351	0.923359	1.05893	0.718655	0.497588	0.271151	1.32515	0.55839	0.746935	0.448082	1.15259	0.6706	2.93134	0.960535
Os01g0152900	86.5136	128.2	54.8289	121.362	62.94	92.1686	69.5703	65.6511	68.5991	69.166	53.2963	38.8085	45.8464	67.4309	70.5235	62.354	54.8879	50.5623	44.8885	71.2231	108.369	64.8761	52.2132	47.2997	46.5076	65.6861	56.2628	46.9701	45.811	62.0738	67.4671	65.6578	116.368	45.2016	119.182	82.1022	106.292	93.0411	58.2392	64.8929	61.3227	108.755	71.7091	84.3234	116.294	102.074	53.1546	81.8106	62.7617
Os01g0152950	7.87251	7.68724	6.96755	5.82879	5.65771	4.90929	3.24517	4.206	4.92317	4.61927	4.35454	4.85405	4.26928	8.65635	11.1335	4.83844	8.12731	5.93035	6.04223	4.49365	6.67457	4.3284	3.94427	7.29931	5.07275	6.31351	7.7398	6.98127	9.39647	9.31664	6.83092	10.083	7.40947	3.69541	5.93901	7.2094	8.71124	2.3456	6.28456	5.89434	4.10767	5.34617	9.82648	8.84305	7.47038	4.67255	8.93339	6.20031	7.03305
Os01g0153100	233.154	318.182	123.386	226.501	134.922	183.126	135.591	186.392	172.741	193.825	136.726	121.91	131.291	151.303	152.231	142.187	160.267	143.125	160.154	168.578	190.068	165.341	108.865	137.082	133.326	108.294	98.1975	74.5695	102.049	168.97	169.915	176.763	285.754	140.918	213.244	219.724	209.506	166.39	95.3948	115.354	115.301	303.701	158.403	197.348	297.529	259.879	139.236	223.691	169.995
Os01g0153300	369.292	462.966	149.363	318.921	177.486	292.724	285.182	255.765	221.521	318.341	232.899	253.905	215.752	253.653	284.081	215.023	272.676	255.087	278.769	259.766	322.875	233.21	202.883	218.897	221.379	143.236	148.894	82.5831	122.308	252.155	243.687	183.048	317.76	117.632	297.899	261.707	249.973	180.78	238.93	240.967	166.783	240.371	224.508	306.022	335.688	187.511	222.473	272.091	204.105
Os01g0153400	28.5359	33.7685	21.967	35.9316	22.6873	31.9088	47	36.0867	26.6147	40.4296	31.4691	37.9766	38.6458	23.1334	19.2438	26.8201	20.3197	24.9288	27.6878	27.9156	24.2131	24.1123	34.3796	26.2261	28.0905	22.7979	11.5137	20.2934	10.6022	21.5722	25.2711	17.9338	34.9449	29.5414	31.7544	19.2664	22.3692	12.9626	34.5627	32.1734	38.9434	28.0198	26.984	20.3312	24.7905	33.9079	22.1457	25.6894	20.2445
Os01g0153700	5.16418	5.78364	5.15212	5.30036	6.4394	5.28591	5.7227	3.70661	3.2711	3.67784	2.40408	3.34462	3.26213	3.24054	4.50892	5.81045	4.14456	2.63814	3.50186	3.15822	3.65675	1.75294	4.60278	5.65202	5.15891	3.99817	2.10126	3.21081	2.8228	2.71797	4.23836	3.41684	3.60251	4.51557	3.15176	3.63664	3.62356	4.68143	2.22139	2.58581	3.08857	4.70484	4.14137	3.62222	6.36352	2.95674	2.74281	4.22139	3.7752
Os01g0155400	18.1877	17.9011	16.2724	17.1814	16.3831	20.9249	21.1123	15.8933	22.922	20.0734	14.2536	18.2869	15.3475	14.0335	14.6883	13.9229	16.3164	16.7346	19.386	12.1188	16.0152	17.2139	20.4244	16.0804	22.1868	21.4946	14.1914	15.1488	14.1973	19.354	20.7505	11.504	25.1427	34.869	16.0992	15.3235	13.5083	12.6928	21.3149	16.7831	16.4932	20.6841	14.301	18.4533	14.7452	17.9502	19.0354	28.1804	20.8664
Os01g0155500	33.4439	34.1242	25.7753	34.5671	17.0751	25.0931	22.9136	37.5573	33.8453	36.4134	29.8546	30.0836	22.5455	24.3423	21.2504	19.3586	33.68	31.8999	33.7969	18.9218	11.3751	14.7708	25.2823	25.5743	39.8352	36.7731	19.1424	27.4097	11.0228	37.1271	41.726	26.0937	15.3671	33.0318	17.6578	30.7372	21.3496	13.4854	19.1703	18.4458	14.4209	27.016	27.7157	40.7167	35.6849	22.3732	47.5693	40.8576	38.2
Os01g0155600	78.7611	85.7923	74.2246	77.3234	105.664	72.8884	63.6481	67.9879	59.2361	64.9211	53.9056	41.0807	55.136	56.813	56.7588	62.5554	47.8406	49.6335	51.8419	56.9022	66.5905	59.1517	56.3961	75.977	68.1382	46.7853	46.0937	63.8139	46.8981	48.9914	54.0726	68.4062	82.5667	98.84	70.019	58.3306	69.0463	54.2827	43.7727	51.4447	62.1075	58.2826	55.571	38.8219	54.0371	78.7822	53.5351	60.3719	61.4193
Os01g0155800	3.11762	4.17042	0.518223	0.924396	6.80985	1.39314	2.25881	83.9788	33.3895	0.876311	43.5074	104.388	6.64441	56.2995	59.4085	59.9442	337.38	293.598	309.486	27.8363	0.607476	0.332663	14.6762	2.50521	4.35621	241.213	132.474	2.26037	147.234	569.932	2181.51	563.482	311.19	110.648	121.256	301.69	150.532	41.0899	5.63506	12.6104	7.32209	1407.1	343.443	1309.44	1404.11	482.859	1748.78	1142.02	471.62
Os01g0157800	2.95375	3.72531	3.01286	3.92735	6.38431	4.66843	0.752372	4.87057	5.20698	4.57218	3.17238	2.67767	2.86144	5.9473	3.13884	3.50715	3.05168	7.73344	3.15401	1.80709	4.57821	2.44058	2.18781	4.73046	5.31967	4.12967	8.15779	3.3849	4.50368	6.09975	4.34401	3.56981	7.24574	2.90385	4.48694	6.07586	8.99859	5.90296	4.04197	4.30516	5.93811	8.30547	6.96265	10.4094	5.37605	4.08145	4.89953	6.34897	6.50183
Os01g0157900	17.3495	15.133	21.0532	24.7919	56.7093	37.2035	25.0387	44.2095	46.5693	45.4105	47.9091	26.9774	31.2984	39.5192	41.767	46.8999	44.5905	43.6967	44.0922	51.8506	38.6354	33.4265	31.869	33.8085	86.9133	24.9362	31.0658	41.076	27.41	33.5665	19.565	32.4299	37.0757	67.4126	19.2535	25.6104	25.5799	29.589	27.956	30.1892	36.3387	77.861	30.5881	38.0199	47.3496	30.7469	21.6874	78.6576	56.7676
Os01g0158000	10.469	9.5826	8.26064	10.0637	13.8857	8.70738	10.2243	8.77643	8.41178	7.1303	8.71477	7.33315	7.00652	7.43741	7.90679	9.55726	6.90647	9.17064	6.91012	8.401	6.89093	6.84848	10.6332	11.1746	10.0731	11.2199	6.07327	9.54263	6.93506	10.9548	11.6966	11.3075	15.3701	21.3974	10.1913	9.28778	10.9846	6.57546	6.71612	6.50197	8.5066	20.8802	8.48552	12.1743	19.1973	16.8082	10.4143	10.7818	12.2181
Os01g0158100	22.3088	16.3637	12.5056	17.0522	16.7735	13.7014	18.3648	24.3134	16.5739	23.3328	22.0011	21.9335	26.1668	15.4175	17.8374	21.6116	19.772	15.976	19.2936	39.1187	20.6149	15.9838	19.0608	12.5948	17.2805	20.3274	9.87611	10.6924	10.7413	19.2825	16.8595	22.5614	15.5726	17.2378	27.6868	18.513	14.4409	30.2365	18.2121	18.6252	19.506	39.0294	18.6893	19.3438	41.0906	25.1673	22.1498	33.1908	19.4575
Os01g0158200	6.58556	6.85964	10.7376	9.60816	10.8559	8.45908	8.67842	8.99452	9.20204	8.44642	8.00178	12.7542	8.57883	9.52213	8.01854	9.05609	10.979	10.9262	12.9134	9.84872	9.73016	12.0029	8.05586	9.03293	10.0088	26.111	19.1634	16.8156	10.5713	17.4107	14.1339	13.4482	8.8795	8.42467	5.30077	14.4062	10.8868	9.54722	9.83108	9.41897	11.3168	11.3189	11.3763	11.9127	9.79065	9.19529	12.3842	11.3607	18.8576
Os01g0158500	0.905075	0.734232	0.729894	0.708319	2.71512	2.0854	1.45239	1.26856	1.08458	1.37597	2.0435	0.913811	1.06493	1.22582	0.858351	1.54646	1.06716	1.6483	0.903619	0.913641	1.62027	1.7694	1.06516	1.56297	4.38513	1.17501	1.48058	0.771789	1.04056	1.13396	0.915112	0.715716	2.31072	5.45996	0.442904	0.656878	0.470239	0.375595	0.382422	1.29104	1.29966	0.613206	0.921961	0.7757	0.554429	0.687842	0.570712	1.93462	2.93503
Os01g0158600	1.15804	1.48406	1.10985	1.51544	1.6908	1.40691	1.66661	1.55947	1.2868	1.9014	1.53535	1.96314	2.17242	1.6238	0.957786	0.901291	1.5464	1.88829	1.44183	1.97721	1.07183	0.824156	2.41124	1.87902	2.08222	3.57353	0.691607	2.5761	1.22176	2.23737	2.92106	1.30064	1.7427	1.85394	2.03182	2.18771	1.85014	2.13011	1.98782	1.62458	1.81259	2.59258	2.17546	1.81706	2.78566	3.8081	2.45481	2.80724	3.85552
Os01g0158900	11.3637	13.2935	10.4432	11.356	15.1847	17.0227	13.8663	11.0711	13.3744	11.2314	11.3833	13.5413	12.3514	12.3957	12.931	15.6116	12.2679	12.2001	12.9008	11.0012	11.2171	14.7683	14.6924	13.1322	10.0846	4.38981	7.2776	1.8503	9.39636	10.21	13.3341	13.6308	13.997	16.1147	12.5517	11.467	13.2239	6.5557	11.213	10.5194	13.1919	10.3378	10.5531	12.9976	6.03079	10.8182	11.795	10.6986	12.4465
Os01g0159300	11.6371	10.5202	11.8821	11.7486	10.4808	8.67358	10.2322	11.3887	13.0663	11.068	10.9212	10.3467	10.8623	8.60012	8.20891	8.70299	11.0075	10.6435	10.8679	9.2296	9.90014	9.25585	9.41468	9.95135	14.5331	11.8448	11.6419	16.8934	7.59651	14.9136	11.7117	11.4331	20.1537	34.7579	11.1343	12.5576	11.029	10.9328	9.35143	10.7955	11.9742	10.0386	12.845	15.5638	8.90326	7.23437	12.5158	16.2097	18.3843
Os01g0159400	18.3116	17.4269	17.729	16.6458	21.9319	15.8063	17.1616	13.6492	16.0217	14.8903	14.3782	11.4455	14.4875	14.0329	15.1145	16.1703	12.9075	15.5925	12.7072	12.7149	19.8095	14.063	13.5058	19.4324	13.6377	13.0723	13.3709	11.2051	17.5491	16.0262	13.9522	23.5177	26.9708	29.6544	17.9672	20.6485	17.9777	17.1861	15.0728	18.881	15.314	22.1435	17.9284	17.4882	11.3895	22.5635	14.0496	15.5854	17.8397
Os01g0159800	8.28517	6.54922	2.30753	3.70904	9.53564	1.40313	0.0449017	2.4223	2.84217	2.27261	3.28589	4.43856	2.85686	6.51652	6.64831	7.94794	4.70792	6.60738	6.46011	6.10737	0.686973	1.69289	3.35127	11.0734	5.84575	35.5605	2.74638	9.54207	2.28897	39.6722	31.5195	59.8809	73.7288	26.0157	26.5104	23.3301	32.7884	8.93665	4.56213	1.95344	3.54387	53.2257	23.5539	46.5333	75.1683	39.4696	34.6242	47.995	36.1284
Os01g0160100	1.43128	1.34621	2.74024	2.00533	4.64023	1.48474	0.856454	1.81482	2.51456	1.50313	2.00407	1.88035	1.1096	5.12591	6.113	5.12158	3.56303	4.36839	4.52575	2.42361	2.10273	2.05709	1.43969	3.53884	2.56348	2.28695	3.4215	2.22368	2.21249	6.51214	3.63661	5.66564	14.0338	10.8679	2.29943	4.32583	2.52599	3.95465	1.84787	1.22129	0.991753	11.3502	3.87112	7.66865	5.43101	1.96565	2.63349	15.887	12.0759
Os01g0160300	2.33312	1.90186	1.16346	1.91572	3.17689	4.21374	4.22604	2.54579	2.21409	3.17812	0.925603	3.72249	2.94664	1.61922	2.88162	1.92947	3.35859	3.16206	3.55647	1.8609	4.3441	1.63598	3.75493	3.36505	3.26004	4.88776	2.26172	0.307561	1.00984	1.35988	2.20725	0.380287	2.15235	6.2005	1.13863	0.619774	4.25614	2.04692	1.58825	2.29817	0.833852	1.34401	2.41437	1.47664	1.11549	2.12169	1.78073	3.61572	3.76618
Os01g0160800	3.07069	3.69828	5.49715	9.76247	20.9857	9.47546	10.6068	10.5933	7.53891	6.01188	13.2133	6.90828	4.45604	12.5543	9.18413	10.3715	16.8955	18.4928	16.0457	7.09367	3.61188	7.50068	5.76312	7.15249	18.1596	0.35901	0.933467	0.666421	0.364686	1.61361	2.23191	1.13301	26.0546	7.43225	0.893909	0.319744	1.9067	3.79685	4.86547	3.00193	6.75395	9.97204	1.26823	1.58004	2.90939	1.92648	1.16559	16.1699	9.49904
Os01g0162300	0.925471	1.20207	1.03015	4.34229	15.7521	10.3758	7.31897	10.6258	18.4357	19.4243	11.7089	5.09775	24.1463	9.57816	10.8861	9.39875	13.4727	12.8041	12.9202	18.8933	5.7534	17.5637	28.1267	15.5273	163.377	1.83084	0.869687	0.566424	0.762989	4.66489	0.82551	0.767704	1.53678	8.82142	0.0841599	0.564437	0.0915878	0.790854	8.37941	7.60597	10.9354	2.75216	1.63245	2.41731	3.73998	1.95802	0.804113	2.02084	4.36996
Os01g0162800	2.62926	2.64161	2.09522	3.80257	3.60429	2.979	2.46579	2.86845	2.08313	3.31406	1.66295	3.15816	2.78588	2.28516	3.61113	2.90804	3.02203	1.5185	3.36902	2.08519	3.34754	3.17672	4.51705	3.18579	3.13969	7.9965	2.42054	2.89489	0.808251	5.62557	6.30898	5.45131	4.86212	5.14435	4.53607	3.87772	5.12271	2.70767	2.36707	2.84599	4.39337	6.02007	5.0594	3.65591	5.28543	7.65043	6.12505	6.02256	6.20097
Os01g0164400	19.6601	19.0506	17.0144	24.1204	32.0716	30.8379	17.9814	34.3116	22.9915	20.8638	22.0864	12.4012	16.2811	16.5519	18.5544	25.5224	21.4078	16.4983	18.8175	20.8775	27.083	30.5786	20.8195	22.5102	24.1802	17.4601	13.724	14.9623	21.1251	12.9343	18.102	22.8041	28.8122	28.8905	20.8241	13.6636	17.0084	34.7474	21.347	22.0773	25.4213	31.1385	14.8069	17.5551	21.3678	25.606	14.5256	25.246	19.3472
Os01g0164500	6.60556	6.10837	5.53161	7.12217	9.09951	6.37311	6.75287	6.53615	6.60972	5.71297	4.71798	5.07885	6.30038	5.65601	4.96416	5.01389	4.90358	3.59832	5.32924	5.98705	6.19721	3.92087	6.04034	6.74326	3.71647	7.49841	7.48453	4.28788	4.95765	6.29187	6.72261	5.70963	6.35229	8.14929	7.53899	6.09592	6.81772	4.39035	5.77945	5.72632	5.92759	11.8715	6.75558	5.72439	10.2349	14.0423	7.08981	10.0499	7.51375
Os01g0164600	29.1388	27.0775	31.6003	28.4693	20.3197	21.069	51.6696	33.4182	30.889	31.2139	24.4948	37.9974	47.864	21.7416	21.5354	24.3877	24.2793	28.2421	27.9729	33.1717	22.3835	26.09	30.786	22.3736	25.0683	47.2586	21.4254	41.759	21.1085	24.8677	27.4938	19.2983	24.5419	28.9624	17.4228	16.7163	15.6488	23.0971	39.5479	35.342	43.0495	17.8273	21.7948	29.1851	24.4471	32.0217	25.674	24.7921	18.6563
Os01g0164700	4.91185	5.28567	5.2344	5.78988	6.147	6.68536	5.15752	4.88871	6.22485	5.28001	5.22576	4.0211	4.72372	5.03086	3.23577	4.89679	5.58217	6.06833	4.75657	4.36251	3.15546	3.61944	4.79616	4.55422	4.19384	4.30117	4.12143	5.47122	3.2029	5.52538	4.91268	4.42475	7.06999	7.47712	4.6286	6.42833	6.10695	1.53965	5.36977	4.75376	4.13958	4.44812	4.33581	5.36221	2.66631	4.31349	4.28201	4.07765	5.73764
Os01g0165000	1.50453	1.20592	2.77681	1.81277	4.96853	2.44445	1.82618	3.66262	2.24619	2.04944	2.5692	2.11347	1.87048	2.80174	2.08908	3.72647	2.69117	2.51561	2.87668	2.33482	2.58748	2.52178	3.4347	3.77254	6.02884	2.8639	2.22851	2.84565	4.28945	2.84323	2.8294	2.68689	3.64974	4.69383	1.99874	2.56929	2.82769	1.38519	2.29409	1.73974	1.93879	4.73257	2.38155	3.9193	2.78351	2.56983	2.34502	5.17431	5.14392
Os01g0165800	6.71984	8.18047	5.60095	6.69998	6.66647	6.3381	4.28404	5.93782	7.91456	5.02513	3.9115	3.46534	4.96142	3.83018	3.08272	5.05649	3.25113	3.7893	5.0515	3.101	4.41448	4.12222	4.88409	4.4326	4.81237	3.72735	3.2704	2.88529	3.49024	4.1905	4.78977	3.09813	4.97352	4.67364	3.42818	4.21313	5.30684	4.27233	4.09675	5.21486	3.74952	5.36158	4.00299	3.56442	4.54384	4.57943	3.70927	4.20023	4.05114
Os01g0166100	15.1092	19.4296	19.9021	16.9044	15.3231	22.8921	8.7815	19.0261	20.8618	16.9757	15.6837	10.4388	10.1636	21.2171	22.9341	25.9465	16.378	16.3157	18.3945	11.0979	24.5792	29.465	10.5508	10.9678	11.301	13.7716	31.8572	13.5236	27.2612	15.3628	14.5878	19.3875	12.7185	7.96137	9.69566	10.9941	14.1048	19.4745	17.9506	19.8111	17.8381	11.5124	11.8176	20.7227	13.2632	6.52775	10.8986	16.4008	18.0649
Os01g0166700	28.594	30.6481	35.02	28.7468	29.1872	36.2588	31.036	24.3363	27.7918	21.6587	31.6813	51.6968	25.5546	30.8256	35.271	35.3465	31.664	35.2922	34.6782	24.8945	22.9357	30.2124	28.3385	29.3975	27.6251	62.8292	49.0165	51.0747	37.2397	45.0306	53.7112	35.3803	36.9941	21.6752	28.7361	43.1091	38.5768	47.798	39.3704	39.3285	32.5538	38.3944	43.8242	45.61	45.5119	40.581	45.3869	44.8044	43.9029
Os01g0166800	3.12141	2.671	3.15993	2.14385	3.68503	4.5817	7.19755	3.88715	2.76126	2.90006	2.14422	5.24233	4.56421	3.44042	3.74757	4.98846	4.74763	3.41932	5.07223	4.3054	2.01214	4.16961	6.69263	3.17702	3.98237	4.27501	2.94951	5.08157	1.57451	2.30838	2.85753	2.19481	2.51367	3.54325	1.4342	1.72337	1.90221	0.71598	3.89221	5.00227	3.66669	2.71006	1.66418	3.04502	3.25405	4.5551	3.451	2.64563	3.11195
Os01g0167100	6.63946	8.0239	4.29504	4.87319	2.93196	2.8785	2.08449	2.26317	2.79227	2.96713	2.27009	2.38656	3.77068	1.54999	1.36218	1.62992	1.18447	2.05995	2.3577	1.50094	1.76758	2.40958	2.37629	3.65067	4.05639	10.7013	2.48577	8.66333	4.13518	3.7606	4.27271	2.37124	9.00594	8.28338	3.28039	2.53791	3.8507	1.55862	1.54948	1.45621	1.99551	3.50226	3.14574	2.68741	4.19868	4.01684	3.4388	4.83084	5.83057
Os01g0167400	13.315	8.61433	34.6321	19.2911	28.9469	15.6864	11.1678	9.21898	12.8865	8.73227	12.4377	15.1115	7.34916	14.863	14.4075	17.3209	15.2575	15.0796	11.0254	14.8153	23.9021	22.0516	11.388	11.8681	16.0309	6.14162	9.66539	12.2551	16.6366	8.40702	8.80026	7.14933	7.05445	8.26726	9.6231	7.44324	6.91792	28.2507	9.13058	8.256	14.5354	8.66796	5.95596	3.3367	9.10062	12.2565	2.64504	8.43318	7.84585
Os01g0167500	21.8006	24.9234	40.978	36.5515	45.8917	48.7404	19.2886	29.0883	36.8224	28.9846	32.8786	30.3789	24.9299	38.278	38.8376	41.31	26.9176	31.643	30.7939	23.3619	42.3969	41.2158	22.588	36.6447	31.9343	45.1942	50.1945	65.8572	55.1848	28.4057	27.6155	38.1445	26.2513	13.0508	29.1694	28.2459	30.0193	36.3204	31.6159	32.6576	30.4407	28.0408	36.9459	19.4651	24.6119	22.8253	26.7199	13.3289	31.7206
Os01g0167750	2.69885	3.13154	2.61779	2.3817	1.8353	1.50046	1.64473	1.81153	1.38488	2.06148	2.86069	1.83609	2.46383	1.89697	2.73698	1.5524	2.26454	1.90151	1.30356	1.8609	1.59729	2.16273	2.46607	1.82414	1.58597	3.32493	2.122	3.16704	2.29261	3.61498	3.43614	3.14507	2.65961	1.9254	3.46808	3.38124	3.72175	2.89686	1.54533	0.713635	0.492585	4.9038	3.71054	3.61843	5.15536	8.19843	3.43814	3.37342	4.12971
Os01g0167800	1.59582	1.29696	0.738809	1.31986	0.919678	0.90869	0.868216	1.09004	1.16123	0.904486	0.4393	0.75704	1.18322	0.95786	0.451057	1.00902	0.493017	1.43049	0.480432	0.494302	0.830205	0.913988	0.603117	0.718265	1.00088	1.16353	1.07817	2.15983	1.44178	0.79823	0.817888	1.27845	0.964774	1.20897	0.576955	0.780511	0.885468	1.04263	0.671008	0.599087	0.729737	1.15011	0.951046	0.849836	0.425933	0.398528	0.931234	0.651248	1.1433
Os01g0168100	20.9185	22.1783	26.9625	35.5746	38.287	38.124	17.9129	60.9222	64.5587	66.7691	39.9494	31.9747	30.3919	37.3007	35.8314	35.3271	31.0366	33.5168	34.414	20.2251	28.6895	24.8081	22.156	26.292	83.4014	32.8494	36.4078	43.865	45.7662	25.0713	23.7356	26.2387	20.1027	50.1192	15.2251	26.019	23.2101	58.8139	22.8341	21.2301	26.0855	36.1627	21.9774	14.7718	37.3356	27.3399	21.0707	30.132	23.3649
Os01g0168200	6.74864	10.2133	7.54358	8.80147	9.26269	6.71728	2.63666	7.77203	10.6133	7.4056	6.98051	9.00661	5.49726	5.69195	6.13277	7.40807	11.5909	10.2295	11.6816	7.6896	7.11874	7.79666	4.18016	10.8679	9.13453	15.81	14.704	24.0802	7.90646	13.2614	13.3499	22.5168	17.7785	9.03788	10.3199	13.171	13.9198	3.09597	5.84236	4.30692	8.9768	15.2461	15.3051	14.7727	12.7365	9.01775	16.0661	10.422	12.3448
Os01g0168300	11.4899	10.9469	14.1504	12.6325	12.2228	12.2128	11.4794	7.93002	11.3099	9.94935	11.3242	11.5317	7.56162	11.8735	11.2518	9.50027	16.4808	9.76409	11.74	9.00865	11.8463	10.0751	10.1324	10.1361	11.6262	10.1004	15.6801	10.3672	14.163	12.6091	12.6324	14.1482	18.431	12.9938	13.0658	14.6683	14.1417	19.151	10.0553	13.3962	10.2092	18.0951	13.6163	14.0811	12.178	19.8684	12.0927	18.152	16.4636
Os01g0168400	44.1395	45.5099	47.5262	52.398	55.7474	79.5295	73.9228	48.432	65.3401	51.2817	48.4271	55.6839	44.7869	59.7113	52.9222	60.3869	49.2093	52.7373	55.8816	42.5058	55.414	58.3541	59.9832	56.971	57.9219	18.9337	25.3328	11.3493	28.0215	51.8229	57.1092	44.0227	62.5142	39.7201	65.9066	62.2661	69.8252	52.9396	54.0055	59.2992	56.1799	53.8128	64.4289	57.8876	38.4184	64.539	62.9022	44.7142	50.9221
Os01g0168500	8.25835	7.48272	10.7846	8.81518	8.48645	12.0627	11.1348	7.94863	9.62036	7.15135	6.04185	6.12144	7.16246	7.50931	9.08271	8.37282	5.63122	8.44099	6.93232	5.92819	12.9001	8.59171	5.45762	6.43193	11.5709	6.57577	13.0949	7.51166	10.2765	7.37492	7.87531	10.045	9.1422	8.05516	8.06942	6.1112	5.46348	3.63088	10.7008	11.475	7.46313	5.8709	7.28349	6.99802	6.21873	2.4783	7.50465	6.41667	8.792
Os01g0168800	1.22402	1.99259	2.33296	1.78781	2.61422	2.84001	1.34305	4.1057	4.67731	3.1148	3.85622	2.30032	2.17391	3.18058	2.24275	1.98783	6.90182	4.70555	5.61812	3.75493	6.1002	3.39079	0.213095	2.57535	2.3519	2.78324	13.4956	1.07053	23.3821	2.82238	4.60967	3.66886	2.18888	0.838529	3.14663	1.96967	1.07622	17.1923	1.83999	1.28758	1.83879	2.7181	1.89333	2.88025	0.787792	4.84383	3.43597	2.83337	3.31117
Os01g0169500	6.50277	6.70214	7.74191	7.53517	9.50968	6.71485	5.90624	7.02371	8.85193	6.71495	6.36665	5.83024	6.14333	7.24114	7.00433	8.52902	6.91829	7.8719	7.16392	5.45655	7.47627	8.02113	6.2628	7.36915	7.40377	7.51081	6.63329	7.15171	9.56166	6.85381	6.52671	9.26668	7.43317	6.97356	6.09017	6.53097	6.99877	6.57992	6.04441	6.98653	7.82325	5.33319	6.83823	6.73673	3.6828	5.50567	5.892	3.91932	6.99029
Os01g0169800	8.19202	7.2043	27.9576	9.66926	19.4509	21.0031	20.1153	18.3411	21.347	12.1553	26.4538	14.6633	9.60257	15.1678	18.3568	16.1519	21.9716	23.7664	27.7118	6.24811	20.2722	28.4902	11.7917	18.3433	13.3714	9.52264	37.0549	16.401	10.1053	17.7265	13.2526	7.54838	5.84935	2.953	6.02301	19.7951	18.089	18.7804	9.38898	9.73468	8.46974	8.73561	15.606	11.7521	4.30835	5.84267	26.3337	9.89986	26.7309
Os01g0169900	13.8456	13.9658	17.5935	14.7144	20.4252	18.6612	12.7158	17.5422	15.6551	17.0626	11.8739	12.6792	12.8825	15.8952	18.8961	19.8482	13.3106	17.2577	13.4713	13.1447	21.7408	20.4437	11.6845	14.321	18.5962	11.7774	19.5435	10.8414	18.4908	11.7107	12.1884	17.2126	17.943	16.1766	13.9537	11.6946	16.0498	13.6866	14.0621	15.0095	17.0574	13.4234	10.9054	13.5922	10.8119	8.95473	11.6778	15.9376	17.0957
Os01g0170000	14.4194	17.3848	14.3957	20.5751	21.8988	31.857	16.2044	48.8566	43.0128	47.5264	58.7644	20.7694	19.0856	24.9558	24.0628	22.0652	28.1557	33.0341	28.8979	10.597	20.4442	26.2153	16.6266	36.1592	104.88	35.4964	71.8388	62.2787	89.2613	12.5555	13.9741	9.31515	7.6893	15.0142	8.02213	7.80758	7.75563	40.8478	20.35	22.7018	19.4826	12.0175	10.0497	13.8911	11.9571	7.21884	10.3596	22.6971	21.8974
Os01g0170100	2.92625	4.14508	4.5821	5.78972	3.19542	5.58299	3.80766	5.09007	4.63965	4.9397	4.40587	5.58994	5.22844	2.44931	3.29694	2.69978	2.64445	2.62802	3.97545	3.69078	3.8127	1.37849	3.47894	2.61512	3.40116	5.37985	3.95479	5.43767	4.42534	4.72268	5.55343	3.13546	5.56167	5.8012	3.13075	2.25775	5.45863	3.13178	3.38901	3.92351	2.7541	6.2313	3.17161	4.72306	2.06489	3.54505	3.29213	5.45627	6.09762
Os01g0170600	8.9348	11.0559	16.9306	14.3833	14.4306	29.6741	31.8792	20.9885	24.3375	14.9573	17.8382	13.1782	15.9591	19.5308	20.8598	21.5657	38.8019	43.7119	45.6017	16.3765	10.277	36.3888	14.0858	14.8046	13.958	17.2348	94.2473	7.72524	18.362	22.4992	33.8576	12.4746	19.2791	29.2036	11.5805	15.8816	10.1668	26.1998	18.1943	16.2121	17.972	29.562	15.928	28.0951	33.5004	19.1256	29.2981	25.2172	27.028
Os01g0170700	0.512884	0.771842	0.345277	0.631691	1.36182	0.515671	0.50166	0.902099	0.679419	0.638754	0.538605	1.45249	0.765158	0.653783	0.868745	0.425782	0.769398	0.886262	0.809655	0.204539	0.159899	0.759922	0.130006	0.342389	0.335744	0.770337	0.980173	0.466511	0.976758	0.422787	0.733643	0.545474	0.323632	0.435013	0.92068	0.490476	0.532946	0.58905	0.628456	0.0193481	2.09752	0.217558	0.390822	0.627571	0.735645	0.959466	0.616541	0.235184	0.307509
Os01g0170800	1.83162	2.19715	2.43237	1.60747	3.10059	1.06758	0.730247	1.57578	2.42913	0.749013	1.75622	2.17059	1.15506	2.26713	2.48236	2.43169	0.905036	1.14675	2.61907	1.6938	1.68103	2.6767	1.80233	1.969	0.823124	1.06038	2.28839	1.20726	2.52769	1.71575	1.92115	1.99571	1.76317	1.73365	1.64752	2.69721	2.89628	0.762184	0.504728	1.37692	1.98215	1.68902	2.86559	2.66009	2.76041	1.11733	1.73797	0.938288	2.26493
Os01g0171000	4.12679	5.88109	3.85859	4.28696	1.11746	4.02348	3.13439	3.7209	3.20421	4.35598	3.30941	4.09024	4.1755	4.30404	2.84636	3.52619	3.7804	5.12692	3.61927	2.49359	4.16678	3.41411	2.33213	1.55372	1.3572	3.07718	6.31249	3.18987	5.98103	2.57715	3.02394	2.10966	1.30824	0.55155	2.74636	1.47353	3.37859	8.79706	3.85726	3.16077	3.73515	1.59139	4.15581	0.501266	4.21517	1.19895	2.3623	1.4336	1.09584
Os01g0171800	9.18088	8.97609	7.99123	6.91226	5.93702	3.87146	5.50786	5.37825	5.73776	6.22948	5.58181	6.92653	7.32143	3.099	3.9698	4.66848	3.60378	4.01627	4.93778	3.94438	2.23615	5.98694	4.81183	6.80434	4.24008	37.0841	17.5657	29.8882	16.6335	9.95802	9.77126	12.8754	7.79812	6.89043	4.61384	10.1857	4.58171	4.68792	7.59251	8.34523	6.3489	4.73278	9.55673	10.3852	5.92001	2.47172	9.95117	8.25134	9.95893
Os01g0172000	12.2463	12.0359	13.1288	17.1156	13.6188	13.5354	9.1737	9.88724	16.5013	12.4507	8.45204	9.67135	10.5922	10.3517	12.4129	10.5461	10.7919	12.8992	13.7382	9.00567	11.9594	12.3326	9.93325	12.67	12.5682	19.0588	19.1846	18.4334	16.0395	16.9227	16.6389	13.8293	13.0522	11.2218	11.3616	16.9331	13.3571	17.8721	12.6303	9.20143	10.5762	8.15299	21.1112	18.6286	10.589	10.3242	16.0339	9.34823	20.1956
Os01g0172100	21.5506	42.6532	36.5825	59.5554	26.4253	63.8974	19.1098	25.5908	42.0327	41.4601	29.6507	19.1054	16.016	22.568	24.1464	21.1345	28.0278	25.039	27.1808	14.5059	27.1151	27.0358	19.6138	18.4588	12.8547	10.7723	56.2276	11.3084	36.8493	6.39624	4.70993	5.75851	6.69782	3.29894	5.17186	3.83763	8.29279	25.2049	32.8988	36.4644	29.4236	2.61398	8.6597	7.02029	3.78807	1.48218	3.71076	5.257	6.01272
Os01g0172200	2.42716	3.43999	3.12434	3.68556	3.37427	3.92796	1.89707	3.59411	3.81045	3.21887	2.98534	2.12194	2.08155	2.20391	3.02124	2.24863	2.62614	3.28106	3.53042	2.35359	3.04495	3.29564	2.07688	2.29668	3.09297	2.39068	4.54117	3.18862	4.71305	2.14904	3.34052	3.10937	2.84336	2.60856	3.38109	2.46988	2.95397	2.55073	2.51119	2.60264	3.53309	2.07637	3.20217	2.22708	1.45056	2.33248	3.17607	2.52517	3.48861
Os01g0172300	8.84643	7.10722	9.3916	8.22849	11.9987	8.95626	7.41725	8.74562	10.0388	7.53149	5.95146	8.95939	6.17826	8.45753	9.18643	12.893	7.17373	9.28873	10.564	7.16618	10.1001	11.9785	4.75509	7.26247	7.9373	7.87742	12.9689	12.2083	11.118	8.58893	7.80685	8.06858	13.2744	11.5285	9.85477	7.19944	8.18704	15.4618	10.6101	12.6016	9.52743	9.17503	9.11876	8.69973	12.9971	10.6126	6.57723	6.64647	10.2001
Os01g0172400	59.1682	60.0235	109.336	66.6429	97.4872	67.9269	53.7162	64.6877	72.6114	57.709	57.622	56.9224	44.6831	81.1348	78.5299	77.1136	84.2481	84.4753	83.0457	58.3878	63.2596	85.9344	50.9271	81.5006	123.002	44.6763	82.6504	107.743	115.354	73.5723	54.824	75.425	71.7917	95.8194	47.5742	57.7516	64.4766	85.9407	50.1251	51.3131	57.4199	67.8232	60.2281	57.6106	52.8372	53.1178	47.1211	71.3664	93.1284
Os01g0172600	12.8637	13.021	16.7242	9.1163	13.0587	41.059	7.11492	25.0049	26.6926	36.6544	31.0059	7.39109	6.25556	12.4544	13.2939	12.8009	9.74612	12.2972	11.109	1.89323	33.2413	30.2114	3.27179	7.26984	10.2358	9.73874	66.9947	21.8024	60.7814	4.41831	6.8324	4.21215	3.00066	6.80613	3.74333	4.44576	11.0117	68.9783	8.08824	8.6078	10.2739	9.09433	5.18637	3.55382	1.39113	10.385	8.6785	6.67112	3.88458
Os01g0172800	25.3033	24.2896	77.3649	38.5695	24.7984	39.4904	12.0939	16.4646	27.9059	33.2957	34.2946	23.3845	14.5	46.0937	42.9599	49.685	52.1827	36.1963	38.9565	18.3577	59.1762	41.5057	11.4272	23.4609	25.5852	22.4357	103.44	27.5356	224.866	20.9906	22.5303	51.8134	13.3647	5.74598	20.954	21.6052	28.4591	200.49	34.0681	30.1982	39.6441	31.8615	24.7573	15.6358	21.8701	23.0855	18.6441	29.5382	21.8313
Os01g0173000	21.7231	15.0753	11.7912	15.031	14.4885	10.0889	22.1331	14.9661	12.0541	12.9825	13.4141	21.7432	18.6403	13.1713	12.7045	17.7591	15.3489	13.1631	13.9141	25.3082	11.4143	8.98532	16.4249	12.3715	10.0914	43.2901	11.408	30.6472	4.84205	38.1066	23.1374	19.9168	22.8321	24.6356	20.8199	26.3983	19.783	7.37319	9.71153	13.8116	16.5433	32.4986	24.6266	32.3548	38.7045	29.3941	26.9833	42.2045	23.8276
Os01g0173100	30.6262	35.4828	32.239	38.5116	58.5573	44.3535	28.1732	37.0613	44.4264	35.1927	41.0368	32.4277	37.1627	43.9951	45.568	44.562	46.1771	44.3249	45.7403	46.5093	52.1012	45.541	40.2112	46.3868	48.2753	54.229	54.6311	40.1052	49.3071	45.2181	34.7111	38.4311	72.5791	45.7594	45.2527	51.088	54.375	71.8846	48.7053	56.7472	33.8624	93.8412	51.8752	70.1026	96.0016	74.146	40.7082	67.2992	53.9431
Os01g0173900	5.53085	4.61321	4.67466	5.72538	10.8388	6.69279	7.31708	6.6884	8.98727	8.22442	6.66501	8.61823	9.84827	6.33678	6.79596	7.54985	7.19129	8.10021	8.37067	8.74905	5.16668	5.92189	9.61896	8.8577	8.51464	16.2348	3.78373	10.7489	3.57238	8.77121	8.24717	6.67137	6.577	10.1305	6.00576	8.61068	7.97509	1.26833	7.94683	8.71449	8.52249	4.0242	10.2613	8.73621	5.59033	4.18172	8.91973	6.87879	14.6139
Os01g0174000	9.0214	8.99726	13.598	12.7714	14.3953	22.6109	21.2358	15.1038	19.5879	13.9232	14.0474	7.67764	18.5086	12.7389	11.3893	9.57315	12.8157	12.9776	11.5463	9.9248	15.0023	16.1109	11.6168	16.7291	24.0484	25.1016	15.3474	11.918	15.4	21.0539	21.5206	6.27473	23.5037	16.8865	17.3023	7.96853	6.70746	17.4453	11.2547	12.7622	8.13006	26.0248	13.1693	14.5203	17.7548	31.9164	14.858	26.6721	18.7412
Os01g0174100	7.3016	3.94253	18.7745	7.91049	5.91183	2.71899	3.78858	4.50879	3.6531	2.36811	5.18285	7.34849	6.48397	6.1619	7.21691	7.06412	4.14902	3.95145	7.55985	3.10062	5.33527	6.21435	4.71272	6.83266	1.74699	27.9787	21.7682	27.6726	27.4335	11.4628	14.1032	20.5792	20.8812	9.40419	20.141	17.2025	19.1788	12.4357	12.9262	13.1347	6.13562	13.4628	13.4518	16.5451	18.0205	10.7504	11.8279	12.2714	11.0693
Os01g0174300	2.20822	4.82498	7.02001	8.05462	9.34572	9.82019	2.2845	5.42762	9.14877	5.42098	4.81631	5.11544	4.25374	7.27533	6.80341	6.22414	9.03447	8.60425	9.3853	3.38708	7.7119	8.20291	3.50607	6.42581	6.23282	4.66832	21.7358	6.01225	11.5061	6.77841	7.405	11.8361	12.0159	4.17811	5.38479	8.61522	6.70728	25.1177	6.96191	5.41472	6.94681	5.20387	8.73701	5.80537	12.385	7.5867	5.79764	8.11365	8.69596
Os01g0174700	5.85904	9.43415	5.43317	6.33526	4.97083	13.1312	1.98987	7.20948	11.5994	9.14933	3.41826	1.87539	3.19028	3.67284	3.89263	3.74447	3.94585	5.71861	3.91956	3.10103	4.53371	6.35108	2.88125	3.55456	2.86599	2.65829	2.60447	1.02505	4.95711	2.12308	2.31982	1.87904	2.6625	1.77919	1.08206	2.55283	1.87908	4.4783	3.69305	2.93339	3.90549	2.69897	2.73043	2.26358	4.35176	2.36804	3.02782	3.29385	2.33526
Os01g0174900	15.7411	16.3061	20.1877	29.2559	33.366	24.9519	16.5258	19.4867	26.8348	19.7657	21.445	21.318	18.4175	24.9802	28.1024	22.683	20.8507	21.8473	22.9366	20.3067	22.745	26.1188	18.3424	29.9296	19.4216	28.8056	26.3468	14.932	21.694	34.5221	29.4316	42.0289	34.1746	26.161	26.6077	40.2762	33.9847	25.7191	21.6835	28.7381	17.7776	32.1451	32.9251	35.2281	37.8206	28.2287	34.6464	27.0273	28.2057
Os01g0175000	41.9238	47.0052	76.8037	70.915	72.7831	91.488	49.5041	97.2603	108.022	82.3155	77.2647	61.1861	76.9591	68.3055	73.7263	78.4859	65.7206	79.8597	74.3161	73.8289	91.5435	103.006	62.2259	65.0185	79.6692	66.9876	108.221	66.703	86.7376	49.6377	56.5324	63.275	72.3493	60.6211	52.7177	48.7674	55.4747	62.173	81.1965	78.2916	83.3823	39.5843	58.7681	48.6577	48.4512	39.0934	43.8478	47.7803	62.9732
Os01g0175100	18.9953	12.4156	7.42543	19.6064	50.4833	26.8405	35.0992	60.9929	25.7206	48.4503	41.5864	27.1287	53.4637	41.4848	44.4509	30.7216	55.7375	54.5883	47.0936	55.7987	30.7918	20.686	28.2232	41.0953	56.7568	24.7785	15.4937	159.261	50.5728	43.4789	32.1185	34.0445	95.3847	200.39	49.289	130.303	48.7883	158.306	39.337	33.0964	28.4788	109.824	53.5529	104.147	158.932	67.0674	50.912	128.154	97.6306
Os01g0175500	2.36011	2.40483	3.01127	1.81676	2.6205	1.48309	0.826599	2.21611	2.31399	1.31562	2.73665	2.84378	1.89934	3.83895	4.53294	2.42802	3.68802	2.91543	2.79524	2.81874	2.22752	3.23787	2.40366	3.46477	1.567	2.76939	3.88125	3.35425	5.98548	3.31622	3.32824	4.35027	2.9597	2.35626	2.88734	4.99597	6.74419	2.31619	2.07754	2.29539	1.44035	1.39045	4.57933	4.71975	3.29115	2.55825	5.80509	1.26824	3.1181
Os01g0176000	4.55675	1.93238	1.62543	2.70342	9.28014	1.47862	6.14559	2.02685	2.68578	2.12712	1.49367	3.30945	3.9997	2.92107	2.04486	4.42983	4.13091	3.65903	5.24707	5.69856	1.00081	1.98746	3.26675	6.00776	4.31061	6.03941	1.25844	4.86974	0.370516	16.6052	9.08281	8.52473	22.6125	46.1777	5.91029	11.1551	5.74768	0.330872	1.25204	1.16753	2.05757	20.0181	5.0735	11.3081	10.5153	14.1355	4.94734	17.8152	26.4826
Os01g0176200	0.551833	0.830457	0.567567	0.906217	1.25038	0.416124	0.899595	0.485303	0.745444	0.832232	0.69541	0.990507	0.710556	0.509988	0.0973665	0.849096	1.317	0.560921	0.596317	0.825269	0.51075	1.47628	0.574504	0.972143	0.950635	1.78553	0.286579	1.20029	0.0298561	1.03385	1.621	1.79611	2.35957	2.55086	1.31728	2.5915	1.94962	0.618929	0.378895	1.22303	0.380361	2.27578	1.54768	2.32838	0.395755	0.387124	1.06612	2.5568	3.34043
Os01g0176700	2.64013	2.73613	2.58283	1.65596	1.87236	1.61808	2.98883	2.63356	2.34352	1.99795	2.20776	2.55957	1.0637	3.14729	4.4642	1.732	3.25046	2.38129	2.54974	0.511819	6.88297	7.47881	2.05812	3.28653	1.0528	1.83583	11.5018	3.31113	5.7136	6.15989	12.0305	2.28612	4.42462	0.9745	3.22116	3.6945	3.86108	18.03	4.41565	5.69453	5.1672	1.18097	1.88865	1.88239	1.16877	2.65812	5.92972	4.9042	3.0723
Os01g0177200	9.17881	9.94135	10.6475	11.8223	12.1662	11.2822	10.4856	12.0747	14.8582	11.4142	9.07212	8.87563	8.57231	9.23935	9.07916	11.3347	8.5534	8.60652	9.28607	10.7662	8.38466	10.2244	10.2943	9.48139	9.69589	13.5944	11.1309	10.4337	8.99378	11.7554	12.5796	12.1658	15.3097	19.3173	12.1076	11.4556	15.1653	8.91118	9.95505	12.6222	12.7059	11.76	10.8918	10.9421	10.0716	11.4206	11.2566	12.0354	14.1866
Os01g0178000	36.0265	34.3764	21.6088	29.6715	36.1496	32.3725	46.6179	25.1741	22.7998	21.3902	30.6764	28.91	39.7279	23.8726	27.3949	30.5816	25.484	23.254	29.2047	26.932	33.5465	23.1292	38.4357	40.1554	28.7352	25.1818	12.6727	26.2996	10.0803	32.0228	36.758	27.0343	59.6864	39.2504	42.8486	37.9411	43.5465	17.3093	37.2429	31.7998	29.7377	22.0182	33.6496	40.4371	31.7953	18.3783	31.7658	33.3141	34.6952
Os01g0178100	14.0643	16.0246	10.2636	11.8533	14.4506	9.70018	10.0483	18.1424	12.9548	9.54007	7.77507	8.46615	13.2001	6.63191	6.35514	11.6815	6.43244	9.32237	8.48812	10.8586	9.71974	9.29453	9.44567	10.7344	7.60829	32.4527	9.20408	15.8269	5.87708	15.7988	20.153	11.4533	24.8258	26.0399	15.3398	10.3734	12.2975	6.30973	8.57569	9.05841	8.47245	16.134	13.2209	12.363	15.9907	22.9281	16.6294	18.4607	14.7991
Os01g0178200	12.1602	10.8566	5.77377	8.43431	9.7322	12.5367	8.56627	4.38626	8.4451	8.87371	6.58453	7.7682	7.59267	3.23942	5.02866	3.70541	6.10008	4.78805	5.44541	3.93073	6.71033	3.29092	4.9022	8.50012	9.32846	11.3848	4.93362	12.3982	2.36435	7.51979	11.203	5.26965	13.3301	16.3169	7.6651	9.81512	9.03264	2.94084	2.05722	7.21249	5.94789	5.26116	7.54081	8.1672	8.11901	4.55411	9.12593	11.163	12.3778
Os01g0178300	4.41518	9.21915	3.55028	9.06322	7.72157	9.32225	2.42919	10.2249	7.46492	9.88055	7.04763	7.57275	12.468	8.72357	8.02393	5.87722	3.31169	7.92861	8.71243	3.43352	9.97959	8.29841	6.47516	3.52059	7.68202	3.10409	4.76922	2.70642	1.81546	6.03838	4.73669	2.10498	4.47226	1.64772	11.3827	2.86512	4.1291	7.05166	3.82437	5.49645	5.78216	3.64167	5.60734	4.28472	1.89985	6.50443	2.36943	6.74863	2.03631
Os01g0178400	4.61875	3.33765	2.26462	5.60772	7.94528	3.82268	2.81207	10.5263	7.46155	6.68613	7.21642	3.70707	12.3546	8.61601	5.76421	6.16755	3.58473	4.5803	4.28713	7.69355	5.10352	3.28417	7.54673	8.66936	8.78142	12.06	6.02578	37.2556	6.82627	3.21855	3.78873	2.94362	2.71242	1.05103	7.36822	2.01995	3.86294	4.9529	5.83088	5.41839	4.20591	1.59285	6.85545	1.12889	3.90487	2.37085	2.35776	2.69047	3.11736
Os01g0178500	31.6737	20.7017	21.057	24.6876	74.3444	21.9368	10.0197	18.7198	20.6289	15.6989	26.1537	15.4527	40.5646	51.7712	57.0123	60.3255	20.9978	19.3287	19.4417	27.8011	56.6983	29.4362	25.2823	54.1956	28.6753	13.8088	36.3908	45.2469	62.5576	20.8169	14.1366	18.7354	21.8087	6.13843	39.6741	16.0668	37.0709	62.6076	27.8364	23.568	31.2509	8.47746	29.1963	6.87073	7.58192	22.2497	12.8854	9.43541	14.9223
Os01g0178900	1.69883	1.67776	1.21779	1.85987	3.2891	1.92157	2.01937	1.32802	1.50523	2.12126	1.54616	2.03287	2.71547	1.55197	2.09822	2.53291	1.35147	3.35769	2.95321	1.91957	1.02065	1.92279	2.74265	4.38414	3.6338	5.56465	1.55862	2.9113	0.520839	3.44796	2.89292	3.47857	4.74864	5.59549	3.62273	2.92527	2.53024	0.381078	1.61507	1.68229	1.95158	4.77078	2.66696	3.13599	7.20853	2.68148	2.9174	2.81307	4.86431
Os01g0179200	8.63115	10.0224	12.0887	12.3221	15.5749	16.8442	11.5444	9.68343	13.6823	12.8216	7.72119	12.4676	9.90409	14.5565	10.9674	14.0318	13.4016	15.7955	13.9178	10.73	17.0603	15.1304	12.0903	12.4487	17.6222	10.5562	11.584	13.3093	16.4498	9.88185	12.1878	12.0167	16.0723	18.1661	10.8189	11.9492	13.73	15.6164	11.7812	12.8633	10.3641	20.7167	12.2548	11.8021	10.8685	19.0619	12.2375	16.2874	15.1121
Os01g0179300	31.1802	29.1833	35.2418	33.7281	49.1293	37.7783	33.6996	41.7588	35.566	35.2156	41.1225	25.9409	33.4164	41.3436	46.8166	42.9884	36.4081	32.6258	34.182	37.8831	45.8346	50.1365	38.1619	47.2763	60.0065	28.8424	40.5131	40.4078	33.6399	30.6681	28.8907	38.3408	37.7659	35.4948	32.8077	36.7765	37.8316	52.9918	42.7528	38.0839	47.3024	46.2485	33.5494	34.986	37.9631	63.9767	33.63	42.4026	32.7086
Os01g0179400	5.60362	5.64044	4.14953	4.7712	5.09156	4.43618	5.22285	3.80821	4.65108	3.86711	3.49539	4.03334	4.35255	3.80425	3.71697	4.84455	3.43156	4.0685	4.50009	2.99644	3.2428	4.07504	3.9032	4.49245	3.64114	6.42915	3.92386	3.58237	3.32809	5.36754	4.819	5.11191	5.55036	6.53959	4.37164	4.89257	5.88118	2.55808	3.78298	3.69538	3.80754	3.35927	4.28071	3.95542	2.78658	4.0066	4.44675	4.4409	5.55425
Os01g0179500	8.72094	8.2279	8.11648	9.21296	7.36747	7.16057	8.14619	6.06629	7.51846	6.70719	4.37453	4.5827	6.00218	6.70602	5.73767	7.22219	4.59666	5.94158	6.8563	5.17133	7.16114	5.73331	6.07024	5.943	5.90289	9.69415	6.65737	8.14393	7.06659	8.35807	7.92881	8.30377	9.68405	9.02665	7.42897	7.13658	6.437	6.46259	5.74872	6.14639	8.35127	8.8825	8.12049	9.92208	7.38829	7.52566	7.74493	10.1028	10.2413
Os01g0179600	50.3713	24.3483	19.3964	21.3516	13.3712	14.4679	29.5607	10.1068	9.26878	10.888	20.5269	22.4926	19.5891	75.7178	63.4608	56.541	38.1194	41.0587	34.0714	17.3615	30.3445	18.3184	8.94025	12.9763	8.98442	234.313	112.981	77.5036	110.433	36.3739	17.1155	22.3681	5.07003	4.83241	10.3224	7.01025	19.704	135.275	12.7774	11.463	9.33099	6.12802	22.8207	14.0231	6.25125	25.0404	4.51579	24.786	14.4861
Os01g0179700	12.3785	10.9125	17.5533	18.3308	27.726	23.4985	14.5668	19.7504	19.9838	19.6438	16.405	16.5342	14.2779	16.3323	21.035	25.3998	19.1551	14.9735	22.7482	19.1724	22.3398	21.6508	12.1572	19.6934	26.0849	15.8377	22.4876	20.593	22.6371	14.4622	15.6344	20.0182	20.555	21.2694	15.7448	21.9578	15.5682	24.304	16.1155	16.5852	21.5664	17.5457	14.1643	21.0074	28.3903	21.309	14.7077	25.8326	22.278
Os01g0179800	38.2125	16.4742	10.2991	9.93764	8.54085	8.47704	70.1082	14.9291	7.96422	11.4583	16.8227	61.2121	31.7356	18.34	26.1773	19.1529	22.1928	27.991	25.8631	16.0255	8.45272	8.91771	18.8848	14.273	10.4716	220.98	37.4575	203.473	13.0962	39.2855	60.0697	14.388	11.9455	13.8178	7.37529	13.6316	10.3154	15.5206	22.1504	20.8279	24.1203	12.7225	28.295	21.5454	25.4867	30.6865	47.0564	55.4721	29.5403
Os01g0180300	5.7697	6.41647	5.18156	4.91388	5.40644	6.28888	10.56	7.44149	5.65502	6.24515	7.31138	6.05076	6.78994	6.6841	8.41643	8.27091	4.42454	7.07094	7.61326	9.45912	6.97098	9.35908	9.90669	5.62603	3.82167	1.76535	4.80869	1.28305	4.3266	3.69623	4.15105	6.43153	5.80963	3.79298	7.15018	5.12111	7.94526	4.83079	16.9132	17.1678	16.7012	3.12024	3.50789	4.5137	3.08136	2.21448	5.75975	3.26693	2.38602
Os01g0180600	2.2013	2.39503	1.95811	2.55245	1.57971	2.16341	2.47318	2.3196	2.26068	1.82923	1.44949	2.05272	1.7329	1.46369	0.892273	1.22625	1.52807	1.53202	1.31935	1.29309	0.695561	1.72221	1.72351	1.46733	1.52711	2.15793	1.80437	2.58812	0.978534	3.04291	2.73544	1.8437	3.04282	2.20012	2.06781	2.72285	3.17764	0.811416	1.58371	1.20075	1.18922	1.83667	2.24158	1.70699	1.74936	1.02951	2.09448	2.40985	1.45428
Os01g0180800	13.9478	17.8868	17.8662	15.7955	6.33542	6.96857	6.09265	7.96394	8.90187	9.09655	5.10026	10.2006	4.52848	8.14493	7.88639	7.06017	8.39997	10.3105	10.6105	7.47505	9.65563	8.235	7.07596	7.61302	9.25551	25.9119	29.3046	21.9828	17.9337	18.2405	20.844	21.6102	26.2482	21.3946	20.1871	23.9612	20.8491	21.0126	10.9178	10.7925	13.0067	14.9682	20.4639	19.8998	19.1205	14.0365	19.222	26.2287	26.5818
Os01g0181000	5.25355	5.13798	5.81635	5.82132	7.07342	6.17559	7.32333	6.43607	6.12752	5.74739	5.95619	4.06592	5.12946	5.56401	6.318	6.77137	4.72294	8.96654	8.69425	8.36485	9.67648	5.66553	6.8382	4.94374	4.02982	6.82823	7.11253	4.70309	4.97766	6.80646	8.52339	7.38082	7.98589	7.75904	7.41217	6.56123	7.0343	12.0543	6.98515	5.3244	6.63569	9.8551	8.79654	6.83746	11.2155	8.15941	6.84497	8.06505	8.40808
Os01g0181300	2.67516	1.93955	7.03492	4.74779	1.77863	5.22997	3.06635	7.352	6.55719	3.36206	1.75583	3.27898	2.47458	1.81161	2.45839	2.87179	5.70046	7.36456	8.74576	2.55601	3.85518	6.84319	3.32997	6.30431	3.69637	1.51388	0.347317	1.70815	3.07563	0.939726	1.28124	0.817572	4.81239	1.6072	0.585374	2.09384	2.31651	5.80083	4.76861	1.62941	2.43293	5.71324	5.01367	3.11581	1.33231	0.521302	3.17037	1.49078	2.69895
Os01g0182100	4.83592	5.37308	8.32933	5.95033	8.7906	8.34061	4.00513	7.00525	8.84815	5.64081	10.0678	4.31471	3.44054	7.9669	8.40784	6.61822	7.45639	6.06061	7.22809	6.31578	5.48293	9.81589	4.81313	5.42778	4.40897	2.91458	7.98947	2.43252	4.37597	7.76193	7.19963	8.73795	6.48053	4.98918	5.23861	9.73126	6.20054	1.421	5.88501	5.52094	5.13307	6.5312	7.39277	9.63544	4.93519	4.56302	7.58836	5.32227	7.95625
Os01g0182200	56.4556	44.5253	76.3985	56.0554	51.77	52.5737	66.8534	39.1786	51.552	38.5636	60.1409	61.3333	48.9174	62.3078	69.6675	55.5049	74.5697	66.8916	72.274	61.7912	50.2905	53.8466	50.2561	70.4019	45.6782	137.773	98.6474	77.9907	74.8443	105.648	120.555	101.128	63.86	55.3624	73.8503	103.316	64.3569	39.6337	51.2712	53.5261	51.5792	65.9666	109.216	107.816	60.778	51.8957	132.26	78.2213	124.217
Os01g0182300	5.90135	5.55061	15.7138	7.83456	3.35725	12.8987	8.62693	4.93602	8.77683	7.11497	7.67926	6.20457	4.38608	6.99107	4.8101	5.09562	7.21699	3.69475	4.21923	3.00578	20.5606	6.7321	3.77453	1.36792	2.37579	9.12193	14.3241	3.29778	27.4167	5.52803	7.2093	7.99832	6.44417	4.6245	3.55241	6.68196	3.99925	29.5259	7.31787	3.50874	5.45295	5.29072	3.32649	7.10458	8.05045	6.44989	5.78319	9.25311	10.1326
Os01g0182400	1.17	1.60668	0.722015	1.29692	0.418197	0.784238	0.90598	0.737409	0.876919	0.318749	0.933794	0.653358	0.374034	0.730797	0.516093	0.971303	0.611648	1.98212	0.879524	0.886535	0.911912	0.738364	0.614329	0.802761	0.443419	2.28076	1.1666	1.34183	0.708972	1.22751	1.85291	1.58761	2.03997	1.64732	1.83215	2.59741	1.70207	0.545899	0.716823	0.551717	1.04838	1.95762	1.33733	2.41896	1.51035	0.629266	1.28089	1.85542	2.34731
Os01g0182600	130.281	139.345	67.387	75.833	101.864	88.472	96.8963	70.8455	72.7443	74.6663	78.0132	66.7546	73.3065	80.1169	84.1663	89.5195	81.5246	79.9496	85.5549	63.1478	67.1726	97.2236	69.9378	89.2881	70.1592	25.1443	49.6442	11.7448	59.6674	77.5068	81.1835	103.916	93.1735	83.8152	58.4035	83.4778	79.8578	27.7876	83.8414	77.6744	90.9224	36.306	81.7029	93.6914	35.5846	40.4375	79.4332	32.2807	82.0919
Os01g0182700	1.52073	2.5868	3.41861	2.19181	2.87062	3.68693	1.31866	3.3909	3.27105	2.70743	4.31529	1.22607	3.01694	4.57817	4.3388	4.19125	2.31661	0.685184	2.21947	3.2259	4.76001	4.03945	0.878744	1.56001	3.00991	2.45574	4.8057	0.959689	5.39176	1.97009	3.05797	4.95413	3.68039	0.521424	3.70738	4.77949	2.1854	2.20643	2.11906	1.92245	1.97	1.90624	5.44476	2.18434	3.01659	1.39974	2.25732	2.7201	1.90266
Os01g0182900	18.5036	20.5471	19.4061	23.4686	15.1334	18.4508	18.3509	23.5377	22.595	27.4162	16.9564	14.5928	21.4609	18.5197	21.8481	19.9894	14.6721	16.2099	16.0318	14.0991	22.894	19.0872	18.1841	16.4061	20.7556	22.7083	15.0168	16.0682	13.0182	15.7843	16.5335	15.3523	22.4894	28.6732	17.3657	12.315	15.974	13.0359	13.4517	15.8251	17.6195	12.6422	11.6159	12.9132	12.6142	17.6859	13.97	17.1055	16.1431
Os01g0183000	3.36274	2.96013	2.98295	4.91163	4.43027	2.45629	1.40562	3.06474	3.98271	1.88762	2.53535	3.74019	3.13931	3.98428	4.75423	5.86222	6.27142	4.23612	5.3069	4.90003	1.7641	4.37679	1.44406	2.79811	2.8222	6.26863	4.03001	6.09521	5.36477	11.55	8.44271	10.1585	9.19919	29.2165	3.00506	10.1599	5.68939	4.68065	2.86904	2.60218	3.71446	8.68656	6.84411	10.2321	12.3158	4.13335	4.90488	7.24867	10.8365
Os01g0183100	5.66504	6.70411	6.51255	7.62549	12.7147	8.24805	5.74829	7.21445	5.92865	7.38696	6.55869	7.10769	6.61821	7.28052	7.8858	9.53753	4.24812	5.36894	5.93409	5.41658	10.2242	5.82895	7.5246	6.4796	5.39949	3.57993	7.66843	3.21363	5.55214	4.48023	6.68169	4.68309	5.74444	4.80492	6.87237	4.48025	6.82753	12.4369	8.63284	8.14547	7.28136	6.42888	6.143	5.58386	5.52248	9.90824	4.46058	5.94423	6.82636
Os01g0183300	8.73006	8.02643	18.3665	14.5127	6.49023	24.2906	3.52408	12.8723	11.7057	10.8354	10.5886	1.83965	4.88666	4.44516	5.07736	5.38453	3.46073	3.31071	3.19498	3.64471	7.4278	16.3989	4.20808	3.58721	3.26679	0.63773	15.3371	1.80776	13.891	0.838671	1.51274	0.790832	0.663099	0.849096	1.68488	0.62261	1.06596	14.4613	7.88774	11.1699	13.3025	1.1368	1.40856	0.432584	0.409049	1.44082	0.604329	1.95932	0.680062
Os01g0183633	6.10546	6.5675	7.60105	6.99352	7.16954	6.9526	6.32378	5.38915	9.93646	5.67794	6.16369	6.52557	5.15218	7.35276	5.47557	6.73527	6.28698	7.62894	10.1112	4.7083	6.44129	6.89529	5.16076	6.13006	4.32915	5.14727	6.86692	4.03534	6.49703	4.6765	5.77288	6.34002	7.47773	5.57902	6.57055	6.19241	6.34429	9.17077	5.13098	5.56722	6.85883	5.56445	6.53309	6.51144	8.87014	7.61181	4.01872	6.12267	5.91179
Os01g0183800	32.7795	32.5069	56.8287	47.7537	50.6759	42.8141	36.7863	38.1669	45.1289	33.9739	41.8444	32.2136	30.269	46.3833	44.7921	46.9609	43.0231	40.2156	40.9573	27.7672	48.5113	42.4655	36.9324	41.5149	29.2318	27.1134	26.8607	30.3535	46.6825	33.6819	33.5728	48.8102	38.5557	29.5151	31.923	35.3916	42.4538	37.218	30.2663	30.2145	32.9835	41.3528	31.8325	30.3803	32.7924	36.7638	28.6177	25.8404	30.2294
Os01g0184000	6.12342	7.56586	7.07875	10.9414	11.6364	10.2845	7.25989	7.28221	9.33914	7.6912	6.34282	7.68825	7.85996	7.13151	9.67473	8.08738	5.82032	7.14375	7.27089	5.0783	6.83358	7.67526	7.98762	8.54216	6.49705	5.75936	5.03021	6.13664	3.82499	6.72682	9.57433	7.70681	9.68286	8.12105	6.11266	8.55568	10.5278	10.3394	4.99825	6.14252	9.27269	10.2652	9.16134	6.66474	11.511	7.45241	5.25785	9.3065	10.9757
Os01g0184100	33.7357	36.6123	56.2484	47.2769	33.2024	59.7931	53.3011	43.7852	47.34	53.5402	40.1966	29.3475	31.0054	48.1158	46.7242	48.3292	48.1926	40.7159	47.384	31.8705	57.4031	48.1434	45.7574	27.889	35.7637	25.2558	13.1091	12.7701	19.4009	57.2364	54.636	46.1794	54.4034	48.0729	73.6039	41.1934	42.2257	90.7042	31.1502	34.0968	28.6596	87.076	44.8797	38.5719	86.9209	81.0255	49.6289	102.094	45.9701
Os01g0184200	10.7844	14.466	9.1298	9.24553	5.36918	6.74084	4.86923	5.12341	6.32243	5.84307	5.115	4.52561	5.18019	3.72529	3.90269	4.6833	5.53544	3.70835	4.77068	2.89082	4.71188	4.07222	4.59617	5.34493	4.70868	3.71736	5.78505	3.96578	4.60081	3.91848	5.08392	3.11024	6.7654	6.20167	5.70131	3.51302	6.95476	4.07215	4.1887	3.33982	4.75279	2.94385	3.68728	2.91345	3.02737	4.7435	4.88338	3.04367	4.47961
Os01g0184300	21.6312	20.2474	13.9446	21.6301	10.7743	12.5978	29.114	27.8029	18.6244	21.7579	18.5493	27.7135	34.4926	13.7536	13.1265	15.4309	15.1692	17.291	19.3612	16.9512	13.1737	13.1191	25.3958	12.7792	18.3321	26.1518	9.09167	24.0531	9.0387	19.5293	23.7371	12.9717	17.1072	30.2142	17.5139	12.9719	16.0036	6.605	24.2834	21.4345	23.1302	11.5239	15.1947	19.2195	11.4404	11.3943	19.8549	18.1876	12.9622
Os01g0184500	18.3776	21.8517	13.8876	18.3162	15.3947	15.7137	23.1966	18.7809	16.2096	20.7714	16.8549	16.6238	18.997	13.8608	15.3133	14.4691	16.1744	14.6092	17.3729	22.4556	17.0191	14.3854	25.367	15.8474	14.3401	11.5297	10.0159	7.51768	11.1543	15.8445	17.8937	12.6015	19.1052	14.9293	20.617	18.8528	18.1751	12.3921	26.9296	26.3848	21.4174	11.5455	14.3821	19.1048	17.8062	19.8802	16.7507	14.7822	11.2467
Os01g0184700	2.67099	2.02375	4.23172	4.15022	4.04896	3.29472	2.91038	3.77902	3.16841	2.70711	2.41537	1.18377	1.81186	2.41171	1.50546	3.53104	1.13831	1.13124	1.49893	4.29037	2.49383	2.29023	2.51877	3.61159	2.93971	1.98572	1.27151	4.51129	2.56907	2.81478	3.31655	2.55093	2.61805	4.43652	4.17979	4.878	4.08611	1.13173	0.979666	2.589	2.38652	5.94475	1.45268	1.83918	3.5473	4.0338	2.70754	6.69807	3.37912
Os01g0184800	6.28958	6.12555	10.7607	5.40243	13.8656	4.41018	5.36295	3.72676	3.92644	2.3871	7.35451	9.34112	4.75342	8.24489	10.4285	9.35365	10.1389	11.9399	7.62862	8.3165	7.73569	8.75115	7.22841	13.6071	5.14853	6.73547	8.71017	9.34961	10.2328	8.10632	7.74799	12.1875	7.59233	3.36725	7.41112	13.902	12.1442	9.24565	5.93705	4.29104	5.53431	6.62258	11.4719	12.2338	4.47868	1.09525	9.1924	4.34661	11.8295
Os01g0184900	35.1034	36.3385	53.0585	41.2318	56.3836	48.6591	35.5918	38.3039	53.7739	39.4196	43.4232	37.8823	33.1788	41.8671	46.9302	46.6713	39.9371	45.8643	40.5672	33.4839	45.039	41.3218	43.6893	55.5368	47.7825	52.859	32.7528	56.0289	32.9307	48.2839	51.6302	51.8189	61.585	45.0389	53.4407	53.2674	62.3199	47.1863	34.7142	36.7051	42.8342	54.0907	54.8533	32.883	51.0352	73.1628	36.7599	44.1449	45.225
Os01g0185200	19.0766	22.0229	21.8603	19.7942	24.3521	23.1214	17.3953	20.2495	24.1108	17.7645	21.4054	17.0946	17.8686	22.0521	24.1454	27.1927	21.1454	20.7189	22.1	20.4784	22.7271	25.1198	18.3896	21.5805	21.2184	8.71293	26.2917	13.1594	21.9241	20.7257	18.1265	21.1481	20.0623	14.9685	19.8121	19.5313	21.0176	28.2154	23.8869	22.6739	26.3778	22.5394	21.5909	19.6082	18.2414	24.4636	12.5468	16.4101	17.8375
Os01g0185400	12.3754	12.2451	16.2458	11.584	15.8609	13.3965	13.9706	14.5656	14.8837	11.2704	12.1383	9.10733	9.8906	15.1756	17.7303	18.9178	9.9856	10.7342	13.9311	9.57449	19.0257	15.4669	14.1161	14.6183	11.8959	7.83045	12.1595	9.93502	15.0247	11.7548	7.58659	13.6836	12.9669	9.90861	11.4857	8.03068	14.9941	12.7252	10.6932	11.4845	15.1264	6.7368	9.48252	7.75408	5.41385	8.6816	8.02268	8.74857	8.53286
Os01g0185500	2.23454	2.90739	2.55941	2.71393	1.6283	2.4339	1.78342	2.64748	2.95361	3.15254	1.74039	1.68976	2.49693	1.91081	1.3635	1.26602	0.825332	0.977937	1.08485	1.05822	2.4673	1.36674	1.21374	0.915062	1.81243	1.96374	1.89539	1.84103	1.08807	1.02915	2.07699	1.16095	2.33454	2.8429	1.54688	0.651885	1.9156	1.72094	1.61294	1.22932	0.919838	1.33841	0.689766	0.76605	0.378375	1.41517	1.41902	1.38755	1.22382
Os01g0186200	74.0037	50.7396	52.0099	48.1301	60.5242	54.0752	60.625	49.2901	52.7351	53.023	67.0388	70.6903	70.0816	63.7844	55.5099	57.1133	67.1714	68.5815	65.4362	82.7611	54.0149	76.3753	79.9846	69.4647	53.3292	34.3421	30.4727	23.9962	40.0716	72.2965	67.533	59.3408	66.259	73.3326	65.1524	73.4587	66.7151	25.147	54.5011	62.0769	60.3585	48.7432	61.4876	70.9772	56.4155	56.5414	61.7671	44.8273	46.3599
Os01g0186600	7.07572	3.16001	0.904327	2.50785	3.44404	1.79133	20.5904	8.95346	5.27931	2.92222	9.24811	9.34007	8.18194	4.05555	2.73941	2.11297	2.0248	2.84585	2.29598	6.03947	3.12444	2.26968	4.05532	9.29802	4.60384	7.48302	2.90793	7.90151	2.1482	34.6188	22.9281	12.1813	21.5971	116.142	18.2271	37.4666	50.7798	1.18755	5.48471	1.39224	3.09933	26.3914	22.9505	27.9219	23.7295	32.2586	14.9157	37.2991	105.355
Os01g0186700	14.3468	14.6646	19.9789	21.3526	31.4281	25.8512	16.2683	25.4855	25.1092	20.2191	20.0473	16.2733	17.7237	20.3833	16.7792	25.0386	16.9184	19.9294	20.2107	21.5142	21.4353	28.1708	17.8558	22.3155	29.1443	23.4679	20.2178	16.6451	19.31	16.2546	23.6713	22.82	29.711	31.8253	16.3221	21.7132	22.545	19.3831	17.3624	18.646	20.5005	23.5449	17.992	17.115	16.7835	29.1286	13.332	19.4034	25.4494
Os01g0186900	4.75151	3.56014	0.790652	1.81847	2.08181	6.37652	4.06166	58.5189	39.4449	28.0914	17.422	4.89876	32.6827	3.79836	3.09058	4.23621	3.93555	4.12713	3.29185	2.52922	1.64769	8.28642	2.33301	2.16544	17.8621	2.25191	3.2622	638.929	39.476	24.5556	2.33139	0.369187	10.5981	239.312	1.03811	7.08268	9.79106	129.6	20.1616	18.2285	18.1331	4.50741	3.83548	6.45623	5.67936	4.3314	1.38301	13.5022	7.98571
Os01g0187400	12.7394	11.0813	11.8488	9.16259	11.3654	9.91947	10.1984	10.6069	10.6268	8.91897	10.4109	8.66328	9.43305	8.66293	8.89812	9.43251	9.85155	8.00807	10.0536	7.2674	7.05499	9.8688	8.81873	10.6307	8.7949	22.1462	12.1075	14.6975	8.18805	17.3799	17.7873	18.1437	13.4322	14.8835	9.12768	21.3543	14.5416	4.14255	8.18548	8.92514	10.6625	9.01776	15.9866	16.651	6.35417	9.39616	18.9782	8.07991	19.6145
Os01g0187500	17.5762	16.5733	20.5268	16.9222	18.6784	17.2211	20.534	17.8477	17.022	13.7286	14.4907	13.2281	13.6742	13.5816	12.389	18.6533	14.7222	14.3798	13.6134	15.6404	12.7942	19.7842	13.7189	11.1459	12.1725	14.7165	12.3702	12.8736	13.2	11.8643	13.3948	13.7922	11.8994	19.3742	8.25332	8.91716	11.891	8.43356	14.3882	12.9298	18.7106	22.2285	9.6183	12.3991	12.4032	25.7461	9.15806	14.0313	15.244
Os01g0187700	1.9794	2.11564	3.11264	3.23209	3.21593	4.29693	5.68358	3.09908	1.88191	3.85185	2.92903	3.67851	3.4356	2.17911	4.60374	4.89368	2.86304	3.58197	8.62349	1.79406	1.8408	3.51789	3.25805	3.4203	2.8674	5.03168	3.17729	1.06745	0.292071	5.89969	5.28587	2.14477	3.95919	8.24173	4.63913	0.768232	2.71127	2.82555	2.94626	1.44251	1.96382	15.9022	4.47545	5.78932	8.71092	8.20534	6.75981	14.3541	4.35709
Os01g0187900	11.5998	13.255	5.74926	10.2	16.2714	14.2861	18.4222	17.4649	11.8474	12.677	15.637	18.3616	14.3739	12.7951	12.4326	18.0303	15.4869	14.4429	20.2381	26.9077	14.1185	10.4421	26.5688	17.9356	15.1159	21.7742	7.62926	4.40336	4.74737	22.4792	29.658	32.1494	31.9559	31.912	26.4046	32.1824	27.319	8.52929	19.7665	18.839	22.7566	24.5945	30.709	38.636	25.0284	16.5548	30.4297	25.2429	23.5303
Os01g0188100	1.36646	1.74979	2.29362	1.57147	3.93004	1.77943	4.15997	1.56851	1.59264	1.00917	2.16113	2.00288	0.921048	2.71771	2.35291	3.00448	2.9562	3.47241	3.91391	1.85478	2.021	2.56355	2.02696	3.19032	1.34716	22.6757	12.7734	18.3116	5.7719	6.30756	9.82637	5.78115	6.23308	4.622	2.51519	4.00631	5.85072	6.51449	2.13905	1.69241	2.55323	5.33465	4.30371	9.13463	4.9786	4.27329	8.32271	9.82984	7.612
Os01g0188400	46.2595	58.9909	142.082	71.1671	105.312	77.9251	48.3081	91.7356	112.849	102.665	79.5979	66.4384	46.6345	85.3291	84.8181	85.0768	80.0666	80.7182	86.3278	39.9444	81.203	84.1557	63.9077	94.4547	165.99	31.232	138.842	86.5876	124.494	37.8525	28.8726	43.7121	19.8342	26.1344	17.6682	22.9386	32.1441	44.3228	47.6247	48.038	53.3978	18.2009	31.2177	24.2593	17.5195	14.723	19.7516	25.8579	38.1419
Os01g0188900	30.834	40.7395	26.0716	41.1869	24.4799	26.4471	47.5627	29.4854	29.5118	35.5388	15.82	29.6278	46.7869	11.0992	11.7008	14.3687	13.2335	14.198	14.2047	15.7482	15.5926	13.6647	37.1316	23.2149	29.662	17.3126	1.81686	16.6751	2.00583	18.416	27.276	3.94967	32.147	48.5848	29.9901	13.7769	22.382	14.2666	25.0969	20.8803	22.3446	13.259	12.3237	7.65617	19.0673	17.0641	22.9503	20.7266	13.7272
Os01g0189700	3.56655	3.70681	3.63489	2.98339	4.68946	2.10673	4.17893	3.56784	2.51773	3.38344	1.89143	4.10778	5.0833	2.84147	2.56435	2.71837	2.6549	1.51054	2.74811	1.86683	1.91112	1.54129	5.03686	4.10052	2.76482	4.11737	0.981658	2.41543	0.501703	4.34321	6.19491	1.32434	6.48502	9.68014	5.21041	3.13666	2.98338	1.48807	1.92139	2.55636	3.09337	4.26549	3.62366	2.4642	4.96641	7.21415	3.15811	5.04264	2.75524
Os01g0189800	18.6044	19.755	19.8054	20.2475	28.7338	18.8381	19.3715	16.3652	18.1935	14.4019	23.8791	16.618	16.2038	21.1454	22.6044	22.0631	19.2291	25.8759	24.5561	24.1717	18.1753	16.2805	25.0902	33.8844	17.4975	18.6965	15.9305	17.6368	9.22337	24.6471	21.4902	34.5593	30.5331	22.1219	26.025	37.0222	32.8567	11.1288	21.108	14.2485	21.1965	19.9368	26.0911	31.5502	20.4681	19.2757	22.3513	16.164	26.4535
Os01g0190000	291.146	270.111	355.092	362.164	317.382	376.077	490.903	329.226	382.788	363.311	335.101	358.459	365.214	331.103	338.497	304.671	339.357	303.412	274.954	373.08	293.589	264.427	521.157	341.834	252.199	267.609	125.353	112.787	194.971	336.199	343.699	289.101	275.17	258.635	330.793	301.813	283.252	183.958	334.029	304.506	313.253	256.54	328.122	309.104	304.316	286.968	397.377	362.939	210.586
Os01g0190300	3.93528	4.82682	18.2236	5.56735	5.26117	11.5625	3.06134	13.894	11.7489	11.3834	16.0559	4.6136	4.01407	15.6253	16.3031	13.9485	6.61784	4.41451	7.54558	3.47281	12.331	13.8984	2.45528	3.20498	6.73344	0.637293	32.7816	13.3809	65.9165	0.896677	1.22254	0.633847	0.551916	0.360842	0.482391	0.908145	0.303928	4.19904	18.004	10.8081	13.8678	0.375967	0.787952	1.37435	1.62088	0.559599	0.485163	0.990664	0.306584
Os01g0190400	0.687946	0.742919	0.857648	1.17681	1.21971	1.96404	0.311523	0.877631	1.39896	0.842896	1.68571	0.762234	0.72404	1.15301	0.651868	1.36761	1.7374	0.453234	1.05345	0.685883	0.844006	0.6292	0.484391	0.377989	1.2729	0.407121	1.3232	0.554202	1.15796	1.38432	1.58369	2.3828	2.09432	0.432218	1.11913	0.848469	0.397142	2.92633	1.18424	0.528656	0.234162	0.270201	2.21122	0.860055	0.913649	0.595814	1.47676	0.778911	0.969482
Os01g0191000	2.56208	3.15129	2.2113	3.03421	3.20772	2.55949	1.80722	2.52762	2.40466	2.3011	2.48361	4.81496	3.93781	0.87929	1.30402	1.48098	0.671938	1.75288	1.66673	1.17896	0.672039	0.473167	3.21151	2.55827	2.29171	4.9598	1.22819	2.2408	1.38618	2.40001	5.70539	2.43939	8.01797	9.94603	3.29321	4.20699	3.58387	1.59153	1.66547	0.836416	1.47163	8.47611	6.15318	5.9249	14.8408	7.71943	6.66324	9.0373	6.93083
Os01g0191100	83.5843	107.169	99.7933	162.201	189.376	153.069	72.2159	114.056	113.547	141.669	117.347	100.608	96.3637	111.318	126.816	124.405	112.865	121.472	118.037	131.266	159.521	119.523	139.895	141.242	152.331	82.1957	159.718	58.1249	89.4035	102.744	103.038	112.275	149.458	109.807	142.897	124.323	138.238	249.396	136.32	135.181	138.625	224.003	151.772	122.58	222.388	271.741	101.211	148.939	139.057
Os01g0191200	807.778	769.668	404.403	748.011	497.64	594.639	1000.52	713.61	498.399	705.558	773.487	884.961	1155.41	697.717	720.565	678.203	670.364	638.551	639.547	904.983	838.15	525.648	1179.29	791.878	669.457	425.637	110.481	245.869	205.652	776.225	811.183	526.292	484.788	369.655	1089.39	711.238	829.84	266.758	1068.96	1056.7	945.404	563.048	988.221	592.827	542.042	621.506	1076.92	562.117	458.301
Os01g0191300	3.50975	5.15302	7.92399	3.74874	10.0535	4.42298	4.50632	3.70142	2.88472	2.49872	3.44604	4.72341	1.90044	5.27416	6.74649	6.94321	5.41558	6.62269	6.62277	2.16212	6.14384	5.61758	3.46149	4.84162	2.62985	2.1657	10.0174	4.82416	6.94718	1.68396	4.25173	2.51153	2.53497	0.605054	1.28056	1.53494	1.9273	5.73511	3.43616	4.33268	2.22903	1.04229	1.90256	2.22735	0.750346	0.867431	2.29698	1.09038	4.0468
Os01g0191500	13.5683	14.0537	20.9228	21.8735	24.8322	23.57	11.7736	14.5599	23.0928	17.8327	18.4015	15.3247	13.4788	19.5445	19.7621	19.3869	17.4383	14.3815	15.887	12.9138	24.6388	22.2854	15.563	20.3965	21.8442	14.8128	53.3208	15.9899	32.3616	16.8357	18.2867	21.2762	24.2411	15.1636	16.3019	21.1689	19.4139	34.8023	21.3863	21.3719	19.8578	13.0857	21.0011	12.7138	15.5669	16.9439	14.4613	13.9574	23.5896
Os01g0191700	19.0669	18.9424	13.705	19.8632	25.2829	20.1689	14.91	41.9727	36.2875	36.9411	27.6569	14.3075	19.8101	17.2716	19.5754	17.2786	23.4024	23.358	25.5981	19.9602	18.1117	17.7875	19.0734	22.0761	34.8169	33.798	49.6081	63.1037	36.1312	28.979	25.7923	28.7132	33.2443	47.0603	21.005	28.816	23.379	36.4617	18.454	19.8027	20.7811	41.9559	23.2819	27.2524	27.5476	27.2254	28.19	32.9689	33.6911
Os01g0191900	53.7582	68.8974	66.2428	106.808	67.5368	144.061	26.0949	47.5012	104.367	149.433	80.2291	43.6701	57.7129	85.2124	69.2496	37.3156	73.1644	79.7069	70.556	41.1346	72.047	40.2935	51.8715	80.5609	65.9929	26.3627	79.7131	32.97	131.852	44.5029	48.4886	57.4626	75.333	74.2511	52.7494	86.802	122.576	112.942	60.7104	50.9057	25.2548	24.2042	77.2473	38.8184	31.3443	31.7337	37.5279	25.7198	78.9667
Os01g0192000	10.2793	11.5796	7.80077	11.0902	17.4096	16.7045	12.5192	13.56	14.0212	13.4673	14.1086	19.4519	9.76509	15.9524	20.4147	16.9714	19.9683	19.7633	18.5994	15.8256	22.1256	16.4636	13.6989	26.1988	14.4135	10.8861	10.6269	14.4408	13.7873	56.6099	31.4471	19.2436	25.9412	7.54261	41.6801	35.9652	67.3425	9.75956	7.85333	12.6705	7.55206	15.8302	74.0536	71.5135	25.3161	17.7205	65.171	17.0594	28.4453
Os01g0192300	12.238	11.7232	13.7674	7.55629	14.5918	8.54926	13.4888	9.0161	7.48559	5.08967	34.7572	24.7935	32.4879	29.9445	33.6427	36.0037	28.4767	29.1841	32.6478	21.6339	32.2456	28.6616	19.9946	65.2372	16.6043	62.8679	33.3702	27.9659	43.9198	33.0302	23.5617	33.7794	28.1499	16.1586	27.5329	19.4926	27.3458	27.1187	27.1166	24.0578	31.8639	49.4234	33.2514	45.2669	37.4377	33.11	37.1526	33.1917	22.2642
Os01g0192500	2.27155	3.11684	8.69559	3.70289	4.70781	3.96322	1.00745	2.35022	3.54015	1.87215	7.12834	4.13059	2.96644	9.57247	11.5052	8.35786	5.58829	3.93881	4.46987	3.73016	9.99795	6.78268	2.63704	6.59103	3.17657	2.09234	11.9354	7.31877	41.641	5.20698	2.91252	7.37507	2.68477	0.611998	3.59794	6.43477	7.55329	49.9237	2.87939	4.10819	4.97342	3.36931	5.40212	1.66319	6.42047	6.21794	6.10953	2.24664	1.78717
Os01g0193600	6.35709	6.79462	3.60882	7.03316	6.5606	5.62035	8.03323	6.47404	7.10526	6.2255	5.59215	8.45915	6.74494	7.03795	5.60829	6.51414	6.09872	6.60864	7.93237	7.86081	4.90653	4.26158	7.97852	5.722	6.50676	6.11766	6.79568	4.73424	3.35007	6.12895	7.66215	4.97692	6.82039	5.74202	8.63204	6.1858	7.14194	6.8152	8.04511	6.59884	8.65441	4.45054	4.95862	6.81457	9.89281	7.36034	5.11734	6.82231	5.54497
Os01g0193900	2.00614	2.48443	2.37596	2.52233	1.9207	2.28318	2.33356	1.99706	2.92854	2.22846	1.98385	1.90047	1.3955	1.09749	1.28313	2.26127	2.26092	1.62851	1.58662	1.50009	2.47571	2.37381	1.3621	2.97611	2.26076	3.90001	0.694553	4.24784	0.253258	1.95753	3.35929	3.01955	3.40067	4.9912	3.84705	3.68282	3.61333	1.17003	0.724038	1.38747	1.07548	3.07297	2.79553	2.3454	1.73847	2.89289	2.26087	2.58727	5.22378
Os01g0194000	28.7085	46.1334	29.6954	62.1818	32.3264	90.2258	34.7272	65.7802	88.9624	90.9513	41.347	22.7167	26.6806	26.8353	25.8909	22.7916	32.4282	31.6524	34.4029	21.2061	62.1673	37.6714	19.0186	24.9748	62.7456	10.075	48.8011	67.0803	35.8752	18.1007	12.8403	9.75059	13.9685	32.0883	13.0679	16.3997	9.60162	38.326	27.8086	32.0352	26.3704	6.09435	14.1154	12.9652	8.05766	11.7209	11.3522	16.2111	18.6614
Os01g0194200	1.87252	1.31435	1.22819	1.23346	1.60547	0.515166	1.56615	0.880734	0.925574	1.14211	0.792442	1.17052	0.943102	0.498764	0.936931	1.04008	0.508195	1.75185	1.73328	1.22603	2.47782	1.66789	0.936141	2.20262	1.44437	1.96489	1.07404	3.15001	1.48185	1.62317	1.73713	2.15243	3.01658	3.72165	1.68122	1.93294	1.97481	2.43247	0.590446	0.342654	1.22004	3.45777	1.77473	1.17923	2.20477	2.90826	2.24977	2.88353	2.96467
Os01g0194300	5.35845	4.67998	4.46287	7.18666	24.2572	8.92268	4.67963	8.71204	9.69313	11.9608	9.17372	9.16008	8.49715	8.82514	8.20321	10.5217	11.0536	11.3282	10.578	16.7679	7.58953	8.72583	11.2509	15.7608	32.9288	9.78508	5.61228	12.7547	6.94324	11.2622	8.01299	10.5069	11.2532	14.2266	12.7052	17.5707	13.9669	7.17156	11.3443	9.15165	9.56975	12.2032	12.5098	7.19599	11.0873	17.0317	10.0285	11.507	19.0024
Os01g0194600	156.527	226.033	299.199	237.711	226.577	623.339	63.7924	1280.07	1619.34	1490.25	1007.16	241.829	487.504	313.828	240.189	273.464	471.847	454.157	436.723	540.413	714.951	568.92	178.827	214.675	560.22	203.593	753.219	100.066	550.195	166.463	284.097	184.812	79.5636	51.4827	101.984	92.1041	161.105	606.973	209.186	254.029	246.941	122.512	87.2526	72.8431	199.792	174.234	169.142	173.012	161.369
Os01g0195000	19.4042	24.8705	17.7483	27.9648	16.9671	36.0372	10.4691	14.3533	24.8146	24.6124	15.6895	13.3743	10.0174	22.3383	22.7065	15.9304	22.2123	20.0133	19.2159	16.1384	19.9823	23.1174	12.7971	11.4847	14.8085	15.9201	28.3201	12.286	26.6321	12.3752	14.022	20.5377	11.7366	6.44679	8.92798	15.9845	17.7395	10.7532	15.6756	17.2572	11.3188	3.71982	19.9618	18.0503	4.71078	1.52817	17.1794	6.14704	18.9188
Os01g0195500	34.2307	40.4484	50.9631	50.3438	52.6628	64.1027	36.8682	55.7699	58.1596	59.0924	61.1057	43.9259	43.3962	57.6288	48.8873	61.2931	56.2092	63.8436	64.4587	56.0643	52.9255	64.268	40.7009	48.7666	51.0983	44.4534	87.113	42.832	65.6193	46.7991	49.5048	52.974	58.5775	45.8828	49.6133	46.3065	50.1659	56.1665	57.6715	63.4087	60.3169	30.6387	50.6132	56.919	42.8168	39.9695	41.8144	41.821	53.0965
Os01g0196500	6.4762	6.21646	7.46545	8.33149	8.3238	9.81168	5.8301	7.18429	7.38373	9.32236	8.24503	9.20042	7.68112	9.27311	8.96137	8.15851	6.20055	6.95107	6.04376	8.31422	13.9587	7.72854	7.30846	6.41594	12.1116	9.14304	9.12218	11.8409	14.2074	7.89479	8.8377	10.7366	6.33453	10.4215	8.00499	6.70381	6.68343	16.5173	6.09128	5.77306	5.65623	11.4986	9.10745	7.25246	16.9132	12.499	7.80793	12.8822	13.3488
Os01g0196600	1.79706	2.0631	2.71808	2.49543	3.2555	2.28067	1.56171	1.83993	2.0268	1.95421	2.91403	1.37036	1.66623	4.10986	2.98425	4.57698	2.46278	2.41763	2.38395	2.42403	2.65196	2.62856	1.65078	1.27416	1.88933	4.49714	4.50156	2.6912	2.51647	5.42147	4.54528	5.11249	1.36039	2.7122	1.5645	3.83604	2.30673	2.39496	2.51243	1.09664	1.88227	3.58101	3.71991	2.67615	4.26437	2.22473	4.3398	3.18106	3.86984
Os01g0197100	7.56102	12.0047	2.93057	5.2731	2.74298	3.16754	3.25926	6.5121	2.8442	5.156	2.00202	6.57312	5.19356	3.19213	4.33291	2.05809	6.35285	2.49068	3.85602	3.54367	2.42399	0.886585	3.83197	2.96598	3.20065	6.06647	1.94652	0.990332	3.95092	6.53789	6.98802	6.31016	5.2314	1.75399	3.30126	8.41483	7.05095	0.637837	2.96949	4.17489	1.93021	2.58897	11.2851	7.46439	1.2359	0.831146	6.41595	1.57428	6.37083
Os01g0197200	5.11838	5.94327	6.62356	7.04058	6.55911	6.1122	6.49182	6.66107	6.47268	6.05825	5.05644	5.35392	4.86151	5.91072	6.04004	5.45681	3.98786	4.41378	4.636	5.15564	7.94265	7.43821	6.34135	5.51627	4.87454	5.14309	5.96013	5.19085	6.46627	5.43717	6.53702	5.03142	6.4292	4.48671	6.33578	5.85713	7.78598	3.96523	6.36817	4.82717	6.18297	3.15537	5.51474	6.38704	4.44649	4.70426	4.72903	3.3774	4.10677
Os01g0197350	15.5277	10.3715	6.4176	7.96857	11.2754	5.93935	16.2792	9.07076	6.86436	2.18958	7.32605	8.41521	4.79612	10.6856	8.3383	16.83	12.6596	17.2511	12.3704	19.5197	1.53473	5.94311	14.057	11.6846	4.07054	17.8889	3.50602	10.1233	3.89612	16.548	13.6041	20.2199	19.525	9.35267	12.4628	22.3853	13.5628	2.22112	9.03313	18.2522	10.9871	9.6784	17.1481	28.7229	3.90025	7.89348	20.1682	9.56675	17.9036
Os01g0197400	32.2237	28.3778	36.9589	44.833	43.0547	39.5185	58.5622	34.8462	42.8949	31.3066	35.1933	46.3669	38.3657	28.2361	30.5339	37.6841	32.1725	30.6921	30.1448	39.8852	33.8594	34.1549	65.2151	52.6729	43.71	64.494	15.6684	106.479	11.5711	49.638	67.7178	46.2641	74.6347	65.7163	104.568	53.8055	70.1928	25.9149	38.7285	37.7291	49.0831	75.0381	54.5661	27.8977	47.5889	151.765	57.6946	64.5777	35.8334
Os01g0197500	2.58881	2.56657	3.18926	3.21363	3.80715	3.76655	3.43965	2.37156	4.0398	2.82521	2.62679	3.45367	3.49497	3.40034	4.16653	2.9919	2.90235	3.30412	3.07363	3.10424	4.78874	3.27565	2.99287	3.55182	2.90785	3.15828	2.4345	2.35197	2.66878	3.09685	2.85954	2.7424	2.94817	2.52215	2.60552	2.2702	3.30807	2.69954	3.69544	3.16738	3.13473	1.75191	2.33258	3.19206	2.67619	2.82233	2.14027	2.28932	2.31938
Os01g0197600	2.24041	0.808596	3.19092	6.435	1.21937	6.85378	15.0675	7.3568	18.9806	5.04413	23.7465	8.71994	4.6268	8.83887	8.67212	7.8367	12.9282	11.1364	10.518	6.78765	4.84773	15.7852	4.16649	2.76971	9.17757	7.6522	5.93471	0.352003	5.28079	5.34431	4.81332	2.02226	4.87385	7.25482	0.887202	8.04485	1.25426	2.92187	5.40282	4.55347	3.7808	4.57371	7.24204	7.6394	1.07946	2.07123	2.73086	9.90511	22.6984
Os01g0197900	0.874206	0.395897	1.02931	0.797564	2.33526	1.30216	1.61646	0.711861	2.42674	1.26013	1.19006	1.16233	0.776312	1.17628	0.885489	2.01595	1.54546	2.68775	2.09928	1.29124	1.4826	2.04331	0.967276	1.62111	1.2271	1.99179	1.31154	2.78499	1.05106	2.36572	2.6741	1.36554	2.71512	3.13067	0.216411	1.52052	1.85045	0.610087	1.36807	0.946611	0.371952	2.1746	1.37068	2.04921	1.66412	1.17355	1.56382	3.09312	4.18122
Os01g0198000	1.30153	1.41413	1.30087	1.31282	1.83334	2.57584	1.78336	2.74642	2.24905	2.33623	0.706967	1.49926	1.11593	1.40164	1.10863	1.65415	1.42814	1.1595	1.58146	1.16339	2.05509	2.58602	1.32046	1.04032	1.23704	1.59559	3.09987	1.53084	1.94255	1.51349	2.96152	1.06986	1.75135	2.11267	1.04992	1.22627	1.14258	3.94644	2.01485	2.05285	1.7014	1.26918	1.21122	2.22505	1.01924	4.14547	1.95091	1.92937	1.21607
Os01g0198200	36.3054	35.242	42.2662	35.9581	46.4006	52.1724	55.6724	46.8188	52.3715	42.033	39.3706	37.0412	37.4633	34.0159	36.3058	42.7132	38.5175	37.5603	39.2573	30.418	42.4453	47.5613	42.4441	42.9315	36.9132	30.6404	37.5293	30.3984	29.8426	37.0968	37.3329	34.5113	43.9358	44.9014	41.0436	33.5565	37.0091	31.5318	34.8908	35.6216	38.9099	38.6149	31.4686	41.4555	26.1915	40.4583	31.5436	38.4088	35.9729
Os01g0198900	142.388	59.7308	106.988	65.4982	31.8499	42.1435	55.4924	58.2652	49.7455	45.4042	41.6987	51.9693	68.0819	46.2094	32.0198	49.0641	36.2118	26.9526	23.9027	49.397	37.9946	59.886	72.9363	40.8841	42.2176	310.645	53.5774	295.967	58.6468	85.8485	72.5224	48.7168	14.4602	27.1383	32.8788	26.4876	25.5115	17.0586	39.9778	37.1974	47.4477	34.4114	39.4445	18.4181	39.2508	30.5189	31.6783	47.0354	25.702
Os01g0199400	14.5609	11.614	21.7114	15.6033	12.8149	24.8838	34.8672	20.5197	37.4273	29.9265	23.8798	48.3893	21.1044	26.6764	25.8613	35.0725	37.5065	42.5439	43.1567	19.1219	17.5296	21.8903	15.4756	11.0325	26.3547	64.7247	23.0518	39.288	10.4808	16.524	22.3106	13.0561	8.46796	14.88	3.12367	6.35334	3.26605	9.12253	19.1078	21.6574	19.0853	16.1367	14.7995	21.0431	20.8162	20.3246	14.1482	29.0768	16.8999
Os01g0199900	14.5466	17.1665	13.4838	14.6295	17.9148	17.1509	20.1951	17.9775	16.7636	17.3712	13.2979	17.0938	20.817	13.3001	13.2763	17.3309	13.6298	14.9635	14.3179	16.9236	16.2114	17.4585	20.7291	15.5639	13.4671	10.6016	11.8696	8.67053	9.39896	13.7636	17.9814	13.2794	17.6559	17.5395	15.8083	13.2069	17.0295	16.7895	17.4442	20.9436	20.5579	20.1243	14.8415	17.221	21.7402	26.5275	13.7709	17.4757	13.9972
Os01g0200000	10.8345	13.8696	11.5221	13.0742	13.4331	11.514	13.3667	9.38621	12.5799	11.1143	9.96016	10.3553	10.1131	7.39084	8.94754	9.98344	9.24464	9.14812	10.9939	8.35172	10.9941	11.6822	9.65166	9.0186	10.6739	11.8362	10.7139	11.7727	12.6975	12.354	10.9049	11.5521	18.997	20.1406	13.386	11.4677	10.5749	16.5855	8.95836	8.4552	9.62313	18.354	10.8072	14.9704	17.9151	18.6576	10.2541	18.2206	11.4147
Os01g0200200	2.94006	3.91319	3.8382	3.58694	3.46987	3.48589	2.93902	2.88644	2.5623	2.80665	2.21368	3.54027	2.11822	1.34353	2.10436	0.9131	1.82825	2.96028	2.13715	1.60389	0.918767	2.1309	0.954158	2.21165	2.5324	3.85569	1.61326	2.46801	1.32056	3.32567	4.86489	1.98354	5.20447	6.30475	1.21826	1.61042	2.76685	2.98644	1.87511	0.784749	0.446082	1.37263	3.1703	2.51614	3.7794	5.31844	2.50066	4.82246	2.23864
Os01g0200400	3.71458	3.30184	5.95401	4.06391	2.47513	2.63349	3.99263	3.79924	5.19393	3.13762	3.17214	6.06501	2.97238	4.18869	5.18565	5.0831	5.98434	5.0136	4.60279	2.68602	5.20974	3.97606	2.73456	2.233	2.88309	8.02245	10.0905	4.19717	5.87456	6.92096	6.67307	3.85481	4.81255	5.50489	3.89763	3.97333	4.66579	3.0766	4.05316	3.42625	2.39153	2.74156	7.90582	9.08525	2.39074	2.76813	6.9223	4.56249	4.5183
Os01g0200500	12.7424	9.95161	8.23892	12.5741	14.6355	13.6954	9.27823	11.1389	10.9054	9.81651	9.66628	10.9753	6.48678	12.4432	10.8947	15.0269	10.8331	13.7902	11.5734	12.0184	9.60604	11.7966	11.15	12.088	8.69017	6.9089	17.6917	6.08856	14.1426	12.7034	11.5188	11.1122	11.6403	9.72417	10.6969	12.1387	8.33934	2.35133	11.0034	10.9362	13.9232	10.8072	11.6831	14.2359	10.6497	7.39178	9.91461	9.32535	10.7642
Os01g0200700	21414	25724.8	19687	29935.8	26718.3	37289.5	15358.6	30246.3	31787.4	27012.9	27053	26187.2	17121.7	26074.7	26795.8	26850.4	27795.2	29609.5	30539.2	21062.2	27416.9	27010.3	24052.2	22847.6	20208.3	17629.9	23579.5	17571.7	12964.6	18002.8	23301.5	10794.9	18888.6	13676.7	19152.4	15641.3	16527.6	36292.9	20730.9	20150.8	20361.5	51981.6	22546.2	28545.1	55265.3	39471.3	21487.2	33033	19157.7
Os01g0201000	25.665	26.7579	27.7426	32.4743	27.6055	26.1116	26.2185	24.8796	29.4682	24.9055	25.8826	26.2022	16.5808	26.0513	29.5303	29.3978	26.6983	29.6189	27.8806	23.3542	22.4246	24.9638	28.4588	32.1691	20.6443	27.0136	27.0093	18.4602	23.8774	26.5219	29.0786	34.9228	27.5098	21.6531	27.942	24.7547	26.81	29.9735	23.4528	15.6242	24.5695	41.3612	20.767	29.1494	35.1402	35.4852	22.8825	27.5667	21.9984
Os01g0201100	7.47732	4.10722	17.2454	8.55451	14.9668	6.03106	8.492	11.5589	14.3191	13.1149	10.4279	5.38841	7.96801	13.2932	11.6979	7.06367	12.7806	13.6133	13.2841	10.7748	6.76037	9.4786	9.07966	17.4894	20.0086	5.95785	6.64792	26.3179	8.63038	7.9569	6.40048	2.7605	28.2596	49.2142	3.97917	8.34242	11.1678	2.07537	6.40304	7.39039	3.7337	2.88984	4.32609	6.49919	2.04966	1.77182	2.93197	9.8862	26.4162
Os01g0201200	12.7478	12.06	5.08351	8.2275	11.2752	8.03789	7.9216	5.76593	5.27196	5.03719	5.20286	8.91874	6.83833	7.71102	6.20427	6.74612	7.02234	4.71535	6.34677	9.86059	4.12184	5.33323	9.1215	5.4195	7.68777	45.897	8.0175	15.4838	2.87125	15.2092	23.0985	14.1887	14.297	21.2942	5.54569	11.2491	5.59167	3.47976	5.84109	6.09002	7.52473	17.9505	12.9025	30.554	25.4175	15.751	15.8532	21.6265	22.0584
Os01g0201900	12.0213	14.5663	25.3724	12.3986	19.4571	17.0603	11.0712	9.68523	11.7906	11.0107	13.0148	12.827	7.89333	9.10939	9.58621	10.0324	11.4813	13.4664	10.2105	4.86046	6.84783	10.0323	6.25668	15.7206	11.8216	6.2567	5.04313	18.5246	9.83004	10.6006	10.9189	7.05458	13.167	12.9859	9.12291	6.25223	12.6543	15.1079	5.87352	7.62592	7.1748	7.75131	8.57847	7.187	8.37786	14.4674	9.72944	9.95042	14.0639
Os01g0202500	151.299	105.994	125.671	113.346	108.849	117.452	152.738	79.1828	107.713	115.521	128.058	110.123	97.7591	143.485	134.09	111.076	141.939	133.382	124.745	90.4031	121.808	120.972	132.408	146.282	141.616	3.60822	36.8957	4.25056	65.27	78.5928	67.0364	63.0281	53.4347	70.6829	98.854	82.5026	112.137	60.9419	96.6538	80.3145	84.6095	47.434	84.1076	51.9464	39.4492	42.9554	73.1781	51.5674	94.8858
Os01g0203000	19.8798	19.7511	18.0825	18.3438	27.3732	19.6643	13.6082	22.2923	19.8487	17.3896	21.0794	17.2833	12.9231	17.8126	17.3678	18.3988	24.8301	19.1281	20.639	14.6631	12.9748	16.3905	13.5938	24.3378	24.5378	21.0634	22.7729	43.0495	25.8553	30.6633	17.9783	23.677	21.4091	37.1606	10.9101	30.7515	23.3047	9.90588	15.4132	16.2731	10.5984	21.1045	28.0665	28.625	21.9623	17.6019	18.727	20.2453	33.8707
Os01g0203300	2.63399	3.39928	2.54872	3.77226	3.28422	2.54052	2.62129	2.51396	3.57681	2.11582	2.5731	4.09259	1.4959	2.01066	1.83737	2.52072	3.13268	1.97171	2.73408	1.77109	1.90973	2.248	2.63407	3.57812	1.42458	3.00971	1.62238	2.18024	4.40781	2.15177	3.59875	2.47113	3.28038	4.02653	2.63203	2.09212	2.06868	4.23214	3.04118	1.762	3.62402	4.58325	2.72284	2.55229	4.42965	2.68576	2.16963	3.27704	3.07235
Os01g0203400	3.00418	6.48233	30.0171	13.4219	12.5577	31.1921	6.06172	16.6204	18.6353	16.3345	10.0213	3.28943	3.92319	7.28353	7.37931	9.40094	6.42665	2.6445	7.14031	4.28721	16.356	25.2541	1.65312	3.11314	6.08853	4.14135	38.055	6.46448	37.2241	4.74541	2.85882	2.64636	4.20603	1.19908	3.43097	2.36393	7.40637	71.1945	4.97787	7.11092	12.3835	6.59376	2.74306	4.47378	6.26633	3.78799	8.85133	1.9133	3.66763
Os01g0203800	21.6755	27.8045	17.7486	19.9914	21.2887	28.397	7.72739	21.3803	20.1299	27.3791	23.2377	13.7938	15.1154	15.1609	16.1951	12.7368	18.4384	15.6228	15.63	16.7986	29.5773	16.8342	10.65	12.0064	23.3654	48.3706	21.976	36.5547	15.1544	20.3851	22.1796	17.6211	22.0752	32.511	14.4836	15.7664	20.3964	13.1463	14.2249	8.79871	10.8413	17.3653	16.6921	19.0232	22.9208	14.435	16.7199	30.2783	28.1225
Os01g0204000	0.882996	0.830516	1.26862	1.52521	1.45709	0.920274	1.05326	1.1364	0.788314	1.19441	0.520181	1.63217	0.937116	1.72954	1.12098	1.38716	1.24825	1.71481	1.59872	0.987708	1.02813	1.68413	0.721379	0.938515	1.03882	1.75501	2.37108	1.46919	1.28172	2.07793	2.49385	1.67838	2.14573	1.16906	1.97414	1.63661	1.09657	0.521749	0.454991	1.23898	0.841183	1.4972	2.11975	2.47621	1.95639	2.89576	1.01707	2.20144	2.50802
Os01g0205100	7.25349	8.20861	7.26846	7.53376	7.89449	7.53019	5.82985	6.41712	6.59857	5.93281	6.22127	5.53288	5.67137	5.61769	6.73053	7.73492	7.06106	7.27014	5.70249	5.8776	5.82801	7.81027	6.14792	7.12728	6.42198	6.37215	5.46274	5.6571	6.34782	7.25484	6.4466	8.18707	10.2212	7.86795	6.09814	7.25441	9.1888	3.08563	6.56311	5.09654	8.63145	3.64344	6.42274	5.6089	3.10873	3.17608	7.31999	4.83125	6.33086
Os01g0205200	3.10509	2.36319	0.664877	0.827154	1.22545	0.853972	3.30859	2.03242	1.40471	1.82194	1.21969	3.47454	3.00997	3.11211	2.4675	2.83289	3.55578	2.97151	2.40546	4.01743	1.45486	0.943035	2.12435	1.64829	1.79664	4.50696	0.0738568	2.06225	0.128241	1.62086	3.51163	1.52124	1.02335	1.54802	2.0822	1.49767	1.00984	0.255216	3.40518	3.17433	4.983	4.74795	2.08214	2.95034	2.43652	2.96536	1.60276	1.90209	2.29572
Os01g0205300	9.38016	15.9026	3.03179	7.1315	1.9957	3.97815	6.48944	5.85596	5.75275	6.76054	5.71577	8.08351	14.8085	4.20712	3.6779	6.46443	5.26433	3.62944	3.37333	7.04289	6.5438	5.24283	6.18535	4.18754	1.39646	12.5825	3.72866	21.0668	1.62901	3.68828	6.80347	1.91115	2.98061	3.04488	12.6055	1.58207	3.24903	4.26022	10.5201	12.8875	11.3079	0.409355	3.18659	0.24431	1.5226	4.46817	8.07911	2.32323	2.40344
Os01g0205500	55.3374	78.1497	80.1859	95.8549	118.593	110.317	44.6609	90.6991	90.2779	93.4151	86.2242	73.0139	68.5549	95.8019	101.198	103.358	81.9729	83.1262	86.7324	92.8947	103.418	119.3	79.7099	84.7219	86.2187	53.8798	127.579	57.8911	84.2434	77.6786	76.1295	88.4755	101.667	60.0682	94.1202	98.4565	95.1191	133.304	97.731	86.3304	101.525	79.6578	91.5131	79.478	99.5084	74.5174	69.1664	86.7191	97.3733
Os01g0205600	5.86126	2.90959	7.5101	9.02375	10.2187	6.2296	6.41423	6.4035	6.10144	5.06925	4.84438	4.00476	5.15672	6.84884	4.88359	6.95234	9.80669	5.24065	3.26377	8.495	7.08515	7.96668	4.81482	6.23961	5.65625	10.6661	5.01676	6.97535	4.34565	10.7268	6.83889	16.5695	7.20952	15.0061	9.84584	8.1557	7.55677	11.7357	2.35044	1.5355	5.79812	30.1191	9.18999	5.03775	18.0984	16.6884	6.93169	12.7023	8.00964
Os01g0205700	19.7643	18.8172	28.9643	33.4504	35.0903	43.6636	26.7949	25.5106	34.8013	26.373	20.1625	19.2663	23.4253	23.2144	22.9162	30.5986	24.3868	23.1989	19.8225	18.9007	45.7419	31.1821	24.5016	26.1041	26.6475	22.1061	30.2474	20.6571	40.5467	20.8566	19.2322	20.7095	27.3941	24.8373	33.0449	19.6309	23.4294	34.4182	24.2009	26.1718	24.5119	20.5791	15.6241	13.7428	22.5631	22.0238	13.3773	23.8519	24.8349
Os01g0206200	10.2057	10.7772	7.54719	10.6177	12.3174	10.8442	6.38076	9.72321	14.7162	11.6	9.64576	12.2586	10.3811	10.5258	8.96263	10.159	9.59509	9.78435	9.24118	9.52759	16.0896	10.6283	9.07111	11.2261	11.188	11.5632	7.99823	11.2826	6.92714	15.383	17.4187	14.9713	16.2536	16.8008	21.1728	15.5666	18.5104	11.8628	15.3378	14.9188	14.0689	19.2952	13.1087	17.5182	13.4185	17.3022	11.3522	17.638	13.265
Os01g0206600	8.03176	5.78238	19.0062	25.2396	23.4805	22.5978	11.3152	20.638	31.1102	18.6204	22.2839	10.7778	18.051	17.9485	13.2091	22.4955	17.1288	15.1186	18.7281	12.8518	33.5222	23.7382	14.1831	17.4682	12.6405	29.311	19.8769	23.8225	18.884	24.0572	25.4126	29.8192	25.6038	22.5395	25.3742	18.4571	35.4445	48.8451	8.79838	10.0997	7.29025	39.4908	30.1186	25.7304	29.6301	53.5622	14.8997	36.4699	20.5795
Os01g0206700	3.12021	4.51861	57.0288	5.87124	6.03787	0.560208	1.41293	1.79669	1.40282	0.891498	1.27427	2.51878	0.747679	2.3675	2.9493	2.80015	2.64545	2.45421	1.86155	1.30854	0.820293	2.61596	0.919146	2.57158	0.661228	11.3561	35.803	12.8292	31.9675	4.87138	5.33446	4.90416	1.45979	0.945168	4.58719	0.888064	6.3044	6.22149	10.568	10.3928	15.6464	5.68987	4.06231	5.5639	6.06786	1.9399	6.03343	7.99609	1.9987
Os01g0207400	5.0024	6.48662	14.0319	14.0072	9.2687	18.4336	10.7874	11.5677	26.7929	20.6976	13.3117	14.2385	14.103	29.5926	24.8937	24.0176	12.0877	13.0822	8.07767	9.00638	20.9614	31.1827	6.59507	6.79965	30.2451	5.82017	60.936	8.25894	189.295	3.3666	3.22546	3.96303	0.927443	0.494317	2.78243	2.57107	0.857934	83.059	20.8288	25.4211	31.5787	3.14744	3.34104	1.02461	2.78644	1.30605	2.6585	2.41264	3.8639
Os01g0208600	3.9282	4.45714	8.45351	5.71703	6.1355	7.00922	5.7282	5.74245	8.99344	5.23765	5.533	5.65811	4.33733	6.3188	5.65664	6.81252	5.5272	5.80096	6.18126	2.63167	7.75545	9.22427	4.07358	4.85625	5.12899	3.72779	10.0597	6.00025	11.0987	4.05936	4.60109	4.08748	4.49529	3.84301	4.23703	4.4455	7.21344	5.2963	4.21532	5.19442	5.20505	1.77551	5.13625	5.28366	2.26069	2.32073	2.84424	3.1868	5.21227
Os01g0208700	37.6243	36.695	23.8688	26.998	17.5284	21.8225	51.3251	33.3338	19.1137	26.4684	32.5588	61.3716	42.3868	30.4918	34.226	24.6354	44.9881	36.2431	40.0005	38.2177	17.6379	20.8001	40.4611	44.3323	35.5988	83.6357	15.5633	61.5482	10.6276	49.204	51.6132	25.6407	44.8781	44.5979	47.4494	45.3618	44.489	20.7664	53.7875	56.9768	40.1392	34.5735	50.6033	71.2565	35.3486	61.6376	71.3053	47.8113	49.13
Os01g0209000	12.0539	11.9003	15.447	15.004	14.4733	14.1643	18.1607	15.5532	14.6029	13.7453	13.4439	12.5314	12.9056	11.2107	12.7269	16.0295	10.7356	12.9439	11.6278	14.2551	10.9732	14.8802	16.1748	14.327	12.7388	21.6335	11.3432	18.7847	9.15793	14.935	17.906	15.7543	12.7938	14.7918	18.8356	17.9383	15.479	14.7659	12.8908	13.5046	17.4809	16.3435	16.9869	15.082	16.4769	21.7149	16.4701	11.4744	16.1161
Os01g0209200	8.14773	8.34636	11.7667	11.8401	13.6963	9.39511	11.2604	11.2329	12.4793	10.8318	8.25983	7.96393	8.81135	8.71503	8.86046	7.10118	7.60941	8.02908	8.56575	7.2788	9.58852	11.0673	6.49968	13.3138	10.4227	5.92934	10.6411	9.53099	8.94734	11.8263	10.1313	11.2793	15.271	16.1135	12.1319	12.5362	15.7593	19.8692	7.07279	8.44497	8.52589	14.6383	13.02	13.4875	15.9581	15.61	6.45054	13.2939	9.90605
Os01g0209400	12.7294	13.0533	20.0014	14.3398	13.4555	15.7121	10.1226	15.9275	18.5079	14.4095	11.2159	13.0651	11.111	13.7133	12.9008	16.6869	14.2549	14.9904	16.1916	12.877	18.6632	18.1665	9.16283	12.6374	14.9758	14.0145	20.9929	11.5416	15.1179	15.2397	15.4381	11.9841	19.2559	26.1755	13.3404	14.7394	15.5179	16.5197	13.4136	12.5615	15.836	16.0233	14.7865	16.506	4.97276	14.9559	11.9298	17.0249	17.9707
Os01g0209800	26.1415	15.8973	9.10276	20.2157	30.8393	15.8985	38.5746	39.6377	32.5047	39.0738	42.2201	39.0121	58.5758	25.3083	23.0027	19.2892	43.9745	45.0694	36.7193	53.6767	18.6405	28.4592	34.6824	52.1121	146.418	61.6648	10.9075	25.7787	7.60822	110.85	81.0309	72.3373	68.0698	245.235	32.9012	150.281	62.3838	9.36218	22.6863	21.2324	19.8048	47.4251	62.9896	74.5717	47.3005	61.1823	57.8816	94.081	239.106
Os01g0210500	65.0284	51.3791	54.4066	56.4563	64.4872	55.3603	77.048	74.079	52.8646	63.7798	80.7104	101.508	73.2692	93.0653	79.9138	83.5247	109.586	109.844	98.1067	86.2867	62.5218	90.8424	73.49	69.3223	84.8972	363.402	155.952	150.422	111.433	212.022	198.379	156.217	71.9354	81.6247	81.6855	128.327	83.8604	81.8321	75.0133	80.6813	88.5089	270.894	125.58	183.436	165.56	164.503	193.735	244.18	151.491
Os01g0210600	89.2729	130.324	253.994	232.207	177.481	259.356	115.078	219.894	214.12	168.641	136.003	104.297	59.7993	225.757	241.625	199.286	196.468	194.883	192.308	68.2291	273.766	395.91	121.609	172.739	125.045	66.236	435.822	176.082	319.72	52.2718	95.1089	50.7969	47.3215	20.5432	66.0563	52.1476	90.0776	378.152	147.204	148.922	123.466	68.5052	74.6378	60.7505	49.6374	50.0667	60.373	56.1591	88.1956
Os01g0210700	5.62221	6.62016	4.17335	3.52395	2.28733	6.20293	3.45447	4.15177	3.88995	4.96921	1.57745	1.64768	2.42009	1.25828	1.04121	2.1961	1.41446	2.16304	2.37935	0.641834	2.25791	2.06077	0.951894	1.21368	1.3308	1.42294	1.76075	2.90657	1.32354	0.944763	1.16934	0.865675	2.52995	1.94748	1.51624	0.549677	0.49056	3.331	1.45072	1.03213	1.65165	1.41595	0.681325	1.69767	1.12856	2.15772	0.990373	1.8245	0.915467
Os01g0211600	5.74049	3.85665	10.3809	3.01068	1.16765	1.03066	2.50664	3.16681	2.80384	2.2403	5.03469	5.91306	3.47314	6.27215	5.45388	4.80804	2.0432	4.40833	3.64548	2.70441	2.21252	3.00738	2.31286	2.749	1.49423	2.62068	9.92628	6.8605	9.04438	4.78644	4.3506	4.77154	4.55665	11.6907	2.83098	6.03263	4.98179	2.37728	5.76397	3.89681	4.74664	0.966285	3.90563	2.09606	0.263903	0.626927	3.4869	5.18267	9.56465
Os01g0212100	18.0306	21.7325	11.7856	13.1077	12.6864	14.5814	13.4256	10.8065	11.0335	11.941	10.3105	8.26302	12.783	6.81049	6.72415	7.42271	7.17298	7.67556	8.74013	7.4335	9.16986	6.94999	11.7953	11.5159	10.3166	10.0113	7.26475	11.4038	5.03236	10.0614	11.0937	6.97124	16.4106	14.6669	12.5819	9.15531	11.2377	4.47098	9.37689	8.98101	7.33548	7.37173	9.86358	8.09832	4.16913	8.52321	8.39859	4.83074	9.91602
Os01g0212400	7.01459	8.2139	26.8951	9.44642	18.1192	15.2256	14.3898	12.0238	13.8268	8.13053	12.7552	13.0508	6.43812	18.3633	20.4755	17.4019	20.3577	20.8161	22.7158	10.5373	12.9113	21.6526	9.05653	10.8689	21.9781	7.5787	31.4896	6.37663	24.8594	11.3557	11.9851	13.0568	6.11715	1.97653	6.94506	13.245	16.0944	26.6121	14.7696	14.4076	12.4659	6.65658	12.8547	8.88904	7.56843	5.00896	13.3397	10.7488	20.4641
Os01g0213400	14.4575	8.73841	27.2217	19.6831	40.4314	25.6421	28.9545	32.0048	27.3649	25.7652	26.8695	20.0152	25.4125	27.5806	26.1666	27.4492	37.5475	37.6229	43.9769	25.6087	16.4572	21.9815	23.7927	22.3875	56.573	12.5427	9.95921	56.6842	5.42973	46.8187	20.2625	28.6061	17.2836	91.7788	16.5561	30.416	23.7994	17.1181	14.4847	17.7583	13.6407	30.8508	23.1882	22.9542	41.5094	35.7246	23.4628	45.4689	49.2074
Os01g0214200	20.7997	13.1304	24.3099	21.3001	49.6649	18.7617	18.4716	15.621	23.843	10.6658	23.3186	23.217	16.4737	37.2924	30.9961	28.7319	41.6863	33.9275	31.8701	29.7048	36.4211	20.6624	22.6465	42.4796	33.0471	33.7585	15.57	22.5557	14.7003	104.792	65.574	110.727	74.5614	28.4094	60.3864	96.0788	104.464	38.4607	18.1114	15.8609	12.4853	87.2688	79.327	58.9522	96.7015	54.4988	83.3648	58.1787	66.9778
Os01g0214300	18.8068	16.7365	21.2367	20.936	20.8067	24.9695	17.4912	18.3771	21.9379	19.4247	15.1923	14.1376	17.8142	18.3796	21.6115	21.1209	12.9884	16.2572	17.6267	13.1253	24.1485	22.4272	17.3748	25.3961	18.5666	18.8777	16.2779	22.551	22.9071	19.424	19.8725	16.8008	23.8224	19.5915	21.8713	15.4817	22.9498	19.5141	22.0565	16.6908	19.4444	21.2508	15.7702	16.4809	19.1362	28.0782	15.3203	18.1507	18.6821
Os01g0214400	20.351	16.9866	17.4266	23.8534	21.2759	19.9047	33.3526	23.2188	20.7222	25.5848	23.4307	23.381	27.4563	14.7731	17.8446	18.8334	19.2813	19.1616	17.6102	26.9161	20.0685	18.7311	30.3632	21.8737	31.076	26.1526	10.3972	23.1815	7.32549	16.0668	19.3663	17.4476	15.2516	22.653	17.5203	11.4552	15.5064	10.2413	23.7429	18.9206	28.4766	16.7564	17.0821	10.7988	17.664	21.0916	17.9661	16.8783	17.0157
Os01g0214500	10.5768	7.21244	10.6311	9.1369	15.8646	6.42487	12.5725	8.78489	8.29606	9.17618	5.46106	12.7444	10.8013	10.2804	8.08683	12.3635	12.8216	10.8257	10.5184	14.4116	4.89469	8.46443	14.2828	24.435	23.9144	36.1239	8.87996	57.7752	12.7801	24.1914	20.4126	38.2236	18.5145	45.677	6.98527	27.093	10.2578	30.1315	5.49317	6.06815	4.45515	59.1973	20.149	24.8239	50.042	34.42	31.7861	35.9541	24.2888
Os01g0214800	42.8692	45.3615	130.129	62.9097	46.462	26.7875	23.2194	27.424	37.7022	28.5005	24.5645	46.7413	25.29	54.8572	53.1971	49.4242	54.6042	50.0319	53.1537	35.5072	32.7616	45.1834	22.4296	41.7018	29.2237	137.261	113.253	99.858	107.857	92.9202	108.297	119.542	64.6122	97.0801	35.9316	101.509	59.3426	97.7838	55.4282	48.2947	56.4407	88.4324	99.8213	100.888	86.3963	42.6959	126.727	113.37	159.811
Os01g0215000	2.023	2.24872	4.43648	1.39681	7.23087	16.4568	5.20915	9.91984	12.053	8.55333	10.5836	2.27406	4.6708	3.61025	3.66676	3.18514	5.55958	5.63929	5.1498	2.27363	13.0082	12.3883	0.865751	1.50056	4.62553	1.96884	8.40469	1.27279	4.45765	3.34213	3.69548	2.09084	1.4964	2.15261	1.89652	3.58029	3.55451	5.54453	1.78726	2.01197	2.74652	4.50734	1.4014	2.32793	1.05514	2.88136	8.09304	3.23272	4.58028
Os01g0215100	21.1044	18.7396	4.93321	9.27786	4.56863	5.44079	12.1798	10.3562	8.61762	12.5646	10.539	11.7735	8.91187	10.6762	10.1881	5.149	7.88303	8.37577	8.5634	10.7781	5.10437	4.93524	11.0893	12.3838	5.49793	13.353	3.25733	11.1258	1.15779	7.11974	6.28295	4.97269	6.98443	7.51055	8.84266	7.46632	7.13107	1.72149	10.0163	10.9609	11.1473	6.08638	5.3887	9.61303	9.12884	17.0398	10.3754	10.6094	6.72156
Os01g0217800	9.36443	9.17162	12.6043	7.65508	10.6318	7.82295	4.61578	7.49044	10.6409	7.63317	8.32559	8.23626	4.46453	7.30658	8.89501	9.44975	8.88436	9.49993	7.839	6.71998	10.0654	10.2512	4.47633	8.60577	7.97081	4.98763	11.1322	9.44959	11.8367	7.68524	8.16145	14.2336	13.1418	5.95112	6.17205	8.42037	12.228	11.228	8.25783	7.0601	6.85444	6.15173	6.98726	6.99325	9.17898	6.03968	11.5334	7.75848	6.37012
Os01g0217900	35.5201	32.0195	61.0181	62.4973	72.4013	88.314	94.7625	63.9724	78.2584	70.8082	55.9859	40.7364	56.4685	53.0974	47.3726	56.3113	44.1634	49.0215	48.2245	42.5219	66.2707	66.7069	56.4618	56.3985	73.9148	40.1804	66.1132	39.9443	53.1003	46.9313	44.408	33.6854	65.9153	119.746	46.7956	39.9814	39.7795	59.8231	61.0646	62.2127	58.2925	63.423	31.2025	33.1317	59.3466	63.4594	30.9542	72.5907	65.6913
Os01g0218100	6.95243	4.54529	4.19874	8.1184	30.6409	5.74877	4.66822	4.10956	4.62879	3.21595	4.40459	8.27399	7.69206	9.85033	7.88305	9.88598	17.564	15.1765	15.1435	16.2722	5.06347	6.00432	9.61633	17.9437	11.6038	16.3173	6.41611	5.22853	3.20653	22.7194	13.0814	35.8633	17.4686	32.1523	5.24548	12.8653	7.41387	6.74953	6.47719	5.41748	7.96062	30.1358	10.8562	21.3038	25.1481	12.0999	16.9304	35.3865	40.423
Os01g0218700	16.0273	13.7028	10.189	12.4407	10.294	11.125	17.6279	11.9916	10.4614	10.9127	9.2782	12.3544	14.1581	8.09944	9.77631	10.4623	8.99294	9.79859	9.21572	13.472	8.67307	10.3155	17.3474	13.7878	12.4043	31.8104	6.32083	19.0448	8.41734	17.4947	16.2728	14.7714	19.9047	19.8789	20.8422	15.374	19.6506	9.26628	15.1591	15.732	19.2977	14.8945	14.3719	14.3596	14.9689	19.2488	13.8913	14.4623	14.691
Os01g0218800	6.65722	6.1561	5.72661	4.97714	5.33154	5.83617	8.52497	4.61179	5.17893	4.82733	4.68035	4.5002	4.50537	4.3681	4.32752	4.65402	4.18903	4.76054	5.05711	3.01821	4.19193	4.05703	4.82136	5.67871	4.29759	5.35218	5.09487	6.41557	4.17049	5.76346	5.56085	4.11193	5.69019	6.12195	3.69352	5.97147	5.0972	2.17555	5.25564	6.3842	7.42227	3.00556	4.7762	6.1944	3.7022	3.60506	5.83655	3.34724	4.34698
Os01g0218900	10.4606	12.5222	10.8477	9.15037	9.28669	8.5454	10.9971	7.80558	8.51569	6.52314	7.39003	8.65312	5.86908	11.1523	8.51532	10.0895	10.3751	10.4315	10.2315	8.20116	8.82479	8.64321	6.30605	8.33227	5.71325	8.73704	14.0995	9.96607	10.393	14.1415	14.2101	13.1655	11.863	10.2234	9.42069	11.997	12.4261	8.44736	11.0749	8.29592	10.1051	4.67814	10.3916	15.8742	6.1948	4.86443	9.64539	7.99453	7.89462
Os01g0219000	10.0437	8.06285	12.6808	14.5108	25.52	14.9544	15.3173	9.23601	7.58242	13.507	10.1443	7.59133	15.9633	19.1636	15.8024	28.2024	15.7038	10.2416	11.2411	18.5602	34.0924	17.904	16.2158	12.4561	16.9715	5.92865	11.362	6.51458	17.3057	10.1874	14.053	19.3555	7.7016	15.464	16.8591	16.3323	13.8268	21.9271	10.1364	10.7393	16.0944	33.3173	13.0671	9.64975	23.6276	52.358	7.69019	25.6679	12.0969
Os01g0219100	2.72992	3.34914	6.15931	7.79663	4.69701	5.56907	2.05585	5.87152	7.44784	5.9475	3.0538	5.85875	4.37415	4.31203	3.1937	4.28968	4.85605	4.67507	5.29771	4.26011	10.1183	8.22319	2.84745	7.04322	3.62933	4.03009	6.78034	5.04599	7.19227	5.61479	3.18339	5.11467	6.30698	4.93289	2.94664	4.20583	3.26838	9.63816	4.82704	3.86191	5.045	7.13258	5.52717	2.69183	4.82358	2.98368	3.18484	5.21589	3.55821
Os01g0220200	89.9653	96.2845	39.8481	77.6215	34.1263	33.3938	58.2498	71.3864	44.3341	67.6302	39.9791	74.1281	69.8312	31.6847	33.2209	39.933	30.4849	34.3486	35.664	51.1298	26.8267	23.6866	81.0104	49.3436	42.62	229.036	15.0984	123.299	15.7118	97.7983	120.984	64.1984	115.009	108.203	100.936	63.8681	82.9503	14.9724	47.2368	46.4162	57.6976	91.8391	92.2215	77.8904	88.0429	116.325	79.4318	94.2872	61.8576
Os01g0220300	27.6342	32.7012	32.2278	29.9626	46.9459	26.8703	25.6516	37.6488	30.8229	26.3627	29.7126	37.0011	31.1405	39.5049	32.1001	43.3719	30.1111	34.5277	37.2323	60.2425	22.0757	39.4743	39.886	40.851	32.6317	36.5405	39.5354	26.5509	26.7887	45.7078	37.5648	67.8751	52.2582	53.4358	38.2344	48.1634	39.5535	35.4988	33.0533	47.7709	45.4493	62.7211	55.1942	62.5358	68.6404	47.4489	43.4929	44.0945	43.4743
Os01g0220400	228.694	166.474	439.724	520.005	500.225	692.838	352.501	820.889	765.129	594.038	458.362	447.232	399.399	365.272	323.585	543.183	477.045	437.684	430.157	591.457	578.634	637.752	357.885	359.566	310.965	922.832	408.167	286.302	468.804	1423.69	1148.85	1787.45	975.595	2039.6	844.163	795.933	702.661	735.299	276.056	243.702	367.806	3119.96	842.578	973.908	1491.17	2394.17	933.163	2319.76	935.978
Os01g0221100	19.7452	18.7825	22.696	27.7918	44.2526	26.313	12.5319	14.767	14.3294	16.6456	20.8824	7.74278	18.7143	17.8835	15.7881	13.1564	13.3705	10.5567	13.2889	8.99777	26.5734	12.5943	9.93995	30.8677	11.6887	1.40156	11.2609	11.4094	12.3404	6.94907	5.18201	8.67791	16.7261	3.67928	17.9662	11.8555	36.9338	12.2325	9.70661	15.5087	7.50866	3.17438	8.32522	3.15134	4.62966	7.20057	9.84146	2.13246	12.8656
Os01g0221300	2.52247	2.63616	3.02559	2.98126	2.73216	2.77527	1.14225	2.81962	3.39748	1.56184	2.78276	3.12516	2.19475	3.92998	3.66395	3.24579	1.70844	1.92085	2.41815	2.23547	3.3512	3.12852	2.51422	3.59089	1.22901	2.66664	3.49325	1.15879	4.41129	3.86656	2.53824	5.23281	2.70781	1.46954	2.50587	2.93701	4.44799	3.15495	4.33325	3.65253	3.36608	2.5519	4.5303	2.90269	0.822284	1.72786	2.76208	2.58014	3.14347
Os01g0221400	51.5619	51.2953	11.8673	15.673	12.7845	40.377	33.9457	83.8602	66.1957	72.9378	27.2821	22.7421	45.0836	26.5436	22.9192	26.8243	54.091	55.0988	70.8127	16.6085	28.7885	64.3448	12.2082	9.37766	21.1813	29.6279	24.5114	15.8817	22.3174	24.7074	18.0674	10.7277	14.4896	6.55999	7.00631	8.80522	9.06719	8.0074	9.00787	11.596	12.7579	9.81429	6.92624	21.965	3.79266	3.47806	24.0524	28.9864	35.2137
Os01g0221500	25.0083	26.6136	18.8144	21.9521	23.1777	22.2374	32.5178	24.3826	15.9301	18.8005	24.6298	26.5104	28.1641	23.2152	24.2766	31.8373	22.0604	23.2528	24.1045	29.4505	25.9659	31.2164	25.7763	24.0935	18.4607	13.3257	19.7232	12.4065	14.3715	27.712	23.5813	24.9039	35.7185	24.7716	37.8967	28.6923	32.587	23.8939	32.1178	34.2261	37.863	34.1253	25.1511	38.8901	29.7059	24.3838	25.2206	26.0974	24.1486
Os01g0221600	4.74445	4.20666	8.33537	2.45029	6.34584	1.26598	7.88216	0.952312	0.921785	0.558657	3.83993	4.42977	2.60304	3.92917	4.93208	5.21212	3.88081	2.99492	5.70761	0.843608	4.59291	7.69054	0.437717	5.21156	0.937055	6.44616	164.5	35.8826	21.5163	19.1361	21.8964	2.60442	4.84242	1.87108	1.4716	11.8951	1.94689	12.8796	22.0897	22.0591	24.7174	4.84261	4.09377	9.43549	7.07963	5.47657	12.3577	12.4715	15.0872
Os01g0221800	83.4963	88.2546	44.121	79.8361	28.8167	65.1729	191.204	86.5053	71.7017	100.294	91.6823	92.8895	125.59	51.7437	53.2665	68.6118	65.0637	76.3704	70.5358	81.8902	59.222	61.5658	135.419	53.0823	78.7126	102.885	13.983	61.7116	11.1832	54.903	68.8925	24.4372	103.422	72.6645	104.656	41.22	53.5553	38.9236	127.99	135.561	92.7945	32.8478	53.6828	54.0787	51.5259	63.1219	72.5405	78.2065	42.6485
Os01g0221900	16.7672	16.3891	5.86429	12.3814	6.56975	11.188	13.7597	10.7127	11.8799	10.0149	11.9512	15.4591	18.3257	9.07487	10.2408	8.36181	9.11097	11.9749	7.88964	13.2626	5.2974	4.84003	15.8889	9.96564	7.036	8.86984	1.7599	7.20103	2.07977	10.8264	9.32377	5.91268	10.4147	10.7465	11.4461	7.94651	8.22538	4.67453	11.3002	14.3822	10.4589	7.62854	11.2683	13.4451	4.29243	9.13685	12.8662	10.3888	4.69471
Os01g0222500	2.78769	4.16436	11.5377	6.73223	7.40505	6.14837	4.59459	5.82855	7.21708	4.2281	5.42446	5.02825	1.74743	5.59156	3.86982	7.45211	6.0567	4.68793	6.12497	3.96463	9.14633	8.94249	2.26387	5.35948	2.96613	1.96512	7.23852	7.6604	5.67806	3.8402	2.19903	6.84074	5.54806	1.91241	4.26671	5.07556	4.89888	3.16342	4.8068	3.7503	4.28561	2.80167	3.47098	1.16757	1.47002	2.82799	2.90405	2.31065	4.15962
Os01g0222600	424.026	305.694	596.094	327.213	479.5	299.587	411.158	256.564	219.994	160.595	520.89	312.146	688.405	442.574	417.494	421.16	382.114	326.273	338.064	307.851	791.117	563.012	478.813	663.371	229.286	286.275	380.648	555.774	567.531	314.084	216.302	296.972	410.696	183.536	776.726	428.674	637.735	782.361	583.656	489.917	567.566	548.299	475.931	235.788	385.835	571.694	319.919	266.156	311.436
Os01g0222700	7.60933	6.27999	5.73718	4.70897	1.4999	2.39084	2.39429	2.77464	2.76319	2.15943	2.56572	0.818307	3.14675	2.71023	1.85925	2.28241	1.82282	2.57506	2.41845	1.97101	2.38031	1.94458	2.8365	3.76974	1.28515	3.33763	1.9371	5.10765	1.29158	2.74287	2.09612	3.3686	2.70984	3.71738	3.15204	3.20084	4.32171	0.150609	2.3838	3.34195	2.82811	2.08768	2.64496	1.55417	1.47129	2.59492	1.8216	1.49663	2.19342
Os01g0223000	7.06155	8.29294	20.0317	11.8339	9.88019	12.6354	9.02399	7.13412	10.0137	8.2682	8.04413	8.07606	6.94393	5.39072	7.60243	7.85181	11.1537	7.46847	8.65985	5.72777	12.5547	7.71742	5.16475	8.9888	4.29549	3.2511	13.1771	8.24381	13.6417	9.04402	7.03158	8.44959	11.7922	10.1854	5.2189	6.84705	8.74728	11.4909	6.15286	4.43985	6.14141	11.3762	6.12241	5.21836	10.2526	6.85701	8.7782	11.2815	14.7202
Os01g0223200	22.7823	33.4319	110.243	33.8411	31.7402	43.9061	25.6265	23.2707	34.1932	23.5501	32.7766	44.2887	15.8422	49.4085	52.4419	48.6228	43.319	49.1479	46.4415	13.2639	48.0527	43.7016	9.8066	29.5352	22.3642	29.4248	140.147	80.1571	163.956	46.1069	43.8108	60.0254	33.0809	8.69976	19.2969	31.1589	37.0403	137.291	47.3443	38.9814	49.0381	37.0953	36.6151	20.9964	37.5894	32.3366	44.9445	35.8965	47.9309
Os01g0223400	42.9024	51.373	12.3626	17.6069	15.9694	17.5189	15.4006	8.43268	7.92654	12.471	10.333	10.9093	17.1305	6.85927	7.56693	5.69833	9.26959	8.66367	7.22333	3.72718	7.47355	8.49239	10.9148	14.45	13.1728	13.9249	7.71526	17.1843	6.96964	11.2182	15.1986	7.07762	26.1208	24.4466	9.87426	7.18549	12.0574	1.21976	8.17142	9.00501	8.81226	3.58496	10.5164	6.82839	2.84353	2.27062	9.64029	5.45751	9.49785
Os01g0223600	20.1662	15.8883	8.20594	13.1869	9.35955	5.97025	11.6049	6.06892	6.44983	4.47036	7.48294	8.50471	7.59808	8.43433	5.67948	4.82389	6.84736	6.73491	7.93654	7.43338	4.90511	5.18979	7.94509	7.78018	9.92912	24.7713	5.22923	11.941	7.94854	16.7773	18.3417	8.37444	5.84763	4.94698	12.1628	13.4604	14.0653	4.71495	6.50979	6.5126	3.82422	11.8971	15.3738	13.0303	11.6739	7.88093	11.6343	7.98991	11.6736
Os01g0223700	5.54399	6.19254	8.43565	6.06604	7.31234	6.56575	7.51781	4.2306	5.70025	4.6464	5.31764	5.82181	5.26799	3.98911	4.44736	4.21755	6.13002	7.22188	6.82033	3.27174	4.26514	5.67748	5.58223	5.5461	4.1554	2.55646	2.54964	2.71453	0.985189	2.40805	3.49763	1.6323	2.28952	3.44492	2.69203	2.04157	3.0179	2.19048	3.77333	4.01649	3.70276	1.24997	2.15214	1.00936	0.996911	1.79382	2.19928	2.25688	2.72696
Os01g0224300	1.51535	2.07314	2.64052	2.82783	2.50594	1.84676	1.82466	1.7163	2.10103	3.14986	5.78669	3.57165	1.83499	2.15114	2.24834	2.7112	3.60085	2.80055	2.84783	1.44213	1.81188	4.11059	1.93303	3.19321	2.0765	2.75146	5.9379	1.15769	4.3974	3.48419	2.46317	1.95771	2.40191	1.40211	0.986534	1.29388	0.858884	6.55115	2.18277	1.36417	1.89905	1.78552	1.82245	3.77814	1.64659	3.62403	2.58751	3.81649	2.30315
Os01g0224400	3.76656	3.80035	4.29016	4.46334	5.22344	3.41406	2.65146	5.67133	4.35693	4.83087	2.37327	2.76576	3.436	3.18632	3.47394	3.52879	2.37378	1.9143	3.41059	3.78941	3.33602	3.49973	2.82085	4.69875	5.51531	5.47124	8.00204	5.41661	2.81592	3.07924	3.26533	4.17543	7.44856	8.30618	3.33491	4.12242	2.70415	0.829543	3.54467	4.74711	3.34355	6.9396	2.57299	3.79252	4.62486	4.32381	2.42561	3.89266	6.238
Os01g0224500	20.5943	22.0068	34.5536	27.1263	41.6981	30.7237	26.0538	25.1547	27.9194	20.7058	27.995	24.5866	25.5526	27.3457	29.3219	33.2438	25.4852	25.5853	28.9737	22.3006	27.6998	21.9357	32.5748	30.1273	30.8457	22.2118	16.2802	13.8569	16.4657	22.346	25.6691	26.382	30.7778	32.0236	28.5678	29.2585	32.9914	28.2312	23.0232	27.0837	29.8357	30.8719	31.4829	26.0684	38.2912	27.3563	25.0512	29.4018	24.3392
Os01g0225100	34.305	29.2948	25.153	22.0257	22.5711	24.9066	26.1186	19.205	26.9865	18.6322	20.6507	28.0885	21.4913	24.7119	24.4692	19.6009	26.8241	28.7165	24.0619	20.3964	17.3009	22.9876	29.4307	27.9362	22.2482	42.05	26.7555	34.4395	18.9442	36.8932	43.0371	22.8014	27.9047	24.493	23.2547	37.538	33.3187	11.6006	26.2996	25.2526	20.7357	16.9393	36.8221	39.8269	21.0093	20.5999	35.7743	24.7287	37.4522
Os01g0225200	7.09835	9.09136	8.57367	8.41491	9.90141	8.13479	6.11118	7.70042	8.48034	7.26344	6.32146	5.65841	7.83623	7.92079	9.23156	7.31898	6.42422	8.02304	7.56209	5.80793	8.00872	6.73394	7.14874	5.96137	5.85394	6.84314	5.46786	5.41814	5.39298	8.28638	7.78904	8.05105	9.15379	7.31989	7.82847	8.67688	8.83328	6.25298	5.88002	6.02301	7.06388	7.06741	8.35738	5.96278	4.77091	11.5284	6.25245	8.51254	6.79141
Os01g0225300	6.80282	7.26071	6.76671	6.51179	5.11193	7.09446	7.9635	6.98331	7.31635	6.87721	4.66132	8.99681	6.76939	4.42809	5.08639	6.23244	3.72852	4.92459	5.53097	3.48742	8.36694	6.98311	5.11026	6.0391	5.44399	5.60837	7.59187	4.93702	4.95962	5.3556	6.59328	5.88326	9.99446	7.42728	8.22318	4.26375	9.3751	6.53687	7.10955	8.05384	8.17521	4.34896	5.31044	6.08169	4.3828	6.09234	4.58288	5.02394	5.20136
Os01g0225400	12.7549	11.6748	19.2897	17.8358	33.9852	22.5213	33.4049	20.3892	24.3212	23.7379	22.4742	19.6335	22.4252	23.0244	14.5754	22.3	21.1111	16.5326	13.2724	24.6653	25.1036	19.9649	26.1161	30.0022	26.1019	23.6631	11.3807	30.6377	16.5806	29.5093	22.0847	20.7986	29.2114	18.2968	39.0708	17.8346	25.3514	42.9365	31.1063	30.8401	23.0115	51.7444	28.629	14.6283	37.756	71.9634	23.1536	32.2208	18.0625
Os01g0225850	10.1221	7.4949	11.3773	11.3838	4.4675	10.0147	7.46058	6.07659	13.4201	13.3062	11.5344	20.939	13.6742	5.42196	9.11985	2.46607	10.6469	12.9523	15.5825	4.18702	15.6318	1.03412	19.0093	11.2821	9.5534	3.52722	13.5331	10.3269	8.03987	9.88531	7.97665	0.987283	12.8744	4.38398	10.1792	17.3775	26.9666	11.1113	8.64483	9.6478	2.10296	2.41075	12.992	4.88427	6.82163	1.88854	8.55266	6.48086	20.3622
Os01g0226300	1.4838	4.2405	6.08306	4.86165	8.01365	12.7191	3.02359	4.55881	9.54943	6.21905	6.41263	6.25995	1.72307	9.23887	5.48781	9.55713	9.59888	9.7165	7.34672	5.00703	11.7317	12.6444	3.97813	6.77298	8.79893	2.59884	17.5452	1.29773	7.47208	2.61949	5.4908	4.6568	3.60108	1.40372	3.48749	4.38556	4.86272	14.4402	4.21985	5.65133	8.71946	2.82426	2.47635	4.8159	3.88816	4.53733	3.67517	2.99855	7.76459
Os01g0226500	6.7517	6.97822	6.40892	8.56338	8.70079	6.04416	8.00383	6.56609	7.80832	6.96893	8.16867	8.01269	6.26921	6.7085	7.1794	8.28599	5.39743	8.15458	6.89914	5.5029	4.57704	7.83635	8.7384	9.04502	7.12015	4.84031	4.93282	4.23866	6.69467	8.96986	6.62302	6.66102	6.05333	6.42336	6.54486	6.64173	6.9091	3.1327	7.05064	5.56859	8.46401	6.1708	7.41733	9.39665	9.54301	8.67452	6.42005	3.43347	5.29842
Os01g0227100	47.8409	39.8393	54.5493	49.8118	121.232	126.958	197.655	67.6221	68.3891	54.1617	89.4067	104.705	96.0138	115.815	114.148	132.932	109.347	114.188	121.247	129.201	95.1957	122.902	163.875	160.915	104.9	44.9355	43.1831	31.6063	47.4251	89.3992	92.7615	93.9186	100.227	95.1843	84.0172	126.315	88.3978	40.4458	171.199	167.945	175.427	101.63	74.4382	151.652	121.987	82.8349	90.206	120.775	106.441
Os01g0227200	9.84524	13.1233	18.3529	14.1722	26.7167	25.7325	21.2397	19.5431	26.8021	20.6446	23.2139	21.8991	11.4554	17.2199	17.7171	17.5631	25.6616	27.1864	30.1779	10.9887	19.1234	22.7945	12.164	17.032	21.7959	14.4284	41.653	19.9165	26.0412	19.7789	15.9218	18.0342	10.7961	6.17967	6.44447	10.7503	15.3991	36.6317	15.567	16.6431	19.0397	14.2028	17.4098	13.3896	15.567	14.2863	17.7446	19.1853	19.5621
Os01g0227300	17.0013	20.064	26.8814	28.8907	27.1287	40.2481	26.1466	25.9772	34.8407	23.8766	24.7597	29.7086	22.2546	36.5713	35.9757	43.2167	34.6328	36.682	45.0629	21.2679	36.6825	39.9924	25.2283	24.1656	39.8564	29.7922	53.0165	29.8515	33.8428	30.9126	25.5031	27.2783	23.5039	17.923	14.8935	20.3711	16.833	21.8388	26.5148	29.7991	32.6127	15.1189	22.0672	34.4715	21.759	11.7674	16.7844	24.1326	27.5549
Os01g0227400	59.4691	49.7037	59.5589	66.4245	39.3561	57.3414	64.07	70.4719	58.2679	58.259	70.6392	61.6393	60.8194	61.0933	58.4883	63.2383	53.2802	50.3305	49.9432	53.6005	66.5276	67.9187	48.3007	44.5082	51.5744	151.816	93.1005	106.054	74.9367	103.299	95.8022	87.2758	49.6291	64.487	40.0453	53.7799	35.8487	54.64	52.1605	47.9635	64.6288	81.8408	89.4195	89.6607	83.6902	71.4977	64.9226	97.3638	93.0115
Os01g0227500	96.0988	86.8069	106.33	129.837	69.978	124.282	69.7098	105.05	101.504	91.5401	106.292	84.0385	76.7859	103.427	93.8977	98.8862	99.3005	83.5366	77.5323	69.2441	99.4465	106.384	73.5778	59.2064	69.941	70.7332	86.4848	19.067	84.9452	92.0505	94.3581	82.9305	44.7708	65.2792	34.2773	49.2495	44.0349	121.106	71.3138	75.9857	74.5436	73.8745	73.1577	79.1644	63.2478	67.4096	68.9429	91.1305	69.5284
Os01g0227700	6.94333	5.1205	0.643464	1.77846	3.3493	0.380972	2.16613	2.43169	0.963912	1.15983	1.84547	1.86269	3.23023	1.11222	0.520394	1.2049	0.684342	0.863993	0.71595	4.04324	1.02966	0.809258	3.6268	5.44648	2.4875	27.9028	0.395683	23.6924	0.146274	13.9637	13.749	15.391	11.999	5.69109	17.7538	20.5978	13.9063	0.94829	2.0121	1.81961	1.07293	10.1651	18.6247	10.876	5.61113	9.58376	18.2418	5.01297	11.5057
Os01g0227800	13.4154	9.87504	3.51765	6.25601	6.57095	6.8419	16.224	12.2896	5.59171	9.33572	8.57544	18.7288	13.2858	7.52812	8.79923	7.24248	9.14774	8.20158	12.4141	8.89743	4.2336	5.68148	15.2074	10.1132	7.46069	16.4729	1.9992	9.71699	1.89345	12.6487	10.8514	2.19259	3.1236	6.60452	5.23524	5.05503	3.7881	4.0037	14.1711	13.2573	10.654	5.29202	9.63006	17.1352	5.75173	17.2539	7.26206	20.4777	7.90224
Os01g0228300	12.007	10.7964	17.3339	13.1616	12.9364	9.01391	8.17201	7.88434	9.71083	7.80395	9.68381	12.4521	10.4065	13.8668	9.70288	10.7928	14.0276	15.6627	14.4416	8.42757	10.6217	11.2013	9.26104	13.9382	8.06685	22.6386	19.3549	22.9823	16.5783	18.9407	20.8146	20.4759	21.7324	32.4257	13.4826	20.8323	13.5746	24.1757	7.81289	13.3168	9.48983	34.6903	16.8756	17.4276	31.9754	25.1572	20.4133	27.1162	23.646
Os01g0228400	13.0407	13.9291	3.90691	5.44559	5.49527	3.46841	11.9601	5.54054	2.79471	4.29249	6.69428	11.628	9.06067	9.7361	11.316	6.87094	11.7503	10.3219	9.18582	11.5484	2.06387	2.99956	12.7909	12.0552	15.3673	150.424	20.0444	123.32	10.5359	26.9256	28.0316	14.9142	22.1871	17.8686	17.2767	20.7097	14.1768	2.07514	10.9011	9.27446	8.03744	20.0602	23.8596	57.4014	29.5716	18.9511	34.9187	34.3848	19.6523
Os01g0228600	32.9482	26.1408	37.3194	29.4016	23.4489	22.8858	33.6743	30.6524	30.3217	32.8885	38.2937	37.3838	35.8077	41.0422	35.0915	34.6246	35.8925	32.5942	40.7455	43.0957	39.3852	40.5179	27.2003	23.7429	32.6146	57.9651	59.7544	56.3736	59.1495	36.5569	34.5073	47.2379	25.3431	40.514	26.9613	43.2341	23.5934	52.2644	38.3025	37.5781	46.2047	76.8005	32.052	49.3413	46.6056	44.0322	35.7301	57.9941	39.3677
Os01g0228800	3.29425	4.16514	4.78014	3.10398	4.36612	3.71033	2.65946	2.22955	2.61998	2.59222	1.8148	2.38745	2.30192	2.12257	2.68389	3.1048	2.39359	2.16524	3.3323	1.57937	1.36797	3.13643	2.7378	4.10591	2.20176	2.68937	3.04761	3.07898	4.22689	2.90037	2.34506	3.16886	3.7066	2.96204	1.92511	2.95113	2.78712	4.42567	2.45298	1.98633	2.2334	2.05746	3.4293	2.84828	3.70085	2.82034	1.58433	2.75152	3.40397
Os01g0229100	19.4848	20.9755	31.8112	21.3266	27.869	17.5372	14.6567	17.1059	22.2658	11.923	25.1778	20.2143	13.8107	25.2257	27.3513	23.9491	25.1713	28.2815	31.2542	22.3859	14.015	24.9911	26.9873	34.5796	24.6283	21.9921	28.9336	15.7023	24.7077	25.7147	22.7899	29.9138	21.9072	9.18851	20.8821	41.9609	39.9139	14.7514	24.6826	27.1336	21.3053	11.6588	33.2685	33.3723	10.9474	11.3315	24.426	8.79809	30.4816
Os01g0229200	23.7887	23.3746	39.036	32.8243	39.7606	28.6996	25.0218	29.3878	29.1337	26.7123	29.1966	29.2775	21.9385	34.1669	34.0668	41.1191	35.6163	35.7055	38.8686	30.4415	34.5147	33.868	27.4089	33.3228	33.8293	22.4607	27.6203	23.8998	31.968	29.1166	24.031	43.8059	24.8941	19.2752	21.1395	28.9187	30.9656	21.1968	26.929	29.9366	29.8544	20.6878	26.9223	28.747	16.8238	16.0069	27.0079	18.8739	34.0006
Os01g0229300	0.867597	0.873499	0.628404	0.790141	0.60836	0.624542	0.535361	0.546278	0.809372	0.820377	0.35931	0.852972	0.781294	0.272591	0.33419	0.682126	0.66659	0.455434	0.505224	0.621335	0.916699	0.628662	0.575241	0.974376	0.715722	1.62058	0.698053	1.03899	0.462789	0.606673	1.1861	0.963507	1.22762	1.4821	0.700072	0.980773	1.13009	0.361823	0.839017	0.495551	0.0842263	0.417553	0.918217	0.773387	0.67187	0.942962	0.918084	0.968914	0.591759
Os01g0229500	20.4517	17.7656	48.5374	29.8497	41.7163	24.9961	21.4112	28.0975	29.0526	24.8892	23.1194	25.5084	21.8827	22.4028	22.2361	32.2274	29.711	22.8865	24.0368	21.2634	19.8645	37.5393	19.4773	27.6031	17.0772	11.4925	20.9172	16.4482	28.8302	23.4348	19.2773	27.4672	15.838	25.5159	12.0036	19.1182	25.801	57.4091	18.0361	16.6928	25.0752	31.4676	18.0044	9.69808	20.9319	42.4863	13.1572	21.2706	16.514
Os01g0229600	112.907	86.2106	94.9039	94.8523	23.936	62.7146	103.57	74.46	70.2922	70.2257	62.0674	89.7395	76.9122	68.3273	65.7669	64.6936	118.736	93.7149	90.0642	72.06	57.5823	64.9162	79.4588	30.4185	32.6491	48.6302	74.9648	11.2777	87.8206	36.4999	35.2821	26.2383	20.031	34.3759	10.6989	12.8426	7.29011	72.7317	81.6793	89.4421	88.9442	27.3569	26.4416	47.6502	52.1239	59.6619	38.4626	61.1395	28.2249
Os01g0229900	3.3661	4.2369	4.51272	3.50567	4.10741	3.42171	2.87483	3.37384	3.32188	3.75679	2.98908	2.83833	2.54958	2.65022	3.25346	2.88726	2.53156	1.82398	2.53505	2.46765	2.91776	3.66723	3.02488	3.37345	1.66287	1.38417	2.31364	2.27576	3.10671	2.3185	2.40242	2.74581	2.65092	2.14127	3.23773	1.92314	2.26326	4.17512	3.60798	1.96077	3.8669	1.604	2.59329	2.24529	0.53251	1.82314	2.60339	1.63149	2.45427
Os01g0230200	2.23821	2.53636	2.62224	4.4284	4.32019	7.43345	1.89579	4.16993	6.11042	5.22132	4.02126	3.19997	2.68203	3.09371	3.11649	3.99488	4.53567	4.08873	4.257	4.51677	2.96878	3.69955	2.63653	3.85045	2.57823	3.29623	5.93778	0.533221	3.73497	2.82917	3.12261	3.33774	2.23893	1.85264	1.9569	1.93412	1.56919	2.90353	2.5067	3.45877	4.77067	3.87647	2.93959	4.52278	4.73813	1.2927	3.12587	3.06561	2.76725
Os01g0231000	16.1578	21.5391	35.1021	22.9308	44.3844	37.1041	20.8121	25.5834	34.283	22.4367	36.8689	24.9841	13.0022	58.4588	60.6082	58.703	36.2722	38.0858	45.9609	16.0696	68.4094	50.1906	12.1354	23.8961	19.7936	7.13967	83.8693	17.3554	95.751	17.378	9.88498	24.1051	6.72421	0.676768	10.4759	7.80087	20.9354	60.4973	37.8022	28.7838	46.8397	6.2992	11.4003	4.75544	5.86542	4.38475	16.1005	7.12715	12.6501
Os01g0231500	14.1892	17.0104	11.6917	13.2935	16.2313	13.7634	10.1118	10.3023	12.5496	10.5273	12.468	15.2781	10.2158	14.6644	13.4004	13.885	15.0785	13.0225	15.5841	9.00241	12.9776	13.1641	9.79484	14.0348	13.4915	8.58089	13.1243	12.9094	11.8215	13.1436	12.8882	12.2852	13.5731	8.61864	8.0436	10.1149	11.2154	2.90534	10.6226	11.495	11.7338	6.8241	10.0299	16.5501	6.19873	5.44794	10.0022	7.74581	11.261
Os01g0231700	38.9542	38.7979	57.4428	69.2226	104.107	93.6155	37.1442	62.0934	60.4259	70.2199	51.9677	45.3075	47.1219	69.1908	67.302	90.9785	55.6255	54.3268	52.717	75.5882	98.4637	83.3579	60.7507	52.2677	65.4194	42.1243	78.4646	45.1211	67.4271	51.478	58.9194	62.7024	80.9962	91.7898	73.6811	62.948	55.9816	172.278	59.69	58.3221	78.7192	137.301	49.5152	48.4966	107.001	158.738	38.1868	110.286	98.7814
Os01g0231800	5.42061	14.1347	15.0814	18.9975	26.8348	47.485	11.3601	35.5917	54.0012	29.6296	35.8671	16.6116	20.7024	18.6788	21.6167	23.213	26.2942	25.3096	24.9708	20.6948	35.6367	34.0996	11.5699	11.768	19.8528	8.97815	29.7982	6.27423	35.8605	11.4764	24.6152	21.2937	26.0886	9.49424	23.6068	13.4336	19.325	37.5656	19.2261	18.5785	15.0361	9.13924	15.1584	8.27465	7.69066	21.3321	13.6699	9.38849	15.2949
Os01g0231900	15.0715	15.6524	14.3611	13.6965	13.4944	12.6278	11.1437	13.7876	13.4087	13.3659	13.3543	12.7852	14.9174	9.8728	9.34891	13.0333	12.1326	11.8355	11.728	11.3219	13.1286	11.5768	13.9994	16.6913	13.2973	16.5981	15.4908	17.7207	11.8632	15.5642	15.5728	12.9066	15.9459	15.3798	15.7151	13.0475	14.6007	8.49896	15.34	14.6089	14.3681	14.7681	14.9816	15.5116	14.0426	15.6331	14.2667	12.7983	9.1414
Os01g0232000	50.4293	24.5292	27.6175	39.2384	16.6763	30.4622	46.2917	56.0352	27.4164	43.1788	39.6935	29.4541	47.9383	20.9073	19.9142	27.3944	20.1954	14.1168	15.5698	27.0065	49.9737	35.3171	33.1745	21.9538	23.911	93.8158	36.2655	134.428	47.3442	34.2821	18.2792	9.11508	3.58884	8.43231	28.1116	16.3624	18.8148	24.0033	29.7803	23.9612	30.0144	4.98001	23.3818	4.3569	10.3906	6.12083	19.2277	15.2328	7.30976
Os01g0232300	7.34567	7.5492	5.97944	7.19568	6.9294	6.86968	7.42926	7.73466	6.78786	7.09465	6.28469	6.23703	7.33849	5.42542	5.06045	7.70003	5.54905	6.42351	6.12085	6.42973	4.56761	5.79463	9.14368	7.78238	7.04359	6.95603	4.44308	5.26532	4.05609	6.0917	8.47107	6.50706	7.66844	6.78928	8.21046	6.21675	6.93706	3.40214	8.09034	9.26076	9.59265	5.82964	7.21405	8.10174	5.38426	7.00981	6.77112	5.12893	6.36472
Os01g0232400	6.7481	7.5793	12.9715	9.33912	10.1263	7.98473	6.21715	6.18181	9.44725	7.99768	6.25724	6.24591	5.2912	8.80782	8.4707	8.84959	9.03556	8.42202	7.97676	6.70998	9.45948	9.4917	6.07648	7.87088	9.32152	11.6714	13.123	10.256	15.8855	10.1375	12.1025	12.9005	12.934	11.9798	10.9503	10.4051	11.3013	14.0582	8.98607	8.85228	9.44269	6.49211	8.28147	7.68609	7.22922	6.79875	7.3969	9.84131	13.6783
Os01g0232500	26.6222	23.0673	42.6198	37.3126	42.088	36.3171	29.3185	38.5906	42.8695	28.7871	38.1477	36.1401	26.77	31.5119	35.5996	35.1433	42.046	38.0896	39.9414	30.5572	35.0641	38.4416	38.2777	42.4967	38.8765	36.8634	20.593	33.6475	28.4137	38.2193	33.1915	37.3819	39.3082	43.9507	37.9965	38.4905	46.9003	21.5036	25.0792	23.0504	30.5188	36.0807	38.3862	32.3594	20.1555	38.6143	26.5929	23.7763	38.2731
Os01g0232700	35.0803	38.566	31.2218	36.2805	33.8685	33.1647	29.4349	31.287	30.6665	29.3086	28.3685	35.917	32.3419	31.275	32.3195	33.9283	31.6749	36.3436	34.6005	33.0781	27.389	29.1006	33.2863	33.0231	30.8164	31.238	28.9762	24.9592	24.3299	37.5305	42.1451	31.0822	45.7473	36.6869	36.7716	41.12	36.0348	36.2858	33.1496	37.8613	41.531	43.4507	33.837	31.8026	38.6953	54.427	34.7757	36.073	27.4084
Os01g0232800	11.6714	12.8501	21.7619	18.3657	20.3083	20.6732	13.2361	16.8737	26.1731	16.6135	20.0814	14.0094	14.6274	22.1861	19.4592	20.4506	18.3061	21.8733	20.363	17.0123	20.1043	19.5236	17.4452	18.8165	16.6375	31.9633	24.8119	19.8844	27.0434	25.4892	26.1999	27.5866	19.2202	18.4286	18.9323	28.0125	24.8705	22.384	15.3569	14.6765	17.5766	17.0363	27.546	20.975	17.2954	16.0802	28.2041	15.7142	29.0919
Os01g0233000	103.322	100.392	199.956	123.642	253.803	171.95	91.8295	87.47	123.238	60.4899	143.544	108.73	57.9325	278.031	286.854	268.74	181.625	211.49	195.941	53.0356	290.368	227.803	67.6002	150.313	62.2705	26.5349	295.932	62.2241	691.394	79.3616	61.8162	136.118	108.33	27.4875	90.4898	84.8484	156.383	543.789	149.047	164.648	160.242	75.1522	80.7748	55.3032	85.1285	39.8646	84.222	63.3854	77.0776
Os01g0234100	7.02191	7.48368	4.48161	6.37077	4.45131	8.17249	5.22541	6.18236	7.60264	7.41515	6.11569	5.40099	5.38432	4.7657	4.05939	4.83668	5.52894	4.91265	4.77414	2.96282	3.52567	5.7702	2.25636	3.99971	3.15831	1.6849	2.33982	1.01885	0.907634	4.01847	5.01972	4.6802	7.12343	5.42728	2.1968	3.37639	3.38681	2.58043	3.97453	2.39582	3.60658	2.73914	5.25032	3.08414	4.12494	4.17508	5.53033	3.8921	4.58703
Os01g0234300	8.54477	7.36518	16.599	7.67057	12.4707	9.48878	17.5939	6.35563	9.82546	5.16207	10.9822	13.7349	6.41009	13.3145	11.5662	7.5938	18.4072	14.0221	13.8054	5.95069	17.4201	18.6863	6.6502	14.8283	5.31675	15.3445	76.0597	20.4266	59.5058	36.5566	40.6988	12.6283	6.03558	2.46628	7.28213	25.5249	25.7624	72.0237	28.3715	21.4816	20.9214	15.418	15.927	14.233	17.2255	12.1676	30.9082	22.6857	30.8214
Os01g0234700	1.81983	1.31667	3.44676	1.48468	2.11462	2.58038	1.80663	0.99172	1.58601	0.681025	1.27407	1.30287	1.57461	3.12277	2.0583	3.27268	3.18182	1.77866	2.45542	0.93045	5.18261	3.0728	0.929344	1.51427	0.964615	2.64685	20.5009	4.42887	15.6525	9.09179	6.11848	2.69528	1.54969	0.474932	2.53965	3.66552	4.65481	26.3773	3.54893	2.72847	4.07396	2.30925	3.45694	1.77197	4.96392	2.78245	2.70449	2.7638	2.63632
Os01g0234800	6.51694	7.81698	7.9762	8.60525	7.85181	9.29476	6.15498	6.84208	9.2214	8.44261	5.30584	4.74618	6.33988	4.27031	4.90952	6.83872	4.61854	5.2101	6.26133	4.27077	5.24346	4.21919	5.50198	5.87271	5.48718	9.00903	5.70402	7.85486	7.21025	5.21299	6.57752	5.50509	7.17388	7.29751	4.89422	5.50196	4.64139	4.40201	5.06632	3.52196	5.88828	6.9455	3.99106	5.79297	5.38266	9.63156	5.46215	7.55484	4.77021
Os01g0234900	9.3552	8.21434	10.1478	13.5761	17.3723	18.0685	13.3041	23.6546	27.1445	27.1698	21.8451	14.9939	15.9375	12.3576	15.8083	13.3095	13.3943	13.742	17.0503	13.5821	16.8796	19.7558	12.8956	15.802	32.792	13.3223	20.0205	23.4445	35.1093	12.9465	12.9709	15.237	15.7224	19.4415	13.0888	13.4661	18.15	16.0528	15.1068	12.9279	14.0588	11.3895	13.4905	9.68935	8.88482	14.6393	9.2523	12.2042	17.8583
Os01g0235200	1.59602	2.22494	1.97196	2.1939	2.00101	2.74613	2.55536	1.10701	3.15449	2.55119	1.25705	1.39259	1.26544	1.61668	2.18747	1.79492	1.29559	2.29344	1.58006	0.767203	1.91592	2.01365	2.19309	2.43112	1.25198	3.55205	2.24973	2.50782	1.41861	2.26928	3.10611	1.90753	2.83956	3.43259	1.19739	2.89587	2.78383	0.690458	1.92676	1.53209	1.53881	2.98878	2.02094	2.43513	3.71317	2.89908	1.89656	3.86622	3.25328
Os01g0235300	19.955	17.7238	34.8054	21.6692	21.6909	20.7151	13.8217	15.8119	21.9507	13.6496	21.4419	19.945	10.2375	23.3713	29.6131	22.4654	24.2568	20.5111	22.5794	12.0479	27.1097	16.9912	12.8676	22.4944	14.8352	25.7816	35.4892	30.7151	46.542	36.301	34.7695	50.3449	35.5962	24.0723	20.6012	36.963	35.4573	49.3114	14.0852	13.8855	18.2434	57.882	41.9935	37.0194	29.3304	30.3146	46.0658	30.2094	48.5793
Os01g0235400	5.97957	5.47997	7.33174	8.29541	9.68829	10.1302	4.15087	6.88634	8.03646	7.11801	6.11844	5.32935	6.477	6.82654	8.17372	9.2955	6.69603	7.49551	7.36821	7.16271	6.78596	7.60246	6.36501	6.90486	7.09367	8.78445	9.25908	5.65201	8.55598	8.00187	10.7793	8.27373	9.98386	11.4067	10.478	8.49072	6.98731	11.2022	8.39869	8.01492	7.62407	7.0457	7.27888	6.3768	9.73908	9.47544	5.94775	7.59559	7.4249
Os01g0235700	11.5361	11.5773	12.8132	11.1244	13.1261	10.8817	9.37226	13.6071	14.4565	11.7562	10.9467	7.55629	8.75447	10.6925	12.4056	9.30819	11.2038	13.1088	12.9301	9.32145	10.6515	12.8137	12.7301	13.1779	13.3136	16.3847	13.6851	16.7354	13.6046	15.9446	12.8878	13.4111	13.6002	15.1564	9.8992	14.2117	10.6945	12.6681	11.3495	11.7152	11.2169	11.6828	13.8649	13.0038	16.6501	14.7883	11.0869	11.1286	16.8004
Os01g0235800	11.6386	12.1521	11.4563	10.3565	11.9778	14.5826	9.24727	10.3881	14.6565	11.8956	9.5592	11.2332	9.62419	11.5864	10.3855	11.9974	9.85955	7.43917	9.60696	10.9118	10.1688	12.9093	12.0588	13.2168	8.76025	10.4073	10.8962	19.5036	10.283	12.9278	10.8188	10.2548	14.2067	10.2791	11.1386	10.8494	11.6501	6.96998	11.1663	11.5303	11.0703	10.4111	10.3966	10.2777	7.0195	10.955	7.79309	9.41	10.711
Os01g0235900	133.802	57.9	60.0555	80.7533	30.5082	42.2522	71.3799	108.025	74.1073	88.2483	50.0251	88.2644	115.548	68.1259	49.1661	64.6494	48.8015	43.8816	37.0036	103.985	37.6959	57.94	95.8849	51.6353	38.3119	486.017	81.7188	241.566	91.2229	144.483	143.388	160.154	44.6584	48.3332	63.7253	60.3372	35.2005	13.8359	59.3399	57.2165	72.5771	113.308	63.6083	122.483	135.839	92.6064	107.6	124.382	55.8585
Os01g0236000	1.95706	1.06763	1.75667	1.68728	1.449	1.70533	1.11663	1.63506	2.11495	1.52334	1.56196	0.390311	0.799436	2.17039	1.31217	2.35301	3.24724	0.994644	1.69185	1.639	1.94482	1.69149	0.814982	1.85085	2.29255	2.18895	3.9434	4.72116	1.01648	2.56656	1.09977	1.93787	0.97493	0.829959	1.30808	1.00262	0.976133	0.983364	1.69518	1.14434	2.11333	4.98094	0.911347	1.3212	0.187138	1.1441	0.882222	2.35571	1.26365
Os01g0236300	2.17623	2.71742	3.45565	1.84851	1.65247	3.58388	1.91146	1.69113	2.40347	1.64283	2.26567	1.79595	1.03291	1.37508	2.00264	2.09451	1.66303	2.11354	2.08018	0.822992	3.19861	2.40649	1.27378	0.782758	1.17963	1.0192	2.06547	1.26128	1.62402	0.773248	1.05426	0.516018	1.23053	0.477365	0.519489	1.16937	1.0527	2.59233	1.88264	1.48623	2.15518	0.309477	0.575801	1.64252	0.672722	0.438699	0.644349	0.215068	0.584045
Os01g0236700	50.0932	43.2097	47.9051	35.4772	18.8742	24.6685	34.869	32.9567	30.5226	27.4387	28.1311	34.625	29.0728	24.4776	26.3141	26.2287	22.5933	27.357	28.0144	18.4405	22.9976	35.5952	33.8759	27.7087	23.2701	75.8906	36.687	47.3248	30.5768	26.791	28.2764	20.9096	18.8758	22.5753	14.0631	15.0494	12.4719	15.3281	32.186	34.5373	32.593	18.8845	20.4813	26.0287	18.8325	17.0201	22.0423	21.5279	17.7389
Os01g0236800	8.17544	7.63879	6.53408	5.62172	6.5959	6.87249	6.35038	7.07906	8.5124	5.67057	7.79207	8.66366	6.51718	6.94759	6.99822	5.83158	5.91812	8.27351	7.88498	5.78366	4.62656	4.9602	8.37818	9.80671	4.85725	15.9085	5.63288	14.5919	4.11664	10.2616	12.5664	10.7363	12.8588	10.8017	9.81579	11.4961	7.40179	3.84936	6.46982	5.1402	5.23832	18.4078	10.9369	10.3599	22.6398	15.5212	12.3658	15.2079	9.02199
Os01g0237100	106.866	87.6588	79.724	101.251	54.1889	87.2215	170.35	106.611	82.677	92.184	92.4464	122.103	124.088	87.1433	80.2104	89.8146	81.3676	90.9355	89.2183	104.721	68.6049	85.8628	125.212	78.8308	67.3808	16.9326	32.027	15.9671	23.5059	72.4026	76.2009	57.8482	95.2127	87.156	80.2885	82.1126	52.1205	38.7275	124.187	118.434	121.271	69.7905	72.2008	71.1891	74.5403	63.0213	70.7328	79.2791	62.7586
Os01g0237300	2.26736	2.07518	2.23918	2.6476	1.35677	2.3206	3.19832	1.66567	2.10743	3.6793	1.90263	2.78694	2.16946	1.85789	4.0766	1.85767	2.18333	1.17602	1.39562	1.38239	3.22456	1.52832	2.83045	1.9959	1.31484	1.8316	1.67689	0.597686	6.11453	1.99112	2.28475	0.805905	0.845824	1.06648	2.0931	0.885279	2.43261	2.92627	3.23458	2.15026	1.00351	0.3297	3.06978	0.993286	1.66369	1.80368	2.11971	1.93122	2.07236
Os01g0238200	52.4062	47.372	95.1384	82.2907	83.6005	87.4518	66.1684	74.5699	73.7499	65.6704	68.0467	65.9959	61.2305	89.8916	83.1427	96.7628	79.5212	66.3705	74.6538	65.8382	118.661	78.3964	54.1071	67.6482	52.234	24.2825	64.2729	58.5867	93.6181	52.9828	38.2288	43.2369	42.7245	42.7802	75.3031	36.1586	62.5602	118.439	74.1443	61.3854	86.1601	62.0076	50.5269	50.4364	67.6057	51.3028	39.8978	51.3179	56.1392
Os01g0238500	300.781	307.086	80.0047	121.001	35.9825	87.8221	162.924	167.443	100.039	164.86	163.974	273.953	246.746	148.16	147.267	150.208	160.598	141.904	143.717	260.241	81.3167	114.549	183.137	83.9578	134.79	347.186	196.925	408.259	130.926	130.259	196.565	47.3463	28.5315	126.506	80.5639	63.2884	28.9316	56.2382	244.626	233.28	245.434	22.5731	125.069	93.8298	40.2501	27.6412	145.817	104.237	62.1812
Os01g0238600	24.0213	23.8546	32.3321	34.8606	40.1131	47.227	22.5963	40.1625	48.0529	36.9608	35.4923	31.4184	25.9449	33.718	29.1264	41.4588	41.4571	32.2719	39.3695	29.853	44.4658	50.9271	25.3874	29.5237	26.8977	28.4296	46.4757	26.3452	40.8629	29.6185	33.4855	42.8184	44.1089	33.3567	36.9118	34.9633	33.8423	72.1793	28.4428	33.1389	34.7827	70.3654	28.0242	34.2955	54.4193	57.4126	23.6837	41.5197	26.1511
Os01g0238800	9.5026	6.76166	13.7525	11.5342	10.39	12.3928	10.8606	11.0215	13.6107	10.6126	9.89238	11.8654	11.3002	12.4818	10.7889	9.81665	10.4238	6.85936	18.6349	11.0394	14.0883	8.16213	7.77974	10.8027	5.9786	7.9219	12.1012	8.57806	14.4849	11.9202	11.5384	10.9852	12.0747	11.4239	17.2002	9.8071	10.3895	26.9137	9.0777	10.1309	10.0621	27.554	9.79468	10.0237	16.6916	19.1294	12.7712	16.7351	10.9567
Os01g0238900	14.3707	12.7596	20.4238	19.8471	28.706	16.5294	11.9009	17.6596	17.3336	16.5999	13.2321	15.1098	13.9049	19.7694	18.8242	21.6553	17.8735	13.8088	14.9079	11.8518	16.5994	15.5987	15.5074	21.3189	15.8835	15.0631	15.523	14.4808	21.3969	17.5754	16.5624	23.8006	17.525	17.0253	18.5078	15.3331	24.7287	15.432	16.2488	15.2878	15.5578	13.4921	17.7643	13.9218	9.01443	13.8182	16.2139	12.0591	15.8273
Os01g0239000	332.248	220.989	121.37	181.073	97.6067	140.817	148.073	126.694	123.289	156.529	150.915	130.14	141.829	148.064	133.532	106.431	130.856	120.117	103.565	170.06	106.305	90.388	203.107	190.896	216.144	272.481	136.591	244.671	140.286	200.275	200.186	128.6	118.551	108.144	141.867	181.082	145.021	62.2258	125.585	112.049	103.808	78.2925	169.16	182.503	101.449	87.666	136.656	115.605	140.73
Os01g0239100	7.93261	11.5541	17.2076	9.95625	5.06317	6.11471	4.29516	4.31862	4.6616	5.55716	4.56983	4.20376	3.42152	5.57596	3.95899	7.29913	5.51213	6.14342	6.81506	4.88087	5.25535	5.34814	3.44702	3.90867	2.73308	18.2883	16.2429	12.2796	13.3414	15.8807	18.5257	16.0006	18.3661	13.9947	18.3517	17.2621	21.196	11.9577	5.79377	8.03703	8.80038	17.9995	14.3922	16.1615	15.9833	16.2177	15.9093	18.101	15.9409
Os01g0239200	310.53	304.258	238.874	227.086	215.422	265.932	348.629	252.268	281.222	275.603	264.14	335.225	369.47	249.785	266.588	333.269	239.56	258.557	264.099	333.178	305.578	297.831	337.252	253.817	238.325	219.606	224.679	148.807	256.705	240.875	274.417	268.12	312.906	251.992	325.415	251.625	258.741	223.207	398.76	381.013	432.534	221.246	238.845	201.763	263.923	278.245	251.47	267.96	188.307
Os01g0239300	14.2123	13.0738	7.04591	10.8602	10.8906	9.38896	10.6615	8.26961	7.38411	8.01587	5.24837	11.953	12.1354	7.73941	9.67924	7.23725	5.6354	5.35786	5.76016	8.01912	7.83623	6.02618	13.3964	15.8203	7.33155	0.343131	1.41938	0.965069	4.77416	4.57186	3.09174	2.68486	5.67309	6.25905	9.5441	9.13471	5.76124	3.81868	7.87761	10.4947	5.47217	1.10415	8.3059	1.81218	2.94016	5.34121	4.44216	3.05861	1.44062
Os01g0239700	47.2324	37.6778	55.5522	35.1635	54.0099	45.9	31.1396	30.1372	32.2549	24.1835	31.1693	30.7486	27.3017	31.799	30.5679	30.284	22.9839	25.5809	25.452	27.6647	33.2898	31.554	42.9116	43.9858	22.1909	73.6147	41.2429	81.5189	43.0234	58.62	57.0819	49.9416	29.619	33.5145	48.0599	87.5815	75.8778	31.5902	32.6133	31.4544	32.8896	43.5478	61.2874	23.4813	29.3055	41.1035	63.5323	25.0333	76.6266
Os01g0241000	14.3557	14.9802	12.789	13.7225	4.7584	10.7633	3.48402	8.48888	8.08128	8.1529	10.2553	6.78903	10.7785	15.1383	9.78392	7.45188	10.188	12.0818	10.7395	11.0263	11.7653	10.27	8.95222	10.3399	24.0405	34.8256	20.6698	24.9142	28.5343	8.91695	16.0526	9.63141	5.32011	16.409	3.118	8.99592	2.75297	19.5978	13.5698	15.5146	11.8555	5.69891	10.368	12.5433	13.5505	2.4853	9.12583	12.0956	6.67778
Os01g0241100	1.8481	2.03243	1.07667	0.948417	1.40644	1.56036	1.47741	1.19813	1.80888	1.78433	0.791241	1.37509	1.30029	1.32288	0.902996	1.18019	1.09862	1.25236	0.948444	0.892932	1.19112	0.692367	2.1235	1.08085	1.31021	2.07843	1.40272	1.7569	1.01527	1.41158	2.21508	1.48588	1.90032	2.61652	1.18095	1.34737	1.40336	1.70927	1.54674	0.858068	1.32283	0.938045	1.8807	0.734791	1.44434	1.62891	0.823949	1.35809	1.29492
Os01g0242300	2.13634	2.3832	1.71878	2.85558	3.96386	2.37273	2.98657	2.8036	3.37731	1.98194	1.82609	1.13948	2.25006	2.5649	2.71747	2.80892	1.86326	3.15628	3.45466	3.51687	2.6622	4.66894	1.84405	3.13241	3.72303	3.13568	5.93424	4.61726	2.47295	1.86158	2.4112	2.91527	3.75372	3.62396	3.55791	2.37559	1.34227	3.2988	3.30628	5.71638	3.53859	8.54689	2.05066	2.25349	7.7793	4.29857	1.11981	2.84774	4.18177
Os01g0242500	8.35271	10.6455	9.61215	10.8557	8.73831	7.99227	6.0932	7.9687	9.60552	6.87672	6.69548	7.3928	6.32013	6.45772	8.24089	6.08387	7.18966	8.03813	10.9604	5.76531	5.97089	8.44183	5.9956	7.33212	9.11025	7.3839	10.5235	9.08884	9.8939	6.06501	9.04764	9.56137	9.15091	8.04869	7.88114	9.53741	6.26563	6.6077	5.37744	5.64009	6.3591	8.26957	10.4093	8.34155	5.19866	6.24101	11.4052	8.35722	7.0664
Os01g0242600	8.46188	7.83147	15.4618	8.16829	17.1176	13.0279	8.87803	6.86838	9.26473	6.02893	8.13386	10.6586	5.36491	9.49065	10.6425	10.3518	11.7513	14.0566	11.5721	9.34387	6.77261	9.08526	7.01184	12.3162	26.2522	6.18798	7.60226	3.92459	8.96776	8.88793	9.90868	20.1501	12.6204	8.31034	8.91177	9.83747	9.33614	10.8937	6.32036	5.89858	9.6541	16.6328	12.173	8.86464	15.2293	14.4669	10.8488	9.63763	10.6274
Os01g0242900	12.3069	12.3429	26.7014	21.9828	22.6107	22.9586	11.8463	19.5335	19.555	13.8267	22.0637	20.951	11.6533	26.4786	20.8747	27.1528	28.6682	26.5511	32.265	15.2527	23.9803	27.5647	13.7265	17.2108	20.1467	14.4495	52.4715	14.6548	59.0063	19.0441	15.1679	28.3646	22.9764	20.3576	21.2948	15.9655	14.4133	36.4832	21.0443	17.9551	19.6056	29.6432	13.9604	16.7113	17.3108	19.0797	11.0927	17.9277	21.5594
Os01g0243100	1.86042	2.1387	3.11662	2.25424	0.791636	2.6196	6.37106	2.84049	3.44543	3.94713	3.93457	3.42694	4.56618	2.76676	2.75826	4.0128	2.08494	4.96839	3.66628	3.50358	4.20408	2.97771	2.94737	1.17393	2.67076	4.58283	0.0536752	0.843036	0.643073	1.6217	3.69609	2.13215	2.87475	4.1202	2.44255	2.05183	0.886044	0.602801	4.42171	3.19234	2.55278	3.62308	2.59794	2.69835	4.16945	4.25978	4.27094	4.96159	2.68136
Os01g0243200	2.38223	3.28423	4.48533	3.21541	4.73859	4.9626	2.87605	3.71891	4.70689	4.44522	2.93007	1.96876	2.02853	2.4335	3.19562	3.31634	3.30072	2.44634	3.64905	2.44016	5.05515	3.50325	1.74301	3.3283	4.60978	5.54017	3.8809	3.66194	1.8362	5.0133	3.47318	4.2486	6.4891	7.79152	3.61452	3.62231	2.86538	2.69384	2.89559	2.1082	1.96814	7.80568	2.86659	5.59371	7.15755	5.57063	2.732	8.46405	7.52534
Os01g0243400	11.1056	8.4267	12.5654	11.9732	11.0794	14.6221	14.358	20.9971	18.3815	16.4354	14.9948	11.5397	11.6853	13.6807	14.1611	15.5619	15.3788	11.6996	14.5572	17.3064	21.185	18.8209	7.60372	9.86439	20.2569	11.7803	14.7335	8.67321	31.406	11.5396	9.29692	15.2305	19.6811	12.2691	9.53482	8.20758	10.1824	22.6091	10.8439	10.8258	9.75607	18.0341	6.81512	8.95827	17.4016	22.6961	8.9148	17.6526	9.89966
Os01g0246100	9.1967	8.39569	7.43561	7.92895	7.74841	7.92313	6.40484	6.11352	7.65675	5.91635	6.1697	6.65695	5.69758	6.24778	5.71757	6.21009	5.06603	7.55185	5.75442	4.27174	6.83069	8.66867	7.21884	7.89508	6.90569	6.91523	6.4617	8.20471	7.97288	7.52032	7.07507	6.23965	9.00118	7.47917	8.30617	6.66085	9.37655	4.38808	8.05749	7.34692	6.05311	2.537	7.60341	6.26573	3.16845	2.60598	5.4348	3.79338	6.28752
Os01g0246500	2.41039	3.95848	3.47004	3.02372	5.25039	4.00709	3.54738	3.92553	3.43446	5.17447	3.01342	4.15863	3.05782	3.65782	4.28669	4.05246	1.73926	5.18537	3.45135	3.24236	4.84581	4.48786	3.42901	4.18598	4.94326	3.39292	4.72889	4.08531	2.85661	3.79902	5.01676	3.61311	4.03431	5.97101	3.90897	3.52819	3.14078	8.47943	3.1928	2.70625	4.4392	3.02048	3.48235	1.77576	3.38412	6.79956	2.66922	4.86123	3.44094
Os01g0246700	92.5698	71.4009	19.1235	83.4639	110.815	95.3378	90.5329	134.302	106.354	150.088	81.5837	51.0289	67.5332	65.1091	57.9371	60.8358	107.53	101.936	94.5281	89.1614	49.6962	59.7713	104.889	117.427	202.417	13.9622	15.1736	67.5209	12.0259	52.7701	32.7362	33.7737	80.9387	209.628	25.865	47.0746	48.4075	12.7653	47.767	49.0339	51.5086	36.0042	30.2005	65.7024	27.6779	13.2178	32.5032	61.9817	81.3261
Os01g0247600	52.8135	54.9803	43.1838	52.9036	26.5535	42.3599	90.8091	53.1227	33.6759	50.0145	41.393	43.3836	88.9148	34.4252	30.4189	34.9709	26.0438	33.7462	31.8036	42.8834	64.3694	38.2592	88.4097	70.739	64.0147	45.2358	5.78571	69.7834	9.23217	40.6877	38.4838	20.2997	53.7433	55.4404	115.333	37.8098	66.4561	14.6782	50.9468	49.7422	51.5988	31.9042	36.7907	21.793	15.0021	45.591	50.7064	48.7023	30.1629
Os01g0248400	3.82305	5.26101	4.39026	3.9502	6.81276	4.72953	2.95407	3.06503	5.85868	4.31891	5.38896	3.58202	3.6	3.66316	4.14234	6.55544	3.99486	5.12918	4.24334	4.14414	3.2247	5.70249	3.87906	6.78011	6.2102	5.12468	7.27531	5.936	7.6628	5.79241	4.28189	9.88028	6.32701	6.55047	3.01342	6.44097	3.57266	4.00586	4.39072	3.94431	5.45295	2.29769	5.72972	4.97997	1.93211	1.67997	3.85546	3.16199	8.54981
Os01g0248600	14.8857	15.8193	25.7037	22.2626	28.1333	15.7441	17.2939	13.3744	17.7243	14.2578	14.1705	12.8775	16.3433	19.1476	18.2147	20.836	12.3913	14.9671	18.093	12.2584	18.1189	17.8493	15.576	19.9321	14.7866	13.3443	15.9027	10.2829	13.2624	13.1835	13.4974	17.2283	16.6929	14.9212	19.8989	14.9221	19.8472	14.3626	16.4185	14.3305	17.1892	9.65826	16.409	13.2142	11.2301	11.1208	10.7896	10.5639	11.1005
Os01g0249200	7.92497	8.22952	8.78055	5.54802	5.4384	10.555	1.07349	1.71217	4.67103	6.28457	8.89969	7.21748	3.9459	34.5983	34.23	23.8012	8.69412	5.16079	6.1124	4.15613	26.1979	16.12	1.36852	10.4485	10.0616	7.90513	113.476	12.3643	139.486	12.3584	15.1725	20.16	10.8016	1.47645	8.92305	13.7681	9.42499	77.4382	16.9846	11.2759	7.42006	3.83234	14.8839	3.96234	2.35444	3.74921	9.44012	7.78967	16.321
Os01g0249300	66.7745	78.9559	88.1129	93.373	90.6564	102.094	85.1711	73.8833	87.4675	80.4069	82.777	93.5217	73.9207	81.5347	77.6891	83.827	93.7463	96.7079	97.4677	71.4798	90.0022	84.2731	75.5854	96.174	85.9708	80.302	97.8267	99.673	71.7113	82.209	87.4195	83.225	128.056	114.933	76.6068	79.1784	72.7253	93.0705	81.0894	96.6411	78.9585	111.986	77.2061	105.231	116.12	85.8216	67.7898	122.881	104.142
Os01g0250600	19.0992	21.7862	29.0667	34.305	42.7641	42.6875	21.3228	38.3432	40.1965	33.4102	32.7527	26.7447	22.2832	28.0045	29.8451	29.7366	23.6107	28.1826	31.5501	24.9672	39.9372	33.9377	31.7755	28.6352	33.9957	15.8269	30.5472	12.8063	18.523	21.9831	21.1924	24.0311	35.8058	28.0042	32.4963	22.7269	25.1246	28.0757	27.0967	29.2704	31.2189	24.0008	24.0842	24.1652	22.5859	21.9745	21.8078	26.5438	33.8525
Os01g0250900	26.3266	30.4957	32.4193	40.8373	24.3523	47.4514	37.9525	29.6384	40.9105	32.632	29.2827	31.3344	30.79	27.6635	32.2512	38.1501	25.5703	25.4114	30.0146	27.0338	33.4431	33.2685	32.8512	28.9209	26.5357	15.6249	28.9219	17.3207	28.6953	19.293	17.9456	15.4628	24.5086	21.4161	26.8087	17.2903	28.4355	32.7155	45.0152	43.4005	48.5796	13.9808	20.9632	18.5406	12.895	20.9105	18.6795	14.5501	15.7429
Os01g0251000	7.80336	7.13443	9.56213	11.0188	10.7193	9.13714	7.28394	10.1056	11.3205	8.20559	10.2561	7.51559	7.27386	9.85441	9.12904	8.91455	9.61189	11.1054	10.9532	9.90616	9.98717	10.4562	8.88521	9.1451	8.45389	9.95159	7.9287	5.55864	8.83712	7.92265	8.76942	10.3984	9.09458	7.89296	10.7137	9.70464	13.0946	8.50208	7.9101	10.1934	11.4699	5.45397	11.6442	9.22824	7.56021	7.11197	9.806	7.66304	7.04145
Os01g0251100	11.5812	11.6442	15.2754	15.203	19.0941	15.7263	10.5051	14.3409	17.149	12.3281	14.2208	14.7345	9.89749	14.624	15.6619	15.3295	11.7589	17.2828	14.328	14.044	11.0002	13.1989	14.1983	15.7872	14.197	6.61307	17.6095	6.31731	9.15325	12.0049	12.3955	14.7124	14.5891	7.82134	15.4261	15.8714	15.5804	12.3786	12.6938	13.6272	14.3469	10.0528	15.3308	15.0119	10.1976	9.80544	11.1054	9.84986	12.3906
Os01g0251200	5.74932	6.12635	7.96144	4.94857	5.88768	6.44825	5.15339	4.32015	5.43874	4.76197	4.79573	3.13872	3.71603	5.07911	5.95491	6.22398	4.81774	4.94706	5.60757	4.64371	5.21139	6.24016	4.87537	4.99332	4.95213	8.19808	6.31163	5.45038	8.91831	6.30595	6.22747	5.28793	8.03636	6.41957	6.82737	5.56152	7.31652	7.55846	4.22814	5.14767	4.86992	5.85256	5.56487	4.85552	6.2631	6.70086	5.85835	4.72766	7.11156
Os01g0252100	29.6104	31.4054	41.2366	47.5666	73.086	62.3511	53.5397	55.2636	60.653	55.2622	49.6267	56.0132	48.3997	53.0955	54.5907	71.6881	53.7651	51.9518	56.7253	59.0173	64.147	63.7594	52.4321	49.2054	71.7994	36.5258	49.516	37.2125	46.3403	45.3173	43.3658	47.2704	41.8111	56.088	41.8375	38.9258	45.2592	34.1696	52.0662	54.4011	66.1153	44.5336	43.476	50.5906	41.2498	43.9158	34.7187	43.2776	56.2911
Os01g0252200	7.56889	6.36557	10.2797	10.9723	10.7552	7.24433	10.6951	7.67264	7.34272	7.20313	7.74541	8.78718	6.45149	7.04249	7.11601	6.95881	7.50304	6.0837	9.50024	7.07801	6.99732	7.65525	7.40219	6.65923	7.39977	8.87179	5.22179	9.06723	10.4319	10.868	9.90194	10.156	11.9721	9.32498	9.65372	10.7554	12.8595	12.5417	8.08275	6.38275	4.6331	8.26741	7.89356	11.0726	13.2732	12.9191	9.45796	11.7169	9.42777
Os01g0252600	66.2491	62.587	34.1785	47.52	22.4506	36.5144	86.8456	66.8198	48.0778	66.9415	54.199	78.0742	92.7397	41.1582	44.2401	44.7184	51.4292	47.6142	46.2565	96.0735	51.3012	39.2184	87.6143	54.4841	54.0371	58.5747	7.94954	48.1732	8.5082	44.0363	54.2708	25.8069	53.4072	66.6908	96.1641	48.7102	67.754	19.6643	75.0613	53.1315	59.7218	49.823	48.9562	39.4852	76.4864	77.2631	61.0953	69.8415	33.9495
Os01g0252900	2.88222	2.12478	1.31104	1.91885	2.90863	1.76223	2.14293	1.9981	1.5954	1.62956	0.736241	1.74777	1.03762	2.06043	2.40528	1.95121	2.52307	3.56314	2.63512	2.25227	2.61831	2.1641	1.30462	1.62509	1.27484	2.83166	2.62951	1.54032	1.77011	2.84584	2.28824	3.24963	1.81093	1.28838	1.1157	2.72704	1.74032	0.594111	1.89257	1.39585	2.95309	1.83573	3.91604	3.86198	2.93295	0.956325	3.9296	1.22788	2.64962
Os01g0253100	8.56652	9.84608	12.5448	10.4578	12.7396	12.6009	9.68809	9.78156	10.9783	10.2194	8.83123	9.18615	9.34249	9.56325	11.7133	11.4874	10.033	9.85738	9.98416	8.59302	11.7967	9.4427	10.1244	11.2752	10.4294	16.4757	14.3883	10.4877	12.1014	12.47	13.4885	11.8213	12.3129	12.0752	8.69611	13.9735	13.6515	8.40659	9.08589	8.62212	11.5046	10.5256	13.1471	11.9993	7.88283	12.5863	14.5127	10.9339	19.2518
Os01g0253300	103.302	104.602	154.595	124.271	175.722	125.221	77.8572	109.627	127.617	99.3648	108.296	87.5007	81.1378	138.804	144.101	143.39	100.682	119.932	112.54	94.197	127.768	131.676	115.625	155.692	108.194	77.2574	84.6762	94.9923	88.3368	99.0148	88.4664	129.386	110.932	62.4761	123.566	110.288	161.164	90.1175	88.9814	89.9011	95.3144	56.6315	112.457	71.3006	54.1543	69.5223	85.6899	43.8132	75.4772
Os01g0253400	2.16709	3.39715	1.65102	1.64758	0.43545	1.58035	0.490662	1.02938	3.25267	5.03706	2.19148	1.64075	1.21167	0.997542	0.8497	0.832896	2.91891	1.39373	1.77236	0.280076	2.26771	1.92698	0.145321	0.0372093	0.864168	0.416802	4.83511	0.595153	6.81769	1.57889	0.512543	0.88306	0.233238	0.102114	1.18789	1.02798	1.04253	0.360085	2.24676	1.77885	0.368815	0.425578	0.212363	0.253992	2.30246	0.28153	1.72293	0.536733	2.12851
Os01g0253500	6.78762	5.68775	14.8854	9.03549	7.69322	10.2023	1.46697	5.06486	9.24972	6.60423	10.8	4.79951	3.61652	16.2559	16.2949	9.18542	10.8462	9.05983	9.31585	4.42949	12.6648	11.7952	4.02202	11.557	7.86616	2.03765	19.0561	12.6895	42.3766	2.89011	1.96145	4.41282	1.33204	0.383804	3.22091	1.61574	5.728	28.5692	5.73595	4.69439	2.03207	0.0484716	8.48977	0.824467	0.639212	1.15434	2.25179	2.00425	4.88547
Os01g0253600	10.3583	14.5523	12.3822	16.2836	15.4406	16.8632	4.54212	10.8583	15.4266	10.7163	12.4612	12.6172	11.236	16.7138	15.3267	12.5741	9.31319	12.7168	14.5999	10.1965	19.7363	13.7609	7.0626	15.3787	13.2136	13.0941	23.0151	21.0005	19.1536	12.5894	16.9692	20.3764	19.813	13.8456	13.083	16.3454	21.8675	15.9413	11.0802	7.72859	10.0166	25.0282	11.3096	15.4213	20.0603	30.5073	12.0324	20.4172	17.7637
Os01g0253900	8.4111	5.97032	4.82354	6.90633	6.08439	5.50632	6.3988	7.62718	6.5094	7.92197	5.41753	6.77706	10.3374	7.0049	6.708	6.8382	7.46874	8.56862	6.40718	9.12385	4.37047	7.06205	8.06119	10.9598	14.7408	10.2858	2.58589	15.1238	3.71337	11.4508	9.89254	9.5625	10.8756	31.8844	4.77593	8.79054	5.71021	3.46157	7.34482	6.62104	7.8846	14.6151	6.45681	10.3156	14.6916	12.719	8.47401	28.477	13.4222
Os01g0254000	53.4209	58.3583	117.758	68.1779	48.6237	53.4236	46.4694	47.6224	71.7051	45.9143	49.129	62.1866	32.2407	64.2399	65.5336	71.4539	62.2508	64.7967	71.329	44.7516	69.4241	71.9258	33.3583	56.9003	49.5532	87.4506	135.969	85.854	88.54	81.64	74.5907	74.2755	85.9329	70.895	71.1446	84.7877	77.6115	100.607	60.3413	60.0916	65.1558	75.3963	71.5444	76.9281	60.0204	49.5773	61.5538	88.6514	84.2443
Os01g0254100	17.7041	19.5068	18.8844	20.7888	27.9039	21.4671	10.5242	15.6644	17.612	14.2612	12.9926	10.3463	11.1711	13.9467	14.8246	16.0897	11.0438	10.1768	10.8231	12.0358	15.8317	17.1555	15.3795	20.8238	17.3468	17.6848	19.1434	27.4764	22.5164	17.3193	16.3712	18.454	28.6317	26.5473	20.1886	28.3609	31.3246	18.0911	12.4472	13.9539	15.2204	14.8092	18.5416	15.4002	17.1883	12.5629	14.3196	11.4665	21.7305
Os01g0254200	22.4933	20.9575	26.1081	45.0151	69.1742	57.5432	23.2052	35.1912	39.6368	41.5072	37.7646	32.1334	27.9268	39.0991	51.8179	49.6052	35.4997	49.8129	44.1275	50.265	56.3318	49.9643	38.6194	49.5566	76.7083	24.3924	53.4629	49.427	37.3102	32.6294	27.1968	25.7948	60.1246	63.6338	43.0898	33.3545	34.3637	52.7658	37.7632	37.8386	39.3674	47.4409	30.6713	26.0326	41.4664	43.2001	20.1312	39.8106	41.7077
Os01g0254800	10.8511	9.34218	9.07226	10.1944	7.21914	8.61068	8.07255	4.62838	5.75421	11.8428	5.96897	9.61831	6.78089	7.57473	8.05344	7.56033	7.17733	7.63528	6.41994	5.5524	7.55132	7.44339	4.62583	6.92029	5.73649	4.6786	3.57791	9.02536	9.25665	4.51764	7.28375	4.68489	5.52954	8.22967	6.96222	7.01019	6.98011	4.79092	5.88277	4.87321	6.46361	3.92369	4.43571	6.9646	5.35272	6.77992	4.19031	7.7884	5.95787
Os01g0254900	46.2593	47.1518	66.0968	63.0242	76.9208	83.4894	55.8604	65.217	76.7789	61.6462	64.2325	52.8264	53.6159	75.9589	67.8661	80.7301	61.49	70.1543	64.0429	62.109	67.8034	86.4986	61.9173	66.8466	80.3985	52.9724	75.2022	50.885	66.741	56.3649	50.6198	68.52	66.4025	65.0441	49.8306	50.7043	49.8491	65.3659	63.9948	57.3619	69.9108	65.2066	57.0455	55.1938	59.2654	51.282	54.1742	63.8005	64.5979
Os01g0255000	85.6231	80.8034	98.41	83.3904	84.8473	98.4972	99.2373	89.3306	98.2129	82.8323	105.848	132.722	98.4388	131.767	109.446	118.692	127.56	119.633	123.72	152.224	112.023	134.353	96.9475	84.6966	91.1143	65.4986	85.5766	45.0758	112.87	98.2474	94.0362	89.2253	57.6122	84.0331	63.8747	105.998	81.9616	71.984	111.222	126.333	122.553	64.8986	94.3838	90.5773	72.9695	49.2905	77.4611	72.8128	83.2136
Os01g0256300	0.382602	0.413841	1.69925	1.06027	1.20881	1.1861	1.50081	1.0655	1.41713	0.707302	1.7076	0.515059	0.696503	1.13392	1.18137	1.05419	0.847889	1.58802	1.16843	0.228873	0.130464	1.58781	0.29441	1.45445	1.51593	0.0305668	0.397386	0.718713	0.351901	0.788477	0.879562	0.473562	0.381194	0.697699	0.182662	0.457357	0.755378	0.961231	0.323321	0.414958	0.153834	0.405736	0.445417	0.302687	1.05182	0.380239	0.533845	0.731012	0.838177
Os01g0256400	30.7154	30.8823	46.3593	51.2967	47.7868	53.9109	44.7168	42.6918	53.3648	42.1231	43.0309	40.8607	31.7435	47.5496	39.7701	46.5696	47.7716	39.0826	44.6616	31.8773	55.0773	58.8036	36.8553	41.1227	48.0094	44.8474	76.318	39.5303	54.7251	40.9262	40.4687	36.4762	44.1889	42.5028	38.8095	29.2785	38.1076	77.6313	38.529	46.4484	42.5096	64.0376	33.3482	28.5593	49.927	65.5559	25.4358	56.6622	40.8345
Os01g0256500	3627.62	2057.33	4152.43	6773.51	7051.86	5743.65	2681.56	6753.34	7215.31	5800.1	6985.89	3440.48	3899.9	6910.05	4821.37	4831.47	5844.11	5034.97	4886.78	5182.92	5958.78	5140.5	6579.1	7104.25	8656.04	4461.98	2033.46	5670.08	9138.08	4778.71	3170.42	3893.48	1869.04	3671.44	3844.98	4093.43	7162.97	5533.23	2862.64	2525.98	2537.96	1331.89	3499.49	1022.33	1340.48	2294.81	1804.47	1680.82	3118.4
Os01g0256600	16.9654	14.7774	33.3922	28.5923	34.7189	22.4006	19.7742	20.7062	20.5388	22.6089	23.2235	22.7106	16.3553	23.5195	23.8192	30.3776	19.5058	20.7452	23.6956	17.112	21.8026	23.2298	22.769	30.5422	23.3695	18.0369	28.1113	23.2347	29.501	29.4964	25.3492	30.5042	28.3362	24.2999	23.1959	27.2245	32.8573	53.4863	21.6168	18.7395	18.5795	44.3364	26.1994	24.6502	29.1156	46.2327	27.3492	34.4958	30.2936
Os01g0256900	14.8674	13.2799	18.2395	16.5396	30.379	17.3894	18.6045	28.4461	17.0008	15.388	17.2896	12.9848	12.981	23.3399	19.1461	33.4199	21.489	15.6363	20.7211	27.5068	18.0817	29.7738	17.1628	21.695	23.4632	17.9364	22.1265	14.6497	16.8433	15.9832	17.5439	34.1236	25.972	28.3515	21.3893	23.0887	22.5513	22.5617	20.5006	23.7613	26.6507	28.8638	21.7542	24.1556	26.2981	23.7413	16.8676	21.8289	25.3684
Os01g0257100	1.45277	3.51368	4.85128	4.75727	1.5896	4.05741	0.563881	5.83043	2.41165	2.96167	0.944438	1.3797	2.51875	7.14296	5.1266	4.85194	2.83034	2.98856	4.22536	2.0002	10.6491	6.88086	0.876786	0.96214	1.66845	0.110538	20.1907	0.205189	33.0869	2.33292	3.12184	2.41023	0.631815	0.0586761	0.726613	1.12231	2.37223	27.8086	7.01532	6.2634	9.61614	3.34208	2.19648	2.26218	6.69779	4.20603	5.42034	1.85048	1.59531
Os01g0257400	2.15504	2.10418	1.3817	2.82277	3.11781	3.26732	2.80214	3.45954	3.8994	4.05385	3.7072	1.00286	1.78614	3.55811	3.06002	3.51055	2.16924	3.58135	2.25644	1.28915	3.35933	4.26585	1.48643	2.75933	3.88924	0.934641	4.02897	1.64364	4.53056	1.57652	1.53782	1.88176	1.261	0.800769	1.39141	1.1391	1.83412	1.08653	3.8374	4.35521	2.80576	1.37846	1.45535	0.736091	0.417045	1.34383	1.2997	1.76464	1.41989
Os01g0258600	4.66215	6.41396	4.74953	5.21361	5.72938	8.04567	3.26128	7.19042	7.88369	8.19221	8.76887	8.04907	5.68488	5.14462	5.64769	6.32449	6.48459	10.7274	8.76168	7.35382	6.57596	11.8375	5.22849	7.74214	6.53301	5.72601	9.97369	3.71501	4.36711	6.38788	5.56923	7.78337	6.99061	4.83958	7.84015	5.22847	8.45982	4.43294	6.90934	8.00628	5.43571	9.67491	13.4769	9.46862	4.74082	6.91545	7.46854	8.10995	4.01159
Os01g0258700	20.8914	20.4924	28.3401	29.1131	31.4949	35.7405	24.7813	32.4469	36.3381	25.6213	25.565	22.4234	23.3646	23.9286	23.1346	24.6164	24.3136	26.9885	28.6865	21.3516	28.4654	27.312	27.4591	26.624	25.5802	29.9243	35.8164	25.4081	25.9401	27.9422	29.9379	28.9918	30.6811	32.7513	22.9527	23.4171	24.6833	22.3727	22.9684	23.5568	22.6691	19.6981	23.5674	26.532	22.2283	24.9629	22.6809	22.4422	30.3369
Os01g0259200	21.1131	21.6179	22.8078	22.4429	34.3024	34.4026	30.9677	25.0703	32.3119	22.6702	33.1176	26.6988	25.955	30.7846	27.7142	31.5588	23.6079	26.754	27.1676	21.4132	33.6359	35.0651	27.6034	27.5954	20.948	30.6103	32.9061	25.6062	33.1778	29.5183	31.485	32.4778	45.2662	43.0275	35.0069	33.5032	38.1723	16.9168	29.7707	31.9644	30.59	19.4668	32.2961	37.6735	14.8105	16.2771	32.6484	24.5797	38.1265
Os01g0259300	5.20026	8.95337	7.6643	11.2176	6.86341	10.5604	2.42469	6.84705	13.1354	11.2344	10.9221	10.7228	7.82701	7.5277	7.62028	7.94794	14.0236	17.4704	17.1441	12.4784	7.72845	14.3895	2.95231	8.41742	5.16248	5.28127	28.7454	10.8056	12.5893	3.4677	10.5815	8.56596	8.56205	1.56991	7.23775	7.82686	9.06719	20.0877	10.0553	11.7207	13.3655	5.08889	8.582	3.71894	7.79602	4.63742	2.36504	8.58857	4.97972
Os01g0259600	26.6536	27.0733	25.8538	28.915	24.0718	25.1045	40.7348	34.5822	28.0091	28.3151	30.4656	36.749	29.8276	29.8877	29.1726	34.1437	30.9349	30.2564	32.8401	37.3297	24.2673	33.0372	35.7834	31.9418	32.3869	37.3552	26.5065	32.626	17.5597	31.825	33.7902	28.7387	43.4501	33.7948	43.2173	32.6664	45.8541	20.7836	50.4441	46.7687	44.5226	18.9877	34.7091	39.5191	22.7559	27.109	35.2972	25.8307	24.7999
Os01g0260700	49.45	50.7624	70.6909	75.7346	81.619	76.9086	53.9651	76.5291	75.8228	66.0815	77.3269	52.4314	59.9338	67.6393	72.6293	90.2714	63.4428	64.4667	66.9768	66.0181	96.1665	105.445	67.8842	60.285	74.372	48.8586	66.3277	39.7614	73.6576	49.3617	55.5246	57.5935	82.4664	58.0962	79.236	48.9851	74.8284	57.6463	73.8232	81.9054	89.4713	46.2037	54.3386	54.9736	38.2806	53.1647	43.165	47.9048	47.2615
Os01g0260800	6.66339	11.4814	14.0837	13.4483	34.6321	33.4041	8.78593	47.7667	46.3604	30.8913	43.6318	11.335	13.4753	24.7324	29.1949	32.2593	23.3546	25.3281	26.5712	10.9979	71.3018	50.2403	10.7466	11.4219	12.2988	13.018	114.631	11.4597	92.9455	17.0471	21.5021	14.6315	9.53061	0.569918	18.5528	14.678	20.423	66.7723	22.0625	18.6944	22.0637	10.3586	12.3265	7.79665	7.49607	17.4803	19.8329	8.39838	14.9141
Os01g0261100	22.6029	21.7847	33.2881	33.423	37.2218	43.5464	31.9954	39.3007	44.3028	32.2277	30.9371	23.742	24.6138	30.4209	27.1719	30.0026	22.2862	29.7595	30.0537	22.4683	37.1227	46.4678	30.5112	28.0602	31.204	27.9969	42.1739	31.3785	31.0316	24.8762	27.3083	28.6483	28.0014	30.9162	28.4919	24.5439	29.498	19.9202	31.1898	30.3324	34.3302	20.9484	24.0162	20.7797	15.1635	21.1263	20.0168	22.3184	27.9672
Os01g0261200	16.4296	13.614	12.0174	31.8166	41.9766	19.2	20.1167	38.6559	40.3165	36.4492	26.1682	26.1325	23.7798	26.4904	24.4447	29.1819	36.7472	32.6812	37.4864	24.7012	19.3986	26.4819	29.272	35.2422	53.3402	18.8411	21.5225	37.6973	17.7779	27.4076	21.6634	30.2142	30.9445	39.6411	21.357	25.1248	28.7428	22.0591	18.4129	17.4738	20.3806	27.6475	27.2305	24.4992	20.6924	25.5105	17.7364	23.6457	30.9036
Os01g0261500	8.3593	10.0516	7.47147	9.87367	10.3616	10.644	9.32725	8.9264	9.41505	10.9075	5.9474	5.99558	9.0422	5.27843	4.82518	7.81469	5.92929	5.10935	6.03243	7.83148	8.97558	6.59888	9.30583	9.06341	8.97104	9.32809	5.17716	10.3356	2.68632	6.08635	9.75969	4.35668	12.8825	11.5646	9.51891	6.37579	11.3869	6.87405	7.72381	7.37153	8.42211	6.76454	6.2196	5.05331	7.23294	7.30195	6.05774	7.00377	7.7152
Os01g0262600	32.7815	27.8673	40.8169	41.4675	49.0383	35.3925	36.0775	34.0868	38.7894	35.1877	35.1154	30.4948	38.6197	33.1618	38.9756	35.6141	28.0721	33.0543	29.6307	31.0458	39.4903	30.9361	40.5899	41.2673	40.8264	50.2016	25.7921	39.0678	33.3393	39.354	33.1696	34.6031	31.3355	40.3135	35.1903	31.889	38.3986	38.9631	32.8584	35.6871	38.4889	33.1304	36.6062	29.2434	44.3654	42.284	35.3257	31.6933	35.7146
Os01g0262700	17.4846	21.3516	16.2436	19.7379	13.7749	18.4762	20.2552	19.5571	19.7256	20.9766	18.3144	18.8642	21.8884	13.8408	15.5238	16.8871	14.6549	17.1619	15.8195	12.7226	13.1086	14.8039	17.8958	17.3324	18.0684	11.5721	7.78959	10.2701	8.45443	13.7152	18.4898	12.5002	21.0969	18.9314	18.8326	12.9794	16.5633	13.4386	16.2937	16.2364	16.1767	13.5324	17.1542	12.5632	17.1258	22.9035	16.6759	18.0293	12.7258
Os01g0263300	1.73545	1.21555	2.27863	2.0844	2.5689	2.59876	1.46723	2.21897	2.99276	1.50893	1.51227	2.06195	2.16412	1.27084	1.79163	1.77051	2.26603	1.00087	1.42256	0.809903	1.83468	0.911828	0.969391	1.54062	2.51256	0.884991	0.958783	0.803141	1.15869	2.04073	2.32649	1.48958	2.72849	2.84996	2.82056	1.04042	1.80333	3.34625	1.20913	1.53224	1.48463	1.78382	1.83671	1.79167	1.32405	1.72689	2.41751	2.0812	0.979214
Os01g0263500	5.84775	6.07413	4.70699	6.31511	3.73247	3.96229	4.04115	5.14274	4.52029	4.79919	6.19442	6.94686	5.05745	4.37532	3.09537	4.18504	3.06284	4.35036	3.82255	2.53488	4.5578	5.37166	5.2939	5.09194	4.11713	6.6219	5.59839	9.14993	4.34684	5.1444	6.01814	5.31487	8.61271	10.006	6.36054	5.42728	6.44637	5.29264	3.22285	3.1172	6.01679	6.53088	8.07254	5.31022	4.43692	9.27484	3.82045	5.53788	6.85982
Os01g0263600	2.34817	2.59087	3.10335	2.73453	2.8102	2.11878	2.50751	1.48923	1.83001	2.35063	1.23297	1.98133	1.24311	2.04347	2.23093	2.65003	1.74487	0.937142	2.4823	1.82338	1.82579	1.44038	1.98269	2.59589	2.21706	2.63362	1.57122	2.38855	2.17441	2.17848	2.71064	2.46343	2.04334	2.56616	2.58708	1.56157	1.71271	2.04617	1.62182	1.59705	1.9194	2.12834	2.3657	3.62015	1.91612	2.95668	3.2958	1.40203	2.39508
Os01g0263900	0.774362	0.520242	0.594745	0.879938	1.71224	0.648808	1.74702	0.567503	0.506152	0.403629	0.580855	0.634295	0.392942	1.14573	1.09792	1.44484	1.76008	0.515373	1.0135	1.15806	0.781377	1.80221	1.1016	2.6155	0.714633	28.8116	5.68745	33.1667	3.80054	2.33157	2.42538	3.01738	1.88286	1.12593	0.924242	1.44045	0.71844	0.769256	1.22697	0.599893	1.20728	2.47659	1.49274	3.0631	1.55364	2.81317	1.87004	1.63804	1.65816
Os01g0264500	18.4797	16.2636	27.4459	43.6669	47.1425	33.6055	30.9367	25.9105	33.1428	29.8903	29.7649	24.8271	35.6173	40.4474	32.8156	41.0367	33.292	35.9373	35.9577	34.0642	48.86	32.1186	29.6934	38.4555	34.4961	29.2903	32.4628	32.1936	27.519	29.2779	25.2459	39.9333	46.7694	34.6742	44.7087	32.5725	35.8118	52.8895	37.1581	30.4295	36.8608	30.8064	32.4498	28.2681	31.8185	32.0277	22.2579	28.4394	33.7082
Os01g0264700	9.04987	12.7823	13.7325	18.452	14.0031	17.7436	7.2958	15.6094	20.4215	17.5218	15.1036	12.3364	12.8529	13.6141	11.5323	14.24	15.0638	15.6154	17.4944	12.7898	19.8901	18.0382	12.4132	15.9908	16.325	14.0708	24.211	10.8152	17.3431	10.3042	14.0099	17.7401	18.8478	17.3159	15.6531	12.2543	11.462	29.5553	13.8405	13.9951	16.242	13.2485	14.254	13.7568	16.863	21.1267	13.8014	20.6095	21.7477
Os01g0264900	26.1532	24.5988	29.4658	41.1814	36.1853	43.145	34.2601	33.4526	54.2217	41.0939	25.9295	27.2136	38.2268	28.4719	24.2191	39.294	31.9377	27.2444	38.4655	22.3499	38.1411	32.3142	29.2644	47.8956	38.4776	57.7515	31.7193	48.5022	17.9289	32.2593	40.6633	23.6806	54.8924	54.2849	48.2382	35.6462	44.5623	45.3297	23.1649	33.0913	26.4987	62.5894	34.556	31.6999	61.3556	64.1958	26.1526	60.8321	47.9485
Os01g0265000	5.80938	5.79695	3.83261	7.11272	3.03037	4.96628	2.91443	4.62489	5.08866	7.2592	3.84005	3.85223	3.95424	4.21013	3.43407	4.30531	5.02704	3.24728	3.40832	3.73391	2.58573	4.8548	5.57952	5.98792	6.14688	5.51294	5.78884	1.98256	5.00978	5.66287	6.37754	6.84039	5.68028	4.12696	6.5044	7.85596	7.50747	6.95893	2.64777	2.33616	1.86321	4.51711	4.99357	6.50124	11.7727	9.9989	5.57059	7.4373	4.86223
Os01g0265200	11.0586	10.7679	8.92781	10.0502	8.16223	9.38798	11.8132	11.3176	11.3147	10.4991	9.43888	14.2094	9.90673	9.81169	9.79894	9.09963	11.1282	11.7194	14.7859	10.054	10.9638	10.6266	11.0035	10.1179	11.5184	11.715	8.88005	9.00677	9.30406	11.4999	12.7548	9.96034	15.0869	11.2183	14.4665	11.8965	12.5542	5.87919	12.0159	11.1645	15.2222	6.60122	11.0077	11.1768	7.1913	9.48369	10.3791	10.5877	8.14472
Os01g0265400	1.68264	1.94951	1.31584	1.71916	1.54751	1.62769	2.09623	1.45175	1.40645	1.36927	1.18872	0.930474	1.51459	0.823831	0.87042	1.43957	0.799674	1.03657	0.768994	1.08281	1.14008	1.50048	1.39864	1.0779	1.33733	0.904342	0.699062	1.11158	1.28279	0.8884	1.03543	0.841483	1.29544	1.56339	1.02241	0.404893	0.715276	0.109802	0.977576	0.952141	1.07192	0.432576	0.849932	0.734167	0.191979	0.384526	1.05076	0.862178	0.670219
Os01g0265700	11.688	11.56	9.16336	11.0481	12.5874	14.639	8.02091	10.8323	10.3963	9.65274	7.21267	7.12928	7.73982	9.80464	8.78764	9.19834	10.5443	8.3014	11.6999	8.80983	9.86111	8.89913	8.1085	7.7833	5.95049	8.72813	12.0145	10.8409	10.7784	12.3784	13.1664	9.53774	13.3725	11.5487	11.7739	13.7866	12.3956	7.56817	7.4248	7.65174	12.3657	16.7535	9.52191	11.2698	7.72934	11.2237	9.52721	12.5855	12.2724
Os01g0265800	39.4285	34.7688	37.1245	39.1786	39.4895	44.0053	36.9464	47.7913	47.744	40.9794	44.8101	42.8008	33.4735	43.2289	50.3029	41.3103	47.1226	46.7447	46.4712	44.7972	37.2386	47.3007	47.3874	43.8972	46.7971	46.0558	47.8427	33.2677	38.8847	41.7129	40.0329	41.1496	44.2951	33.5273	37.9839	55.6164	49.3268	27.5312	45.7638	49.6751	37.2115	25.3759	45.4258	53.3071	30.4574	22.4183	39.8375	26.7196	49.5182
Os01g0265900	2.15431	2.16364	1.94602	2.82948	2.20239	2.3404	1.48811	2.48865	2.73671	1.81189	2.87587	2.71262	2.02656	1.52434	2.04551	2.75689	1.30715	1.91761	2.64191	1.52898	1.79649	1.9787	2.64444	2.97925	1.50964	1.51692	1.85831	1.76892	0.948249	1.82991	2.5027	1.858	3.81984	2.7718	2.64973	2.8683	3.16816	2.04767	2.33351	2.03174	1.84563	2.90411	2.43458	3.21609	1.76758	3.09517	1.90074	2.31966	1.89454
Os01g0266000	9.1759	9.77607	11.6853	13.1254	15.7681	11.8047	6.59933	10.6398	12.1582	12.2406	11.0023	8.15641	9.13159	11.979	10.5126	10.9052	7.7857	8.68692	9.77967	9.86591	13.3085	10.8417	8.88317	11.8057	12.207	6.91064	12.6642	5.02176	10.5879	8.33615	9.35646	12.0293	12.7664	7.18405	13.4925	10.4583	16.2365	13.7097	11.257	12.6087	12.608	7.94178	11.0295	7.56225	6.89825	14.2399	7.57582	6.91487	7.89907
Os01g0266100	4.11193	1.88543	10.0923	6.91085	3.73997	5.94302	10.1072	5.31128	6.85366	7.10149	7.39483	5.94554	5.70543	7.60026	6.43897	8.82832	7.82742	8.48992	7.34127	3.33093	6.81038	3.63153	8.56172	4.00317	4.73713	1.84787	1.12109	2.38841	8.50947	3.56293	3.54485	6.26765	3.20063	4.40312	3.141	6.71473	2.61708	6.41053	6.73249	3.68409	4.90084	3.57324	7.01735	4.17477	2.2117	3.30529	3.3652	2.55333	6.87464
Os01g0266200	8.50908	10.9817	6.14926	5.56675	3.84531	5.44231	4.03701	4.36759	5.3071	4.02899	4.91129	7.01158	3.74927	4.61605	4.5843	3.93969	5.5918	4.09902	5.24906	4.5494	3.76535	6.27128	5.36576	4.60724	3.37089	9.48358	4.28401	6.18112	4.39285	7.11896	8.07459	5.58315	5.62219	5.78474	5.81452	3.89618	5.78775	2.171	5.18031	5.6971	5.68968	5.37665	6.8229	7.81092	6.36638	9.37926	8.97601	4.54534	5.99152
Os01g0266300	11.9369	9.91327	5.02676	6.76491	5.91296	5.34428	7.36536	4.94169	5.98248	5.05358	5.00783	6.42112	10.4653	6.17551	5.97551	7.49942	3.34833	5.53158	4.28116	4.78466	6.21433	4.20868	8.24909	6.64628	5.0493	5.67829	3.7226	5.22519	4.96284	4.43856	4.11198	5.29113	7.16201	6.13138	7.07652	4.51262	3.7243	0.245281	7.18694	6.8463	9.31636	2.36209	4.88618	3.42821	1.01654	2.48592	3.71645	1.50886	5.3933
Os01g0266400	1.19845	1.61032	7.52379	4.65664	5.13602	6.16826	2.44213	5.01887	5.14774	3.74809	4.76452	3.84133	2.81266	7.36564	5.43747	3.43076	7.00459	6.23596	6.35464	2.98715	2.66882	6.3418	2.24738	7.54023	4.05537	0.341953	7.20184	3.04684	12.9681	1.28301	2.47815	2.43305	2.27437	1.1617	1.47128	2.04659	2.66856	21.2762	4.43084	3.71373	2.75351	1.51299	1.63077	0.812682	0.716239	6.20547	1.56195	1.71735	2.17145
Os01g0266500	12.5252	22.171	38.1669	27.9448	11.6117	32.6873	15.4812	17.4857	26.4128	23.4945	15.439	10.0329	10.7579	17.1701	17.3174	17.4868	26.2754	26.4021	23.4617	12.6104	23.7255	22.1694	13.7554	14.3928	18.2166	5.3478	42.9942	5.84657	51.013	8.00141	5.55952	6.89019	8.3535	7.59317	5.13673	5.15445	3.96854	36.6263	22.3837	19.1712	14.6717	6.58077	5.43277	4.50509	2.9942	5.37765	5.55366	14.3978	6.06079
Os01g0266600	15.2027	21.3224	19.0366	22.8816	21.7385	29.5713	14.5043	26.1018	30.525	27.7022	28.2069	37.9801	22.9934	31.3284	26.2078	32.3326	34.3716	38.0865	35.8396	31.4389	29.2041	32.4274	18.6746	20.521	21.9325	17.8109	43.2415	16.0928	53.3038	26.3684	25.1566	34.4276	25.2892	17.223	23.4926	26.3285	19.1466	37.4522	33.4798	36.9842	34.8673	34.3073	29.7915	31.3361	28.9586	37.1203	29.0595	24.2227	23.7229
Os01g0266800	22.9116	17.0389	7.7014	23.168	4.62507	5.32878	10.5167	8.48151	4.86133	6.92363	4.29752	4.70459	6.20331	4.98393	5.35789	5.70819	2.42906	3.09106	2.13087	3.43033	13.3576	5.3103	7.03185	12.7364	7.02727	57.2876	8.12182	70.8171	7.67168	9.93757	6.59142	5.68774	5.47527	2.65296	2.68795	3.18261	3.49398	1.40327	7.32396	7.15351	6.70735	1.9042	5.07588	4.04175	2.0251	5.75995	3.77681	5.65249	2.97534
Os01g0267100	13.0187	11.4573	7.93905	9.87409	9.64571	7.3834	6.07164	7.67129	7.48479	5.58028	7.61805	5.78707	7.9724	6.31162	6.78633	7.53307	6.55112	6.47468	8.08835	6.74709	7.19087	6.37875	7.72195	9.84984	7.06194	9.82523	4.83426	7.41279	6.43772	10.079	9.49287	11.0166	11.1162	10.0097	8.78616	7.62406	8.23615	4.33352	7.82741	7.37414	9.41856	7.36588	8.36796	9.28518	5.62148	8.34508	7.3053	6.20454	8.92563
Os01g0267200	26.924	25.9486	36.9027	38.5432	56.7923	38.0123	33.2051	35.9408	42.8085	35.4737	40.339	29.1863	29.9817	39.6753	47.0225	47.3744	36.638	44.1559	39.8402	50.2191	48.9595	45.1664	41.602	47.1736	52.1371	36.2456	52.073	37.7459	50.5292	49.4898	36.3993	54.1712	51.8784	65.7905	34.7004	49.5148	39.2248	37.9727	40.2047	47.2094	44.1725	59.1666	46.2783	72.2583	50.3975	32.9417	34.3921	39.5707	65.7822
Os01g0267400	3.17101	3.90025	4.70397	2.75392	2.95811	2.63132	1.64649	2.4133	2.551	1.72067	1.76108	2.18914	1.78702	1.84617	2.82439	2.92401	3.39585	2.78934	1.8623	2.15833	1.48529	4.35035	3.47794	4.72117	2.36365	2.72826	3.70524	2.98438	3.62921	3.62733	3.14127	3.66212	3.82261	5.61186	2.50377	3.35842	3.04158	2.57167	2.83429	0.862671	1.61123	5.96384	3.67872	3.0876	5.43023	3.74321	4.28707	4.39834	3.55076
Os01g0267600	2.01794	2.12708	4.06637	2.17829	2.50938	2.33208	2.6941	1.78486	2.69865	2.70817	1.02303	3.26126	1.5757	2.21751	2.30205	2.63935	1.77931	2.35767	2.41927	1.52626	4.1354	4.1288	1.0079	1.8065	2.96683	4.25281	6.50458	3.02704	5.72242	3.25912	3.34746	4.43397	1.93542	3.09851	3.55465	3.80252	3.61531	2.15404	2.16836	2.0672	2.1583	3.85357	3.97679	4.36731	3.24372	2.27803	3.88364	2.72548	7.22086
Os01g0267900	27.2058	29.7532	55.7233	45.9807	88.4227	53.4968	29.9747	33.1307	42.4958	40.4714	40.7447	43.5115	34.3507	60.1141	64.0376	70.9186	51.9724	61.2392	57.9165	48.8469	74.0115	71.1713	41.4529	74.2165	59.763	27.8789	54.457	56.0995	45.198	45.6762	45.2868	75.5251	102.106	50.3997	60.7991	60.9343	68.1023	100.728	43.6919	42.1955	42.7644	151.016	50.2493	28.6978	113.501	129.825	37.5164	80.9759	62.6032
Os01g0268100	2.95075	2.41458	10.0979	5.23942	11.7335	7.21918	4.50965	3.95738	6.30048	2.98587	6.97215	4.9139	3.64225	7.31588	6.09145	8.57372	7.24343	9.92284	9.45494	3.8539	4.88718	7.00334	4.40761	4.89727	5.03238	21.7354	17.3773	24.389	6.25812	12.9359	11.0294	14.2574	8.18272	9.98593	4.90246	13.6053	7.38948	2.35638	4.98713	5.42659	5.49142	6.81464	11.4299	14.6602	2.04564	6.27906	9.46954	7.86474	21.4683
Os01g0268300	11.1102	13.6913	8.97743	12.9342	14.3906	17.6121	20.9103	17.3149	15.1367	17.1159	13.9901	20.6705	20.5239	10.9496	10.8906	15.657	14.7308	15.0895	15.8692	20.6837	11.9602	15.5598	17.9584	17.5344	17.1753	6.05443	6.44647	5.33965	3.59919	13.9729	16.2626	9.95057	19.2461	12.928	18.9578	14.2297	22.6264	9.61503	21.2081	21.4575	24.7582	11.4345	13.2101	9.89284	8.87367	18.6833	12.532	13.0543	11.8416
Os01g0268500	4.65924	1.67936	13.4191	4.08399	15.3794	3.76132	8.50677	6.72949	4.83122	4.10318	4.83933	4.20526	2.37075	3.50067	4.54547	4.6366	7.96195	6.30886	6.71097	4.45878	1.78922	5.58722	3.69456	13.0073	11.0436	1.80684	2.29601	10.3057	0.699202	4.61936	1.82428	3.44551	9.44515	13.2833	4.82228	5.32858	6.59078	1.25113	1.72438	2.96685	2.42227	3.84697	2.75349	1.66814	1.50405	5.06985	2.13538	3.07025	8.70528
Os01g0268800	12.0078	12.8449	16.8993	16.4432	16.4007	14.6743	16.1646	12.197	12.5254	13.56	12.0873	10.8262	10.3869	8.38688	9.11141	11.6214	10.4293	8.53755	9.96785	11.1344	10.4258	14.3824	10.7297	14.3351	18.8904	22.7654	17.5768	20.176	16.2584	20.544	19.5739	18.4819	25.3891	47.5987	16.7528	21.1697	17.5848	10.2997	11.1726	9.74033	9.00561	31.4131	23.0792	22.609	19.1492	18.586	20.868	29.7182	34.864
Os01g0268900	16.9644	15.0991	10.3852	14.3391	13.3202	17.4491	24.3574	20.0002	13.0831	15.2818	15.8103	15.4456	17.0682	18.0299	14.0858	21.3008	15.3841	15.7663	15.2069	20.3741	11.8357	17.7975	17.0466	19.8727	15.3969	9.63627	7.16512	8.83655	7.79334	11.6644	16.1805	11.894	19.8847	15.3454	19.6368	19.9678	18.8903	13.7033	23.4196	18.2088	24.0738	11.6049	12.7194	13.9587	11.9277	16.2838	11.9213	14.051	11.2058
Os01g0269000	13.2149	11.6559	17.2011	14.8016	15.207	13.5991	13.5202	13.4823	15.0294	12.2977	8.75271	9.40487	10.8343	11.8826	12.2872	14.7552	8.9113	9.61458	11.2325	8.61041	13.4625	11.7918	10.0522	13.7017	14.6415	20.0859	12.8998	13.3364	12.0151	14.1254	16.3874	19.9337	26.4282	23.0216	13.9271	20.7879	16.4383	16.9496	8.83314	10.8082	12.1889	20.8045	13.2315	14.0264	23.3655	22.7597	14.1248	22.6559	17.8608
Os01g0269100	8.05529	8.64477	11.7598	9.58451	13.0618	10.0093	8.25016	9.63356	10.0814	7.4693	11.7944	8.38918	7.13458	9.59798	10.5391	11.3191	10.9234	12.7202	10.1977	7.84242	8.54467	11.383	10.2817	8.85334	10.3623	12.6022	14.3957	9.21173	12.1984	12.9834	11.3176	13.209	12.6776	12.6834	8.83623	14.6539	12.6102	13.5308	9.61985	13.6468	11.5249	8.89674	14.0901	14.9752	7.89369	12.8118	11.9868	9.20228	14.041
Os01g0269500	0.5953	0.693233	0.715643	0.363689	0.370917	0.52253	0.303267	0.415499	0.481755	0.386144	0.550731	0.183741	0.213972	0.280048	0.350119	0.35503	0.628216	0.0840422	0.785796	0.127182	0.0966632	0.758363	0.166808	0.670232	0.317421	1.25694	0.691911	0.392373	0.644156	1.03562	1.04993	1.18256	0.753156	0.553003	1.2045	0.617217	1.01625	0.419685	0.538997	0.507961	0.276804	0.91855	0.660034	1.27084	0.271065	0.845176	0.927985	0.324971	1.04593
Os01g0269550	0.435533	0.780891	0.43268	0.391141	0.286677	0.37632	0.443752	0.398984	0.569361	0.476737	0.971923	0.122149	0.410935	0.320965	0.156094	0.418842	0.170146	0.172932	0.396465	0.298532	0.95473	0.270748	0.295712	0.302867	0.269634	1.65279	0.325136	1.19761	0.736371	0.497228	1.18203	0.436753	1.16393	0.911972	0.662786	0.395122	1.11728	1.08689	0.115016	0.0770163	0.625415	0.416964	0.720226	0.100498	0.829678	0.286441	0.350596	0.442077	0.768959
Os01g0269900	7.04038	7.12969	5.67847	7.84937	6.34571	6.12501	10.015	7.18724	8.17453	7.28787	6.87378	4.48599	6.85122	5.72017	5.37765	7.64638	6.23734	6.42087	6.8692	5.8307	6.64004	7.02035	7.55461	6.86145	7.14914	5.06762	7.98994	6.20455	5.76839	5.14115	5.74551	5.85688	7.22738	6.65825	7.83928	4.34051	6.9418	7.75007	8.52989	6.66102	7.70024	4.58513	6.90362	5.83677	3.79086	2.86661	4.75601	6.5324	6.5097
Os01g0270100	30.7742	32.502	34.5452	44.0772	49.6052	59.399	42.4265	45.9348	65.0048	50.9618	43.7747	50.1925	40.4903	46.5422	45.4405	56.0866	48.5584	55.7063	49.5434	49.8364	48.9539	52.7743	37.6969	40.9867	51.2171	70.8761	53.9946	48.8617	52.1602	82.4513	69.0961	66.4731	71.0587	80.2222	56.5278	67.3613	51.5802	47.9713	44.9963	40.7064	49.2841	99.9227	70.2917	96.56	118.352	78.0611	60.462	118.717	78.5841
Os01g0271000	10.4325	10.2757	15.5319	12.6837	12.546	11.3296	6.84296	10.8942	11.8627	9.06154	6.91198	7.32242	7.35577	13.27	12.6402	12.0485	12.6195	15.9672	11.0653	11.1601	13.2176	12.5004	9.07964	7.68023	10.0658	8.51362	17.2999	10.1373	14.874	14.6379	16.4692	16.0512	15.2046	10.5195	16.2889	12.7691	13.5391	31.3366	14.2836	12.5415	6.73817	20.2063	11.5151	12.6577	22.6382	16.2288	15.0419	18.1362	11.7191
Os01g0271200	1.28322	1.15209	1.49069	2.31482	2.50677	2.5087	2.55543	1.79535	1.72835	1.77823	1.613	1.33777	1.26038	1.44986	1.3379	1.96194	0.640784	1.1693	1.0779	1.51198	2.67086	2.06721	1.65451	2.25338	1.95937	1.16499	1.51455	0.595899	1.13607	0.892424	1.02637	0.730864	1.82412	1.5996	1.13245	1.22848	1.73747	2.30278	1.70464	0.715122	1.67515	1.94728	0.452695	1.21002	1.92886	1.06842	0.646908	0.520069	1.54682
Os01g0271400	73.3302	69.3711	38.6481	60.1785	48.9383	55.7499	70.2268	76.1786	52.0238	72.3298	61.2941	78.3622	77.935	55.1586	54.5346	62.2392	59.1564	66.3847	62.9723	76.7606	48.2317	48.9546	81.9004	60.6605	64.6249	54.0067	28.9885	53.7192	27.1002	62.5777	64.6503	63.146	83.5279	62.6465	79.6451	63.1566	60.8706	35.9455	81.6082	86.3725	82.2287	58.8326	59.47	64.926	69.0669	48.3905	61.4499	64.427	38.9717
Os01g0271500	16.4471	16.9062	17.8265	19.2604	22.9279	23.8814	18.7028	22.6078	25.5776	20.8327	19.5347	18.0328	16.0586	15.9587	16.4107	20.7694	20.3035	17.7207	23.7844	17.7847	17.1133	18.3356	21.655	18.9165	20.4393	24.6019	24.2217	20.171	18.8299	26.0866	23.5951	20.0059	30.6852	25.7252	19.3245	22.6137	20.3498	22.589	20.3987	19.5242	21.5261	32.6849	23.0646	25.8653	30.9716	36.4509	19.4971	29.2095	23.2408
Os01g0271700	11.7623	16.3758	14.8594	22.9397	19.6798	22.8483	14.6451	22.8337	20.2902	21.1358	17.9223	16.4733	16.0542	16.3742	19.0747	20.1246	20.6149	23.3735	21.0969	20.1236	17.929	22.7609	19.702	18.0951	19.2338	14.6213	22.9196	15.8324	11.917	12.2129	15.8584	13.9211	18.9265	13.153	19.292	14.7969	14.7888	18.8554	21.9198	21.556	21.1172	17.9862	17.1408	18.6643	22.5769	20.1672	16.1664	17.851	16.3165
Os01g0272600	1.92037	1.75066	5.49719	2.94136	4.12974	2.5249	2.46834	2.55492	3.45026	2.98958	4.18848	4.65485	2.75476	3.33295	2.52822	3.59444	4.63349	4.72984	3.99766	3.50521	4.72054	1.92527	2.40714	3.58849	5.06408	6.65617	4.26533	4.46908	6.71345	6.17157	6.33911	7.66575	6.23051	5.08687	4.37255	6.86154	7.03026	1.80262	2.05974	2.36837	1.90062	4.28184	4.8778	4.51883	5.0145	4.04155	5.64438	3.69735	11.6161
Os01g0272800	121.535	95.9708	88.2145	94.1514	91.6566	96.6063	104.8	67.3258	94.1803	63.0083	126.152	96.0058	96.3064	150.348	152.308	96.1563	148.677	138.882	140.742	180.006	99.2248	88.9731	165.357	169.166	124.507	31.3161	32.5522	10.8778	29.1301	154.952	152.425	118.359	145.02	84.9877	168.121	308.888	215.215	66.96	129.156	146.276	79.9706	92.2118	212.037	263.369	101.544	92.4859	209.649	103.911	153.056
Os01g0273000	38.8536	50.5226	63.5749	61.213	76.8775	87.0817	53.0463	64.637	74.5799	67.1018	83.6443	72.5487	65.9865	67.4191	70.3535	79.9428	65.9027	87.0501	88.9912	68.7584	89.997	77.6235	59.0918	51.6953	76.2193	54.5544	98.4661	71.8336	70.5259	72.3365	70.6293	53.167	80.244	77.6901	81.8034	53.9925	55.7153	148.687	78.5955	84.0041	68.5135	113.079	72.8861	94.0589	173.804	91.4234	60.7805	123.508	81.7579
Os01g0273300	31.406	27.7921	29.0892	18.4325	16.3377	21.8665	17.2763	8.75271	20.4832	17.9615	23.7835	29.671	20.3997	30.0912	33.6643	21.4843	36.865	33.7467	29.3448	14.7004	24.9954	20.734	37.7218	28.8186	27.4832	40.3104	32.8034	21.4583	29.8034	45.2754	46.3502	24.8471	19.5137	17.7334	17.7111	38.7762	30.6121	21.2208	21.4314	24.9469	14.567	16.0531	36.3282	42.2425	29.3261	11.447	39.5322	23.5233	43.862
Os01g0273500	12.6071	11.9456	16.4446	18.6266	19.3718	17.7615	11.6715	14.4407	17.3897	13.6294	10.9837	11.2989	11.997	15.257	15.8181	17.3543	14.3276	15.4251	15.6197	12.6003	18.4088	14.8829	10.6522	16.0473	12.9236	15.3443	17.9116	19.2351	21.7931	12.1303	14.9484	16.0396	15.2228	16.7919	14.3264	13.1832	14.2	14.524	12.9884	11.2439	13.1596	13.0576	10.4435	8.96413	9.52505	14.1943	13.6315	14.1849	14.2849
Os01g0273800	3.0607	1.97311	1.38266	1.94132	2.65597	0.950861	3.81924	6.42681	6.92338	5.88909	12.2428	7.30445	4.33652	5.74271	4.42951	2.7319	6.76137	8.53515	5.65511	8.36598	5.22676	5.18979	5.10578	1.3711	5.45035	4.06627	3.78619	1.29202	6.66099	4.28452	13.0008	13.3373	1.5133	3.00435	11.6571	12.8907	20.2975	2.4377	5.48537	0.454066	1.26421	3.12015	11.0645	1.99517	7.6045	2.77441	15.4288	8.04905	7.61321
Os01g0275300	57.9755	42.7031	55.7858	69.3785	72.4464	66.4642	73.8584	64.4436	74.2086	63.4705	78.7846	98.9629	82.4334	88.2097	64.473	93.0078	76.2453	77.2013	72.7158	75.8069	76.1335	75.1958	100.844	61.8135	46.7385	72.3421	34.5343	37.879	49.7668	83.0035	82.7027	87.9722	80.1554	71.3618	70.748	81.6392	77.8691	34.9827	72.473	64.4663	97.0418	79.9462	79.1315	71.3028	67.1784	67.1932	77.6236	76.749	60.6194
Os01g0275600	18.0201	20.4888	22.806	26.8615	33.5485	31.2303	28.9563	28.793	25.3264	23.8234	23.4662	25.3815	27.8722	24.782	25.8576	31.5146	20.1244	24.4569	25.0471	30.779	28.8448	33.2269	37.9138	30.4191	32.267	25.5247	20.241	18.4645	21.0873	26.4612	28.7584	26.2142	27.9395	29.3895	34.3531	26.4663	34.5131	17.584	32.9073	32.3845	38.6936	27.2681	30.7888	29.089	22.5469	30.1067	24.7882	21.3471	21.8758
Os01g0275800	2.26333	1.51177	1.38016	1.04368	0.837465	1.56656	2.17236	0.841379	0.77186	1.14897	0.723387	0.883162	1.66034	1.00352	0.926022	0.93901	0.410063	1.44483	1.29456	0.784887	1.37418	0.900028	0.653295	1.3382	1.13015	1.02204	0.374764	0.55132	0.141976	1.01399	1.39645	0.661636	1.25278	2.55959	0.970941	0.700198	3.06765	0.912398	1.31668	0.959006	1.39424	1.23681	0.833179	0.968822	4.66567	2.37784	1.0562	1.28479	1.47503
Os01g0275900	14.5555	13.3474	9.09889	7.70791	7.07892	9.80642	16.9078	8.371	8.1198	10.3878	6.96378	8.99311	10.5849	8.73824	8.07318	8.61353	10.4188	10.4898	10.1256	7.42124	6.8482	8.54024	6.12324	6.4712	7.0683	14.6352	8.97093	10.9488	5.63273	13.1534	15.3998	17.3731	10.8462	25.8301	8.19965	12.9661	10.2498	4.44762	8.17803	8.41155	11.4839	9.94273	13.0011	16.9801	9.74915	11.8431	21.1208	16.059	20.644
Os01g0276000	111.208	117.602	226.185	212.462	306.008	184.074	119.772	149.214	178.563	156.13	170.179	171.691	136.66	189.043	202.282	236.059	177.041	220.139	207.362	180.397	196.891	188.584	158.262	248.46	163.985	113.894	172.708	145.204	146.167	174.871	138.879	247.836	182.218	163.399	202.128	203.133	256.472	263.558	152.266	141.503	159.952	347.617	193.415	122.725	340.436	414.453	163.958	201.723	189.375
Os01g0276100	18.8882	19.2068	29.4149	25.9339	35.848	28.8477	25.9993	26.3099	27.9352	24.4328	23.8747	25.8514	17.5506	26.0901	26.1813	31.1756	27.1521	32.1046	27.8569	27.1872	26.1406	35.6088	18.9111	24.9936	31.838	27.9067	49.3049	23.5593	38.8801	25.9248	25.1351	33.6316	35.3889	40.0509	22.4544	28.5438	25.3136	25.8145	24.3785	30.4953	32.4397	28.0777	25.1201	23.3876	24.894	16.9653	21.0112	34.0868	34.8309
Os01g0276200	8.00407	11.4718	10.7358	15.8435	23.9018	17.8036	9.90264	12.7444	16.8163	13.8141	12.1579	8.83673	12.5232	19.7075	19.1243	19.7761	13.8612	12.1877	16.4748	16.7202	24.369	18.04	16.9073	20.8503	25.2789	3.08312	14.1525	4.33356	7.93921	13.3888	13.2649	13.8471	19.7388	11.638	14.1934	18.5908	19.3572	22.9561	15.1484	17.7933	18.6635	10.8907	15.3286	15.7301	16.3437	9.02417	10.1761	13.1082	16.2054
Os01g0276400	6.79938	7.4498	7.10145	5.7537	6.30203	4.60603	5.41686	8.13717	8.06912	7.07314	6.95046	3.57045	4.46425	7.65303	7.84907	8.02386	5.63105	6.00454	5.81138	2.88468	3.84073	5.92933	5.23863	5.06357	7.10267	7.71482	6.83673	18.6296	10.9187	8.91018	7.85249	10.3458	6.15579	10.2457	4.17858	11.0245	8.34312	8.14532	4.39346	4.80939	6.56455	8.52305	7.57886	6.71444	4.49585	1.60689	6.7932	5.94275	11.9265
Os01g0276500	7.44424	9.49713	16.8828	13.249	11.0193	10.7161	5.40613	10.476	16.461	9.28505	13.4728	12.1221	7.06775	17.9439	11.7025	15.2743	16.4253	12.6785	10.3438	8.3694	18.3245	17.6009	6.41656	7.45293	8.66308	3.85946	19.1241	5.98975	23.3515	10.1262	10.0133	13.4689	10.1587	4.39964	9.37661	7.74246	9.95731	24.2309	10.2895	10.9418	9.05216	11.7109	8.75863	8.27016	7.38337	15.4632	8.92497	10.0243	6.93972
Os01g0276600	37.8757	30.6655	76.6635	48.7403	51.784	69.4493	35.2283	26.1017	53.0148	46.7983	53.3725	44.3501	20.9577	56.3276	56.3233	34.499	72.067	60.3376	52.1722	31.0393	66.9178	44.3843	42.2435	48.6197	37.536	9.59941	40.9784	17.4468	130.171	42.6025	35.8831	41.0729	25.3124	19.8347	28.5966	29.1857	60.862	121.939	26.6348	23.6447	21.2197	16.1863	30.7474	11.615	35.583	23.8196	29.7193	23.6425	40.3215
Os01g0276700	3.97645	5.3621	15.9913	7.91274	14.1147	13.0039	8.30968	12.8165	17.2746	10.5016	15.0203	11.2079	7.45868	13.2023	13.9964	13.6337	16.3241	21.4642	16.8906	8.87973	12.492	17.0618	6.97926	10.7974	16.339	3.45241	23.1581	3.93143	11.1521	8.62808	7.51423	5.6919	7.05784	9.01682	4.30055	5.56064	7.65261	11.9417	8.03652	8.95457	8.25048	6.81299	6.42004	6.78398	2.44922	3.84277	9.14562	11.0668	15.5092
Os01g0276800	22.2004	20.0197	33.6955	29.0515	37.0419	29.4784	26.4549	25.1431	32.4536	25.7386	26.3055	28.8342	21.3046	27.6768	26.4789	26.6938	27.0802	27.9404	27.7444	22.6208	29.7573	30.7781	25.4953	34.2815	31.5665	48.771	39.7973	44.9242	26.5986	41.8209	39.1043	37.1267	31.0359	26.8207	33.7496	39.3538	36.6226	28.5194	26.4817	23.4706	25.8073	28.6283	41.2198	31.0593	23.4953	34.3078	38.1334	25.4074	43.4524
Os01g0276900	16.5491	17.2378	13.6832	23.2322	20.3836	21.0852	11.148	86.2507	103.045	94.0832	60.9701	22.2989	23.9871	20.921	15.927	13.3118	33.496	22.8806	34.2497	15.5449	29.4481	27.5355	7.18129	8.87676	54.1314	20.5423	105.83	37.8618	67.4851	36.3212	12.6932	18.7467	8.23274	5.04615	8.35794	11.7364	9.30879	42.8288	14.7362	12.8988	25.0602	18.7745	9.26393	9.88245	17.9824	19.0294	13.5786	17.5081	20.1852
Os01g0277500	1.01357	1.86694	0.868725	1.64714	2.87078	3.16693	2.17297	2.27486	2.41079	1.68474	2.72753	1.72665	1.48137	1.76307	2.12368	2.46327	1.84783	1.5919	2.69851	1.1579	3.9088	3.6936	1.28078	1.54671	0.727527	0.354271	1.57911	0.396663	3.19887	0.791211	0.557354	0.94865	1.3149	0.32238	0.645201	0.865437	1.33847	2.65255	1.98518	2.64865	1.81933	0.5225	0.916272	0.846414	0.100958	0.370335	1.11054	0.484141	1.38779
Os01g0277600	5.11561	5.158	5.63774	3.20631	3.11714	3.00603	3.86394	2.92926	3.70933	2.92007	3.68172	4.62511	2.56817	4.11255	3.46601	3.06554	3.86032	3.15458	3.70455	2.61134	2.19294	3.13478	3.34674	3.8704	2.37352	8.63167	6.22009	4.63959	5.34355	8.52337	8.37448	6.57883	5.96891	6.0629	5.54891	10.5763	7.04509	2.26444	3.27107	4.33567	3.62005	3.53625	9.02347	9.31015	1.5001	2.67957	8.44825	3.23196	10.9789
Os01g0277700	10.4694	10.7962	19.8924	16.3987	19.0808	14.0914	10.2814	11.8017	15.6101	12.1092	11.2593	11.53	8.47557	16.0521	14.5776	14.6541	12.0415	11.4324	10.3118	9.59958	15.3613	16.2666	10.3532	14.853	13.7982	15.4519	21.6605	16.0874	15.7872	18.8658	18.0787	21.048	15.1157	18.7938	21.8801	15.2578	19.3111	23.3148	10.837	11.5391	12.3651	16.2498	19.891	13.6602	16.3835	20.4997	18.6378	13.4157	17.4041
Os01g0277900	5.7908	5.44663	5.93365	7.16478	3.89864	5.91531	3.23292	5.17404	7.32819	6.17463	4.41513	6.17003	2.46551	7.28052	10.1474	6.52866	2.88485	4.2332	4.84508	5.53618	2.24125	3.91782	5.02691	4.63367	4.16794	5.51364	8.5687	4.94096	10.987	6.76202	4.72792	5.96385	3.75413	8.27568	4.46889	4.67354	3.46202	12.3848	7.45768	1.57107	3.73625	5.04735	3.61004	7.44718	7.96458	4.45192	3.23537	3.56173	9.51228
Os01g0278000	3.1596	1.39106	1.75998	2.55294	0.943981	4.44972	4.17814	12.4646	9.95997	15.4366	3.24745	2.61442	5.37278	3.12781	3.14327	3.31966	2.13919	3.47357	1.20022	2.01072	3.27477	2.44403	1.88661	0.560977	3.18473	0.913033	6.98232	87.9323	20.2224	2.39297	0.973059	0.431448	0.334891	4.61851	0.577707	1.54981	0.41913	39.4489	2.62744	0.697407	4.71086	1.50502	1.13836	1.06368	0.642823	0.314401	0.793691	4.68818	4.03063
Os01g0278200	11.8989	14.144	11.0722	10.4262	11.037	13.1016	7.82064	8.00929	10.6188	15.2422	7.70115	8.65011	8.59	8.72965	8.10585	7.67838	8.26931	8.26628	9.11636	5.40531	11.0923	9.64971	7.85293	8.20165	6.61149	10.4865	9.45426	7.30678	8.64538	7.40406	7.09431	4.44751	10.4953	10.6005	7.60163	4.75102	9.99229	5.45348	8.4397	7.37363	6.06428	6.32096	5.79829	9.4512	5.04778	3.97016	10.7499	7.06022	6.90917
Os01g0278600	2.02314	2.39082	2.69197	2.63555	1.92042	2.10802	2.19345	3.30753	4.34018	2.32179	2.23355	2.66407	3.10948	2.23177	2.83743	3.2856	3.09512	2.21904	2.82723	2.56013	2.60282	3.89647	3.16994	3.43903	3.88737	3.23265	3.47526	2.7952	3.28376	3.23148	2.47346	2.16406	2.39041	3.38793	2.40234	2.14824	3.18037	2.90914	2.41108	3.52252	4.23113	4.30927	2.66275	4.13137	4.89842	5.42843	3.25718	2.89911	3.05047
Os01g0278900	195.112	198.079	136.645	201.666	71.7607	153.443	366.89	300.235	213.384	325.207	280.431	275.948	326.612	198.785	207.726	208.251	198.247	212.952	234.012	252.626	262.47	269.664	252.105	128.996	206.755	120.839	88.4915	99.1661	59.8378	109.747	110.275	75.5271	142.87	105.84	203.926	128.04	101.293	216.337	308.669	294.935	241.139	190.624	114.953	160.916	228.471	238.827	141.793	195.648	79.1518
Os01g0279100	399.446	402.625	154.911	150.422	57.7889	77.2544	206.198	197.409	110.614	164.633	215.306	414.485	286.86	194.747	191.22	212.593	200.921	216.803	221.088	250.08	70.2478	117.41	213.289	113.118	98.8631	564.078	182.99	482.743	164.334	318.836	364.413	247.461	182.259	121.585	256.267	207.211	176.535	66.4317	290.642	284.45	289.641	271.033	295.136	442.477	269.466	340.65	384.371	285.303	156.76
Os01g0279200	13.6837	14.1931	18.9388	21.2334	24.286	25.6945	13.8869	23.5646	26.7501	23.2601	16.9543	19.4701	16.9784	15.8572	14.7917	18.6377	14.0145	16.745	18.906	18.0914	18.8644	21.8708	17.6513	20.7111	23.2234	19.5527	25.4477	19.5981	16.2699	18.6192	19.2494	18.075	27.7518	27.0657	22.5424	18.9805	16.9729	27.9288	12.8548	15.2771	19.1058	44.5148	17.8594	18.4278	34.9743	54.0365	14.4837	33.1458	21.4525
Os01g0279300	49.1914	49.1391	62.6018	71.9944	96.7612	74.0601	43.1213	56.0336	61.8577	58.1234	61.5674	61.9217	42.7587	75.3966	79.4492	84.6103	75.8535	72.8748	82.4717	68.3433	102.002	83.9533	59.7953	77.1956	73.6257	98.1669	93.3929	76.7588	72.8232	103.728	91.2699	138.484	140.614	106.102	81.0879	117.594	105.908	127.371	58.8513	60.2646	64.2414	243.784	115.211	142.567	221.671	129.388	93.2335	156.689	111.837
Os01g0279400	8.11894	6.40957	3.50942	13.6881	9.25983	12.2446	59.6951	8.44718	3.66549	6.99307	12.6634	38.7817	17.658	16.542	18.0826	18.6125	12.0101	13.9123	14.4077	15.5523	2.07475	5.24056	51.4258	18.0914	21.3464	14.2275	9.15153	10.422	7.89233	26.8307	25.4755	5.63778	6.6746	17.6559	20.6644	26.7066	23.8989	7.18934	19.9925	22.1928	23.4854	15.3691	44.8226	27.8265	17.9133	33.5513	23.7996	29.448	38.6728
Os01g0279700	109.31	96.8858	61.3391	75.1663	82.7913	81.883	140.478	81.1145	74.1153	68.0709	79.2716	134.897	93.9988	93.6932	96.4166	119.424	103.066	97.324	97.6386	142.318	57.7939	94.5768	128.152	103.249	92.6555	66.8791	51.8789	46.1261	38.7481	106.785	106.87	86.7317	93.0165	88.1145	68.4235	97.7025	71.4644	22.932	120.698	116.735	131.568	55.8165	96.3707	130.846	61.0477	57.6348	105.288	70.1191	88.5229
Os01g0279800	46.0618	41.2053	69.5994	70.349	69.5995	76.1427	46.345	61.6129	76.9871	63.9381	60.7542	62.9956	51.5022	58.5631	57.0006	66.9589	58.2854	63.4179	57.2447	51.8972	64.5828	73.5824	51.1586	57.0626	52.9688	86.1214	74.2269	60.5625	62.7564	70.8507	87.539	76.6849	70.7568	33.0109	68.0093	97.9768	96.0758	68.6394	51.3904	42.0398	51.0978	60.5434	81.4687	50.1552	52.7076	63.6629	82.0547	57.191	67.3685
Os01g0279900	15.97	19.0422	12.2867	19.9404	14.5876	21.2826	20.7876	17.7862	17.425	18.1079	16.1436	17.2104	15.4379	9.3972	11.2878	12.8916	7.60989	10.332	11.6093	10.5625	15.3446	13.3052	12.4084	10.6099	12.9162	16.8777	12.5056	15.2297	8.87844	13.2517	16.1137	9.94391	18.3491	23.8642	16.7797	9.07275	11.3027	8.23658	13.0838	15.7433	16.6125	16.8171	11.9111	13.0654	13.3019	14.2614	11.7421	14.3254	11.3454
Os01g0280000	14.2496	14.7479	28.3557	20.5788	29.1111	23.0794	15.4899	18.712	24.9297	20.6164	23.1416	19.2805	18.0871	24.6634	25.2123	28.1296	21.221	24.1628	24.4898	17.0324	24.4885	23.1101	22.3471	29.0763	19.9619	19.3829	19.862	18.3042	21.9535	21.1387	17.4098	23.7495	24.0138	15.1862	20.6873	18.7028	29.8616	27.2112	20.4519	20.3081	19.7774	17.6016	21.8365	16.7911	16.304	19.6955	18.5065	14.2707	24.3396
Os01g0280400	1.52393	2.00926	1.46306	1.98308	2.60541	2.65629	2.09336	2.99152	2.13449	2.83313	2.54342	2.72722	3.35904	2.04665	2.35275	2.8142	1.70097	1.83256	2.19911	3.17438	2.70429	2.66937	3.03019	2.7124	1.95722	0.391339	2.02092	0.242145	0.78033	1.79716	1.42498	0.798406	1.9431	1.16561	2.55944	1.38253	3.74677	0.915654	3.53574	4.02937	4.2985	1.10624	1.78565	1.36351	0.146372	0.811349	1.67946	1.84579	1.25508
Os01g0281000	32.5281	26.3604	39.6862	23.52	20.4123	12.0638	17.0668	21.8323	23.8066	18.9027	23.0853	34.0139	22.6186	25.8763	24.6891	29.1861	25.7664	24.2207	28.7551	22.8874	16.4184	23.7039	19.9559	20.0814	11.4063	100.79	47.7709	69.1315	72.5677	32.427	33.6356	36.2565	19.6323	17.8539	16.188	19.6531	18.7968	17.5046	21.7429	22.855	29.1206	30.8007	28.4808	44.5584	42.1281	23.7818	33.9332	28.5174	25.0893
Os01g0281100	4.93264	4.55808	1.86101	4.32255	1.6018	0.845908	1.61646	4.2703	4.19831	4.65904	2.48398	3.85447	2.25418	2.31653	1.45054	2.12633	2.55703	3.2986	2.46659	0.977818	1.32086	2.8889	2.19356	1.68497	3.876	88.9327	22.7999	83.4188	7.70966	1.86445	5.23141	3.06788	1.36514	1.07651	0.550865	1.62558	0.449613	2.04472	2.62047	1.98594	3.41316	1.73343	2.38125	2.8602	1.72393	2.83304	1.51706	4.02331	1.69625
Os01g0281400	9.24815	9.9632	13.4649	10.082	18.4882	10.3029	5.34404	8.01131	10.5378	7.52021	12.3744	10.8189	6.9091	14.5299	16.3357	13.8028	15.5146	15.3979	15.9046	13.1194	11.9202	14.4127	11.0763	14.7323	14.2253	14.0636	18.4541	10.9701	14.6497	16.1532	13.2141	20.1956	12.2037	9.43718	8.10526	16.6432	16.276	6.99949	14.041	14.2882	13.8196	9.33687	17.2182	21.5786	5.0915	6.72061	15.1921	8.27599	20.072
Os01g0283100	25.8976	30.5545	49.1605	50.3298	63.7276	52.2284	33.3919	47.8862	53.1422	41.3022	40.9892	49.6378	39.4506	46.6317	48.7091	58.372	39.492	48.791	42.3251	47.6992	64.5018	65.3817	37.1613	52.2996	52.38	48.7814	91.5143	55.4016	70.7481	56.1166	42.7686	62.5124	52.1312	35.585	54.9995	44.6823	56.9445	79.9077	46.4492	46.7903	56.5688	67.5794	52.2899	42.8225	48.5729	78.2264	43.9701	50.8969	49.3717
Os01g0283300	16.1099	20.93	21.7094	16.0589	34.3983	28.161	24.5618	15.4021	18.4507	16.5392	20.488	11.8269	9.50295	36.5898	41.1032	40.8641	30.514	34.8513	37.4271	12.6721	25.5189	35.9081	14.2693	18.8055	26.8205	30.4324	40.2059	17.9518	79.0502	28.8064	35.6239	79.0229	26.3982	9.37142	10.8083	44.4329	19.6706	19.1346	17.9151	21.533	22.9448	28.9513	29.4385	34.7609	20.2254	11.4731	35.6599	49.3072	63.2529
Os01g0283500	3.22794	3.03609	3.17214	1.4875	1.8711	1.90423	2.48342	1.32766	1.43531	1.31398	2.49048	1.74081	1.75498	2.41425	3.16736	2.75801	1.90909	2.09254	2.3213	1.2479	0.577628	2.89205	1.72947	1.34376	2.01434	9.39444	3.31846	7.55513	4.66902	5.24527	4.57134	5.67746	4.97725	7.48716	4.2144	6.58106	4.381	5.99954	1.6005	3.54131	2.53519	5.97687	5.78675	6.98363	8.03151	3.65859	3.0757	7.36313	5.77269
Os01g0284700	9.42554	12.9994	6.57848	13.2933	10.6028	10.8378	10.0802	12.3823	10.8798	13.8864	12.2675	15.3318	15.6419	9.94852	11.839	13.3715	14.2445	15.4017	12.7199	18.7279	10.5344	11.5898	16.2487	10.7846	19.62	10.8548	7.9672	11.0868	4.64746	12.1011	16.9044	13.2231	16.0122	14.2596	16.6275	11.7152	12.5033	7.58753	15.2171	14.7051	15.8194	13.981	14.1319	15.8832	13.5033	19.696	10.3856	14.3048	9.63458
Os01g0286000	3.46946	4.49886	3.02352	3.35352	5.43941	4.71317	2.47102	3.35728	4.46214	3.76901	4.59854	1.37716	3.55954	4.25084	3.56597	3.97759	2.44998	3.05296	3.41838	1.88065	4.98821	2.86512	2.10407	3.06069	3.07544	2.07214	4.79304	1.43202	4.48317	1.54611	2.35177	3.39715	3.24415	1.62848	2.0906	2.78983	3.01015	5.01714	2.41953	5.4005	2.47652	0.674726	2.8163	1.8121	0.966282	1.14212	1.84383	1.51241	2.09727
Os01g0286100	5.73875	4.88106	5.15328	3.77121	6.72134	4.30047	1.11924	5.45496	5.08394	3.9436	7.79672	3.94728	4.44018	8.49829	9.74126	10.0033	6.34972	5.93593	6.65607	6.59016	8.87557	4.61211	5.05805	6.46236	13.3935	19.9583	5.70478	4.79369	10.2061	7.77084	11.8043	13.232	9.93826	8.08026	3.45414	5.51455	5.27441	10.8252	6.00197	5.44797	6.24444	18.8352	6.89542	15.5032	19.7405	12.8659	9.61525	14.8005	6.00541
Os01g0286600	30.2995	38.2408	16.0321	24.515	13.254	20.3052	33.6685	32.5033	19.8592	30.4279	25.5024	43.2806	39.2073	25.9292	26.6644	31.3297	25.6698	25.01	26.4778	46.5074	13.3495	22.4448	35.3378	17.217	20.1864	15.3337	9.56552	11.8937	10.7757	16.5761	20.2944	15.2859	13.9667	14.0562	22.2346	14.47	15.8201	8.66663	40.9436	42.4397	48.9999	5.9993	20.8939	25.0897	4.44499	6.47828	26.2255	11.4924	12.5182
Os01g0287600	7.12807	5.98306	10.7143	8.79777	29.1408	38.2909	15.4904	29.9548	40.576	32.4387	27.4786	16.5104	23.2362	22.7157	18.4275	21.5999	21.7902	27.1705	27.9365	19.6559	55.9525	40.7255	12.0074	14.724	20.4398	21.4454	24.4128	10.1696	18.0622	13.8192	24.7376	21.3846	5.16907	2.29588	17.5754	17.4499	6.98498	27.6477	10.3412	15.9553	11.1945	34.2337	4.63142	10.1839	15.9076	30.4355	29.7793	11.0763	22.8877
Os01g0287700	2.32977	3.33459	1.45618	2.30024	1.12335	1.4428	1.70289	1.19704	1.55593	1.51532	1.32968	1.61615	2.13634	0.694029	0.547347	0.525573	1.15118	0.900921	1.01131	0.631191	1.31994	1.36361	1.38697	1.63184	1.30874	1.18354	1.51237	1.23932	0.767252	1.53004	1.52009	0.383094	2.09202	2.63114	1.77723	0.713542	1.22361	0.840716	1.11012	1.12249	1.33819	0.850401	0.897836	1.26883	1.96746	1.34718	0.63873	1.04026	1.05115
Os01g0289666	2.13621	0.946153	2.11891	1.94313	5.98779	1.19323	2.522	2.19095	2.34441	1.46814	2.6469	2.70502	2.09272	2.90676	2.69226	2.5642	6.63453	5.98855	6.01132	7.07118	0.858921	1.86851	2.69618	4.21809	6.625	13.1521	0.997853	2.77133	0.960078	19.4761	15.7923	21.9433	15.4465	28.6016	4.4842	20.8264	6.83548	0.897528	1.77896	1.56696	1.27895	9.50232	12.9251	18.0865	8.96377	7.12297	12.6529	13.9452	26.7355
Os01g0290000	202.472	216.92	306.632	234.171	406.716	360.379	323.206	237.477	309.158	225.431	304.411	313.4	246.308	295.753	292.661	333.942	305.841	337.137	332.876	263.999	259.329	325.565	306.804	325.843	232.816	171.104	169.649	78.2984	163.76	480.255	510.253	593.764	356.825	234.549	372.532	614.27	580.83	240.722	257.511	246.653	275.881	332.595	563.444	376.579	286.245	434.787	626.267	307.572	485.325
Os01g0290100	45.9008	38.7615	46.7601	39.5096	31.4312	35.4627	26.0447	29.3853	41.3185	30.1126	53.0547	34.6587	32.555	47.8413	47.1509	35.4916	56.0699	48.5171	54.454	38.8188	36.6668	41.7582	44.0126	47.4023	34.1368	60.2281	57.5373	42.879	60.0184	57.373	60.748	46.0859	50.9482	26.8997	39.9928	73.5079	58.8664	27.8736	49.2219	47.4277	36.1934	34.0046	61.7249	75.8229	32.9406	36.6198	53.9755	36.6635	52.9244
Os01g0290600	6.41219	6.87047	5.06833	6.95445	5.99142	5.28944	1.4144	4.57815	8.64173	8.00772	12.9122	4.25178	4.28529	11.5022	8.83525	7.33292	9.72887	6.07543	7.08127	4.71234	9.88598	5.46409	3.65049	7.26309	7.23126	10.008	13.114	5.26121	17.9183	16.131	15.6472	24.5463	16.0813	3.95282	11.2669	17.6387	16.3828	6.25763	4.11988	5.76682	4.78423	4.67347	15.0418	10.4944	13.2348	12.1732	16.3897	5.90464	12.9574
Os01g0290700	18.6471	18.9493	34.0169	30.5819	44.3617	41.8998	14.1496	18.9696	26.877	23.7892	31.3589	18.6596	21.7119	30.8757	30.1403	26.9234	28.4533	29.0498	30.0814	18.5912	29.0929	26.7002	15.6414	39.7776	43.8602	14.1683	23.2276	30.1679	28.7846	25.8347	28.1455	41.3066	30.098	32.8484	21.7893	28.6146	34.4169	33.5799	22.5211	18.8159	18.6501	22.2022	25.4623	14.4427	22.678	30.2639	26.942	20.4299	42.1738
Os01g0290800	2.1268	2.21097	2.80495	1.93013	5.15843	2.77612	1.77917	1.60788	2.06816	1.69904	1.78677	1.94223	1.88864	2.18313	2.64655	2.64362	1.67921	1.91531	2.50336	1.11601	2.57373	3.13278	1.7835	2.09649	2.91177	2.32515	2.69729	4.7588	3.39146	2.07615	2.09678	3.22255	1.22678	2.63938	1.02607	4.01425	3.39642	0.341488	1.5135	1.81578	1.87743	0.633095	2.46414	1.88921	3.02378	1.25642	2.16257	2.52367	6.29839
Os01g0291500	13.6978	19.7605	3.35052	18.1522	27.9627	5.78687	2.62049	7.15837	9.9986	13.4964	22.1538	35.1281	9.23844	24.3863	28.8597	14.6633	49.1975	47.3416	37.0662	24.4324	13.655	10.8432	5.78166	36.1187	48.0155	10.4356	230.066	39.914	413.953	7.44433	40.3036	26.3364	13.7002	27.6236	7.83652	60.4781	42.3406	254.188	26.4967	22.4575	18.79	12.4626	32.6642	5.51745	4.55948	6.28459	20.0679	11.8711	31.2211
Os01g0292200	167.025	207.758	162.752	149.316	138.484	131.432	106.306	146.794	117.818	128.863	123.15	195.484	186.349	109.616	117.829	126.69	132.727	121.175	139.583	104.423	83.2594	152.451	141.429	167.695	122.322	229.472	180.735	272.586	99.7721	109.876	162.554	72.3631	69.2048	189.86	45.8028	54.0494	41.7825	39.1413	150.689	147.639	174.353	131.486	72.2431	112.928	161.841	136.706	79.9327	118.703	68.9902
Os01g0292700	8.59431	10.1483	8.51616	9.7318	7.87052	7.00516	8.94684	8.59193	7.40865	7.13505	7.40664	7.12625	10.245	5.74559	3.37892	5.48211	6.15756	6.0138	6.97849	4.70338	5.18769	3.87681	10.0214	8.878	4.14387	24.1062	10.8669	22.1199	3.58845	9.18822	12.6069	7.79401	14.5038	12.5188	14.1379	8.89363	8.39659	4.23289	10.2625	8.81014	10.9998	17.5014	5.98144	9.11487	24.3973	26.2135	11.4302	18.1162	6.30107
Os01g0292900	18.2687	17.1829	22.0849	20.443	37.0348	23.2309	27.146	25.8528	25.9393	20.8897	20.9675	21.2321	22.4968	19.7737	23.2054	26.0098	21.9377	25.9234	25.5521	22.5176	19.1374	24.3311	23.7246	27.5514	29.09	20.0071	24.432	18.6373	17.6862	23.3676	23.814	26.0138	24.9398	36.8451	16.286	21.4241	21.2176	12.8089	20.0833	22.4286	24.014	23.3547	22.3973	23.5339	14.1452	22.3239	23.4428	21.6688	33.6467
Os01g0293000	1.7102	1.11781	1.43644	0.714019	2.38666	0.850029	2.3036	1.35956	2.24832	0.282032	1.0654	1.87882	0.386107	4.52631	5.19113	3.85849	5.96253	5.18071	6.0467	2.02296	1.58146	4.87143	0.446097	1.58568	1.5979	4.16841	25.2292	3.20972	5.64575	13.3048	24.0386	5.42152	4.5967	1.37678	3.23826	3.5145	3.58431	5.33176	5.57267	6.20554	5.46103	6.21612	7.08653	4.12775	8.66167	6.43929	10.7023	9.66422	7.68701
Os01g0293200	4.10413	4.9837	5.55564	3.86657	6.80302	2.51486	4.11916	3.25468	3.55012	2.11582	3.40936	5.10046	2.77421	5.0364	5.62019	5.1072	5.63883	4.09908	4.11551	2.2902	2.59604	4.18086	3.77087	4.25967	4.22097	4.35552	1.87687	3.02811	4.40781	6.48401	4.69402	7.55379	4.19584	4.13044	5.35179	5.57028	7.28812	3.73747	2.78235	3.43734	3.2018	7.47034	5.8995	5.10457	2.70904	4.83437	6.57462	6.23223	4.30836
Os01g0295700	22.6522	25.8344	21.0444	19.3796	46.8366	42.0899	30.4675	56.0735	47.7491	48.5391	35.2406	19.9276	25.241	29.1894	28.5046	29.7243	31.4459	30.145	34.8306	17.9286	34.333	36.4684	17.2771	31.6253	57.7843	15.9423	33.1072	56.7205	18.3912	16.9536	16.9657	12.6845	27.2358	60.9843	13.5979	11.1443	15.7625	23.9685	24.2344	23.6884	28.4546	11.1753	13.1994	18.7239	10.435	10.5126	15.1916	27.2647	23.3761
Os01g0295900	9.36279	12.1883	6.38301	6.57881	4.92273	8.16491	12.442	8.35111	5.82844	7.84222	5.92859	10.7222	10.2271	4.64997	6.25242	6.31525	4.61945	6.44471	6.46373	5.78441	9.32491	8.2932	11.684	7.0866	7.06211	8.07687	1.84027	7.24743	1.48491	7.56639	9.3178	3.99749	14.2348	13.422	12.4729	6.46672	8.98897	3.21075	8.49562	8.87924	9.2392	3.54092	6.01162	5.00225	7.45382	6.23513	8.93052	6.9199	6.10875
Os01g0296000	1.28637	2.06012	2.01545	2.35511	2.1303	1.89343	1.38149	1.24849	1.57559	1.4884	2.22713	2.0108	1.23494	1.94998	1.65626	3.03553	1.85703	2.3854	2.71152	1.90644	1.15165	1.86018	1.57369	2.48212	0.898381	0.0833275	1.0472	0.962447	1.27908	1.56323	1.33209	1.94442	2.0206	1.53338	1.62664	1.72176	4.19069	0.748683	1.1752	1.11481	1.39788	0.737378	1.43501	1.76032	0.78956	0.609741	2.31356	0.498199	1.4832
Os01g0296100	35.7283	34.3186	70.0056	46.4277	60.3813	45.9009	51.5649	45.0613	48.4243	32.7121	42.3236	43.0477	31.8398	46.6587	47.3077	55.544	45.1078	44.3336	50.8441	34.5915	41.8938	45.9797	52.1518	63.0096	44.6455	33.091	29.5777	43.4098	31.3846	36.2523	39.9687	47.6384	47.2351	40.2977	40.2737	47.0288	52.3924	22.7905	38.6091	38.2281	42.9327	21.931	37.2552	35.1529	23.0028	22.5751	36.1304	19.7945	34.8034
Os01g0296200	2.70716	1.09548	2.64895	0.452322	8.09705	9.57401	8.91619	8.09742	6.2001	6.92195	8.8924	1.53811	3.82964	3.57124	3.4158	2.88361	2.96928	5.81279	4.46646	2.85596	7.17642	5.72213	4.24608	3.2689	16.0785	18.6605	19.4862	9.02544	17.031	9.46542	6.70057	2.48205	1.8295	1.04127	0.93177	12.4983	0.817748	6.69401	4.38922	3.74064	7.16007	20.5484	0.832881	17.8974	18.2108	5.77837	5.23687	12.6303	22.7209
Os01g0298301	3.19508	3.93782	6.2839	3.95782	4.92253	4.52326	4.93918	2.98751	1.82437	5.03832	4.51231	2.1973	4.01134	3.23017	5.54026	4.65207	4.13195	6.8127	4.65873	5.71193	10.3046	3.47646	4.18909	7.25288	15.9429	3.08074	5.37833	1.41606	4.1726	3.30258	3.5647	4.24257	4.11637	6.5413	5.25999	5.5503	8.35738	15.3228	3.95695	4.88361	6.83461	5.45239	7.34601	3.48651	1.84365	10.4342	1.77378	6.84139	8.00312
Os01g0299300	0.826313	1.01036	1.26193	0.424052	0.861442	1.56929	0.86997	0.504647	0.64813	0.66999	0.636352	0.769057	0.953917	1.12354	0.364491	0.788486	1.00168	0.886584	0.750573	1.3456	1.01973	1.73823	0.523636	0.740611	0.569391	0.638153	1.94535	0.0272319	1.01335	0.877247	1.28986	1.4647	1.05196	2.0792	0.578599	0.564437	0.715529	1.11214	0.698284	0.727346	1.07582	0.908731	0.612167	0.697302	0.460913	1.06274	0.886889	1.18409	0.444618
Os01g0299400	14.1793	15.6302	26.1779	23.4521	24.6721	16.4206	17.2075	14.2966	21.6453	13.5326	19.6326	12.4283	16.5214	22.2192	26.2134	18.1624	23.0939	15.5298	20.9616	14.2269	28.3328	16.2933	14.8804	22.2744	17.2697	13.9979	18.9485	18.4834	12.2158	20.5581	16.4561	18.2998	24.2952	14.4778	19.8343	15.2687	21.3971	19.7728	15.3596	14.054	17.949	28.4133	17.1095	14.0995	54.407	37.5921	16.0912	24.0718	12.6002
Os01g0299500	53.393	72.0909	56.5714	69.4299	37.9227	50.3178	40.3353	37.5336	51.9481	50.8596	25.3949	23.5712	40.3602	20.0672	21.6728	18.3379	20.1658	20.4294	22.8435	16.5415	29.4264	27.5074	25.7483	34.5973	38.5132	39.6372	23.5198	37.8417	25.1964	21.0623	28.9075	18.1776	51.2181	54.3599	30.3995	16.4363	26.5925	22.1865	21.4166	22.4438	25.6091	16.8321	24.8812	18.5822	16.5004	24.1171	19.8014	25.0293	28.6949
Os01g0300200	11.2432	12.0805	17.004	16.4287	27.5356	22.2337	12.9291	18.3734	20.3032	18.9142	15.4322	19.0386	16.4919	18.8552	17.0475	22.483	17.5993	21.8733	21.9814	21.1692	17.2293	17.8852	16.4809	20.4916	26.6276	23.6656	25.4385	20.8209	18.0507	23.4305	21.4776	27.9898	27.172	22.7854	20.3661	23.0861	19.318	21.2665	21.3084	17.2785	19.0084	22.3372	21.4512	20.363	18.2564	22.3227	17.2215	17.1522	26.9279
Os01g0300600	14.3751	12.5864	20.9809	20.302	24.43	23.4277	12.6518	18.5219	22.9428	19.1607	16.4768	17.3356	14.9967	16.4806	15.9297	21.0774	14.0457	17.9431	18.3947	16.0507	18.8728	21.2045	12.8814	19.6405	22.4988	40.6628	28.0707	27.4426	14.8593	27.7252	28.3103	28.583	26.9027	24.8311	27.703	32.8309	36.1898	23.0178	15.9564	15.5963	15.5405	16.4906	25.2327	17.7215	21.4079	19.4037	27.032	19.3152	35.5414
Os01g0301000	3.31662	3.64617	4.34956	5.63663	6.06206	3.82545	3.73029	3.75643	5.3305	3.56228	3.5508	5.64817	4.13096	6.13574	5.01592	4.99379	4.08742	5.87413	4.29025	4.53058	3.52501	2.98416	4.23079	5.35153	3.2463	2.73574	2.95267	1.27756	3.23925	5.28561	5.39111	5.31158	5.77558	3.37932	5.84016	5.35117	6.13182	3.14982	5.39164	4.52939	6.77894	6.3187	5.5615	4.31633	6.4355	6.09369	3.21303	4.23828	2.73151
Os01g0301300	1.46921	1.4783	2.97109	2.59509	1.96275	2.63376	3.02869	1.70274	1.25066	1.13032	2.04523	2.7598	1.85084	1.72039	1.5373	1.76059	1.74738	1.4471	1.50899	0.749436	1.46469	1.21875	1.63938	2.376	2.70757	2.15649	0.816225	2.56735	1.58979	2.5285	2.29826	3.07	2.63826	2.3184	2.31636	1.4587	2.98236	2.91248	1.58806	2.48123	1.29529	2.61688	1.88039	2.01832	1.38855	2.75648	1.4669	2.15431	1.65463
Os01g0301700	1.49646	1.38797	1.06884	1.59992	1.12761	1.46279	2.18116	1.17286	1.41287	1.01113	0.742099	0.704673	1.58728	1.2982	1.32019	1.21971	0.614133	1.51406	1.60146	0.849594	1.82243	1.08353	2.01327	1.23333	2.00505	0.880057	0.777141	0.616464	0.944574	1.63542	1.48651	0.666955	1.50131	1.21636	2.36162	1.47296	1.14465	0.223787	1.49293	1.84255	1.28932	0.857144	1.47378	1.64429	1.83836	1.06924	1.27154	1.31046	0.886684
Os01g0301900	3.78182	8.09736	4.71473	8.04712	6.33878	6.69794	3.38329	9.68922	12.8621	7.71828	10.1709	9.4433	3.71328	9.2104	9.68358	8.55966	10.0634	10.1832	12.221	3.64787	14.7679	25.7307	1.50306	9.32207	2.75426	2.11251	55.8537	5.59331	47.1101	7.69001	4.63368	4.454	0.816892	0.182548	3.93398	4.27922	3.22687	32.2779	18.2528	17.1663	17.9784	1.66651	5.20647	3.34056	2.82979	1.15037	2.90405	4.729	11.9471
Os01g0302100	4.25279	4.26351	5.14314	4.88769	2.61692	6.23035	2.43896	2.96742	4.97142	2.72556	3.07544	3.04731	2.44233	2.43463	2.15675	2.67908	4.39905	3.04151	2.56043	1.47259	3.42384	3.79065	1.4985	4.01398	2.85152	1.93279	3.25334	2.16527	3.00358	2.02766	3.49092	3.15202	4.3767	1.94394	1.75074	2.54404	1.45541	1.66803	2.28652	2.25759	2.31112	2.46051	2.26394	1.47743	2.00895	2.44153	3.19793	2.01922	2.73072
Os01g0302250	7.77486	7.6943	4.10889	4.85732	4.05629	4.98482	7.99045	5.45018	3.41741	5.1309	6.8158	11.798	8.3451	10.7295	7.21691	5.61259	7.14554	10.4799	8.25866	11.5936	3.29337	3.33905	10.7107	10.9699	10.9478	7.66984	3.511	9.89261	1.24365	11.1462	10.822	6.38452	10.2722	5.84895	13.8792	9.81351	9.97578	1.45589	9.06976	6.18481	10.4849	14.2594	12.3069	13.9064	6.46476	17.3903	18.1409	9.17129	10.9913
Os01g0302800	11.4313	12.7067	14.575	15.3592	18.3512	16.1372	16.7293	17.1106	9.96252	12.7402	8.29405	11.7445	10.3973	13.6885	13.3241	20.4276	19.0539	11.4435	14.8428	16.5774	14.107	19.1994	12.8573	12.0121	12.8896	10.1843	7.33967	9.86343	14.0936	10.8379	10.5589	21.279	20.0749	25.5025	14.4211	15.5578	15.9099	30.5221	13.8315	12.9371	13.3708	40	15.3977	18.343	19.2945	27.946	11.8231	22.569	18.0532
Os01g0303000	7218.21	4941.32	2866.25	5267.64	6179.38	5562.31	10755.4	7517.06	4901.05	6374.47	8200.39	8301.87	10937.4	7661.38	7377.17	7997.64	7883.74	7373.46	7547.81	11788.7	7852.62	5874.61	9876.04	6732.57	7902.9	1599.47	1605.16	817.928	1528.95	5976.15	4982.84	5028.86	5081.32	5495.46	7141.67	6291.92	4674.03	5373.41	10027.8	10555.7	11135.6	10795.1	5682.91	8980.3	11615.6	8893.07	6312.4	9636.71	5789.65
Os01g0303200	2.29422	2.14595	2.51252	2.57589	2.21674	2.86743	2.46666	2.18298	2.47446	2.14591	3.14138	2.35097	2.13862	3.00528	3.28758	2.69417	2.24719	2.15807	2.29872	2.08515	2.98847	2.4519	2.42118	2.94985	2.58751	1.71138	3.10696	1.6166	2.57852	1.86413	2.48223	2.88208	2.97826	2.63394	2.28744	2.8031	2.84495	4.39003	2.62429	2.71358	2.79573	1.70261	3.36712	2.64733	1.04538	2.20818	2.10869	1.62259	4.25291
Os01g0303800	6.50186	9.79424	25.0771	10.1142	22.0467	9.32059	3.88157	7.78033	7.21589	5.18945	11.1487	9.16818	6.45039	25.1231	23.0784	27.5191	9.87146	13.2953	10.5962	5.36821	21.0821	21.3592	4.04666	18.9331	4.81278	3.77411	16.8828	21.1429	63.4291	9.80199	5.44947	25.0557	14.6344	3.44668	11.398	9.62856	17.8406	42.2503	10.1411	11.7369	15.2302	6.16479	11.5583	3.21488	2.18574	4.92942	7.03302	3.68798	9.31237
Os01g0304000	88.3047	110.769	106.692	137.247	205.587	147.317	67.4117	122.404	122.162	136.385	110.31	93.185	96.2206	112.286	119.2	148.852	106.102	113.86	125.653	121.327	136.055	155.469	106.615	117.357	141.76	75.6324	184.883	76.5319	124.887	101.091	94.41	109.015	157.562	125.1	132.344	118.569	119.114	141.728	131.4	132.69	156.821	210.358	128.423	107.584	160.354	208.327	81.8667	148.732	131.065
Os01g0304300	1.22523	1.36664	1.08686	1.70897	1.63425	1.73728	1.08031	1.36992	1.33476	1.71178	0.750563	0.744038	0.941566	0.906061	1.52436	1.51764	1.16037	1.48358	0.952041	0.767391	1.1784	1.10445	1.05942	0.932123	1.51537	1.36163	0.97075	0.955112	0.798872	1.19923	1.29065	1.56261	1.57156	1.80529	0.764938	1.28088	0.807967	0.803382	0.813052	0.68887	1.68722	0.675571	1.18035	1.31728	0.976327	0.890752	1.77027	0.712797	2.26397
Os01g0305200	9.0214	8.48522	31.6316	16.1239	35.3926	38.3798	26.5448	22.7412	31.9914	25.5763	18.621	12.0981	12.2239	15.1182	16.2606	14.5267	14.3182	18.2477	14.031	7.98636	26.595	19.5251	8.37818	24.0841	120.309	29.6994	27.9485	40.1366	29.0329	8.0136	7.94608	5.98952	38.6132	78.9574	2.22776	10.0271	4.12145	18.0733	9.20092	15.3293	8.48743	15.1201	6.09081	7.30116	16.3605	7.45624	4.42401	45.8404	53.5335
Os01g0306800	59.7143	55.6391	32.3744	53.498	35.19	43.583	91.8858	79.0536	49.9528	60.6146	64.8347	87.8056	79.3046	63.3702	58.6723	81.9446	69.9218	62.1326	70.9524	105.899	39.9873	55.687	91.6971	43.3646	60.7716	25.7047	12.1996	10.7175	8.41551	37.1997	44.9245	35.3108	47.2127	52.6358	59.6117	39.3659	39.6323	26.1924	109.021	113.613	128.446	50.3072	45.0168	52.0881	27.3148	85.3576	51.0848	45.3671	25.1514
Os01g0306900	9.18407	13.1402	18.2373	12.466	11.9912	20.7789	7.13234	18.6793	19.4235	14.6119	14.6398	11.1868	13.6281	10.8491	10.4775	9.69853	9.68946	11.2764	14.7018	7.66525	13.7859	17.8736	7.96216	9.20881	8.42598	6.28574	33.1223	10.2927	11.2003	7.73438	7.18294	5.21131	6.20948	4.82096	8.91216	5.21084	10.6935	5.0732	11.1234	10.4954	10.0006	1.26898	5.69898	5.36453	1.25151	3.32285	5.36214	2.80073	7.69197
Os01g0309800	163.156	122.571	246.019	298.002	206.562	269.037	194.997	222.246	225.748	187.697	185.529	107.159	249.714	123.08	122.431	137.714	112.101	97.3092	95.1747	154.352	200.562	205.738	161.969	168.23	85.446	118.72	262.25	104.738	172.945	125.303	152.438	141.832	235.438	135.051	327.045	160.161	277.745	240.658	165.061	164.651	196.689	120.384	156.125	126.635	167.794	148.335	180.583	142.766	138.052
Os01g0309900	16.2476	15.4193	18.4679	17.5323	22.2851	17.5277	18.1905	19.9627	19.6132	15.7883	18.3328	12.479	15.1876	15.3273	16.7074	16.4939	15.3123	16.289	15.7376	14.4937	17.8208	20.9311	18.6172	15.3547	19.1148	19.2292	15.229	21.92	14.8502	16.1576	14.4555	17.4972	18.8235	17.1065	19.4969	17.4882	20.1774	7.44831	15.1358	17.3689	19.2399	13.148	19.1822	18.3046	10.4207	16.1192	16.8343	13.031	16.4972
Os01g0310100	1.91029	2.53869	2.47038	1.78508	1.468	2.4287	0.97801	2.27062	2.92383	2.00663	1.04796	1.58269	1.75545	1.12062	1.21575	1.96567	1.51213	2.14945	1.49139	1.18443	2.21298	2.63379	1.15291	1.36585	1.18699	2.19434	3.10942	1.14635	2.21104	1.69151	1.60223	2.39625	1.86223	0.918947	1.37029	1.02248	1.72824	0.392269	1.74683	2.52762	2.0744	0.7055	1.6697	1.43359	0.420312	0.200016	1.28528	0.998718	1.27115
Os01g0310500	8.04517	11.2478	5.40492	4.44469	5.21109	3.11239	3.37999	2.56222	2.51029	3.3244	2.58674	3.625	4.41004	3.84891	2.99673	3.34086	2.93482	4.17296	3.58388	2.55485	3.54167	2.39822	3.48874	4.18095	2.56654	1.44419	5.42628	2.63172	4.213	3.20058	2.89223	2.87762	4.38713	3.11699	2.0485	1.89968	2.93111	1.03379	3.88195	5.13323	4.08479	0.140438	2.81717	3.54122	0.522361	1.04516	4.83984	0.626241	4.05405
Os01g0310550	1.23092	1.15776	15.2689	5.22198	4.87112	4.8473	6.98143	7.12659	7.00874	3.39338	11.1599	3.10956	6.48562	5.41332	3.90935	7.37044	4.24334	4.13589	4.12539	4.13168	5.79634	20.0394	5.1631	5.78257	4.20564	2.4913	6.17935	2.92076	4.08462	2.49828	3.21405	2.63332	2.55499	2.29687	9.12844	2.31225	8.22869	15.5362	4.29084	4.91443	7.3531	6.72013	3.8648	0.735773	1.32416	10.3143	1.27712	1.88147	1.23004
Os01g0310600	45.9078	44.7668	89.0048	51.1605	39.4281	23.286	42.3031	55.4141	29.3206	33.0627	66.8797	38.9344	72.6413	50.7026	56.8792	55.8852	46.4185	49.1801	33.9393	28.2698	57.1138	70.6998	48.8939	56.1277	39.1547	34.0698	35.6445	38.0459	49.6755	58.9193	36.2139	49.9308	50.4474	29.4896	88.2067	34.5868	59.2787	87.0276	39.3416	44.0387	53.7721	84.8517	62.9955	31.5714	62.942	105.904	45.8918	46.8663	25.9473
Os01g0310700	8.19088	4.37258	14.6961	6.02114	4.59218	2.31852	11.3904	3.89371	1.63992	4.41557	5.57945	13.9074	3.83341	4.7267	7.81197	10.3772	2.89324	6.18807	4.05635	6.62134	2.80381	2.58151	30.1614	11.9049	8.48525	23.8762	1.49454	26.5925	2.75475	10.3685	23.1841	10.5543	23.3427	22.25	25.154	23.7221	18.2877	1.98633	8.18454	8.14241	8.90089	26.0845	28.935	16.2293	75.2798	45.2957	22.3348	49.8043	22.0791
Os01g0310800	4.63786	4.33128	5.65891	5.95865	5.66851	4.29927	6.0324	4.01363	5.07396	4.0645	4.0069	3.78841	3.59274	4.97905	4.52684	5.56724	3.70077	4.08177	4.75982	5.90292	4.56657	4.90743	5.28547	5.29135	5.49637	3.94179	3.80925	4.84551	3.98632	3.06578	5.22316	5.33788	5.76235	6.6538	4.82102	5.0694	3.52046	4.98779	4.89909	3.45886	4.76108	5.27098	4.40369	5.65552	3.77431	4.44192	4.02465	4.35207	5.74575
Os01g0311300	3.53845	1.95773	3.17874	3.34692	1.63852	1.74396	5.86732	3.50846	3.08381	3.37534	7.57753	5.88083	4.06639	6.50047	6.36573	5.7102	4.73099	6.4647	5.2808	2.97446	3.51498	5.47315	6.65788	3.34514	2.56973	2.66065	1.65744	2.12647	2.55257	7.53911	5.19855	11.5774	4.4356	1.70657	2.84868	3.79144	9.87706	1.36958	2.41855	1.76672	6.0575	3.02481	3.7449	3.58612	0.663438	3.73157	8.48932	5.10365	2.55993
Os01g0311400	10.6537	6.63694	14.7048	10.6979	16.5436	8.77173	9.53899	11.6947	14.5101	9.37861	16.3703	12.5553	9.3378	17.2548	12.5317	18.6156	11.7407	13.9857	11.3976	12.8288	18.1978	12.4646	11.8575	14.2824	10.3285	32.2034	12.3587	16.8711	22.8065	23.3724	16.7284	30.6142	11.4875	16.312	18.3635	13.0346	19.2654	30.3329	7.45378	8.61217	10.8612	37.6595	15.0825	15.4217	32.0832	56.8353	16.4838	27.7572	18.1865
Os01g0311500	2.14985	2.11581	3.14166	2.86412	3.61677	3.39975	1.4361	3.1511	4.4421	3.11686	3.40892	2.58392	2.12404	3.02176	3.69275	4.37118	3.3008	3.00291	3.10378	2.24277	5.99227	3.05683	1.61112	2.16493	2.7715	2.26354	3.77083	2.29442	4.02093	1.38702	1.83048	2.95009	2.97886	1.01436	3.57535	1.99368	4.49747	1.22638	2.88755	2.95402	2.37157	0.989775	2.48623	0.916108	1.27632	1.03208	1.49755	1.0881	2.57731
Os01g0313300	15.3061	8.57867	4.80312	29.0522	65.2078	42.0745	77.2269	39.4142	29.6027	20.6048	20.0921	13.2245	23.8793	31.3378	32.0469	53.3072	27.4625	26.8627	20.835	50.9022	40.1403	20.7109	58.2254	35.9165	35.5781	1.04695	0.272218	1.86569	2.66584	10.6552	7.23024	6.87249	9.92281	22.1853	21.9223	13.2929	19.2274	3.15122	12.5691	13.1993	16.4392	11.241	11.0398	5.19751	14.1598	18.0798	3.93826	10.2656	12.1482
Os01g0314100	12.5464	12.4265	11.4422	10.4384	8.99389	10.7312	12.4927	10.3964	9.62973	10.1035	9.13311	7.46403	11.247	9.93515	9.87367	11.1048	7.64241	7.7895	6.81017	9.31054	7.94066	7.88911	8.49709	8.96704	9.04658	12.5105	8.5641	8.29308	8.87075	9.74944	15.6192	12.9193	18.6439	23.3791	9.91515	13.8982	11.5804	14.4983	8.3083	6.63342	9.74521	15.3154	9.80795	9.87571	8.03786	17.3365	11.1708	16.821	14.3019
Os01g0314300	19.1664	27.064	35.519	35.0957	46.8579	45.2039	24.1465	34.2312	46.8479	36.0985	33.3735	32.2799	33.5589	35.0146	29.5577	44.7821	32.085	35.7671	33.1493	29.7686	38.5462	47.8574	29.8403	36.5924	38.7469	36.3325	62.945	39.8472	36.6804	32.4001	30.0791	26.8332	54.7758	39.1991	38.2013	32.4359	33.9956	74.1831	38.2018	33.9678	38.4323	38.4328	36.554	29.2607	47.2904	55.4762	24.6963	39.5382	37.2674
Os01g0314800	27.5273	22.9681	8.38571	46.4811	159.093	32.8105	26.0564	96.7692	94.7237	129.944	53.8991	91.2045	80.8255	73.292	73.3246	69.5233	130.787	142.235	137.426	150.504	28.0301	33.684	52.4127	109.09	1012.13	1241.56	632.046	2681.53	69.2776	106.637	93.5251	99.3251	266.298	980.685	13.8204	65.9633	19.6538	33.4637	43.7105	49.5774	56.309	283.233	50.0907	135.537	276.913	142.86	37.2652	968.081	322.923
Os01g0315800	27.2648	24.1677	39.9763	30.6157	58.8875	36.5243	28.7924	27.4601	31.4466	23.4476	26.5163	30.9976	24.9552	35.0384	36.8878	38.5568	32.9482	32.581	37.2739	39.3398	32.044	33.2049	32.5705	46.5077	43.5429	74.127	40.4121	48.8676	31.909	66.9384	61.8681	81.998	55.0068	68.7541	38.7505	67.6729	43.9651	25.8256	25.1521	25.5408	32.6138	46.0924	60.2588	69.5814	44.5986	35.274	60.184	40.6196	96.8747
Os01g0316500	15.6411	11.6343	13.6189	9.98175	13.8451	14.6822	10.1828	14.1561	12.2254	10.8143	10.8248	9.47448	10.7456	13.1111	11.466	14.2088	11.2562	7.66843	8.92792	17.3815	18.2514	10.5754	13.6323	10.1391	13.0477	19.3348	14.4767	17.458	16.3428	16.7088	17.2479	14.7103	22.3633	22.4653	19.1285	13.9674	13.7847	23.1224	11.5513	10.8204	13.0771	24.2915	16.9806	18.1535	27.7485	18.8641	12.1218	25.5602	13.5905
Os01g0316600	21.0644	26.6887	16.3284	14.5172	1.82773	3.76247	5.03946	6.91582	6.84406	6.90213	2.73378	8.39342	3.69874	2.76532	2.66022	3.27585	4.41308	4.46529	3.95461	2.01145	1.45833	3.7202	3.96706	3.64064	4.09214	24.7839	12.9107	24.2791	4.74173	10.628	17.0301	6.20557	15.2737	16.3206	11.9934	6.2793	11.0005	6.96845	3.57481	2.29144	3.81293	8.12852	8.70156	11.3729	6.87138	8.11654	8.17264	11.7299	8.75456
Os01g0316800	62.3936	82.5338	101.951	110.936	139.688	116.953	61.1903	84.349	119.388	95.6506	102.964	98.289	73.2352	107.884	118.792	115.813	117.918	138.541	142.791	90.2469	122.672	123.589	80.77	111.288	140.058	101.147	159.809	128.508	107.217	123.135	111.775	129.327	153.901	106.061	119.896	142.977	125.622	153.82	93.0572	105.445	95.6348	211.479	133.442	150.982	221.767	146.104	119.26	164.68	165.633
Os01g0316900	14.8555	15.3006	14.7251	13.9467	13.7645	14.0242	17.6073	16.397	15.5762	13.5853	13.7503	15.271	13.4706	12.7988	12.0517	15.7185	13.5502	14.5666	14.4354	11.5624	14.485	15.9766	20.0472	12.6326	13.8248	19.6007	13.5996	13.2437	13.6328	15.3967	15.8339	12.8568	16.9431	17.8918	14.5073	14.2609	14.4836	12.2249	16.7248	15.8769	18.9789	11.987	14.0747	16.3194	12.7223	13.3338	13.9887	13.0504	14.3319
Os01g0317800	33.1966	38.4372	26.1531	63.861	26.7796	41.2645	22.5998	42.9264	50.3596	56.9178	29.0578	34.8278	28.0103	31.8691	31.1769	31.3989	33.4544	35.2528	38.9302	30.0985	43.6236	28.1097	23.8923	23.6337	20.0447	12.2545	21.4764	10.4818	17.1673	23.8419	19.7503	19.1304	20.4141	27.9013	26.9591	19.2925	23.4005	49.7901	23.7086	23.543	22.2854	61.5747	28.9662	34.3429	57.5639	52.2644	24.695	40.6922	31.1239
Os01g0318700	2.34251	2.73742	1.55974	2.47715	3.44341	2.8251	0.976385	3.04332	2.56739	3.52244	1.82636	1.16796	1.89109	1.19894	2.75545	2.31148	2.09749	2.25482	2.30122	1.73393	2.59344	2.19118	2.85967	1.41506	3.20999	3.23256	3.76014	6.17598	1.92027	4.22242	4.04948	3.547	5.0391	4.63598	2.27062	1.96985	2.21286	3.21649	1.49967	1.47282	1.26397	6.02219	2.40406	3.21976	5.09081	4.10832	2.24758	3.76365	2.61911
Os01g0320700	26.9188	28.1811	29.109	25.8669	16.9326	20.3969	27.7448	21.0431	16.8641	17.2333	35.7252	29.3329	27.646	31.3799	24.7117	31.829	22.8778	23.661	22.3619	18.3588	29.4188	28.0991	29.667	25.0312	19.6244	12.1556	10.3732	29.3912	20.3474	23.0233	16.4093	14.1644	29.9942	21.5082	36.7296	27.1818	35.7553	38.8556	26.3745	31.4214	34.8677	34.2926	19.9839	21.1522	31.336	33.1157	22.5276	27.5795	24.5604
Os01g0321300	7.22188	7.53302	5.71286	8.09081	5.40218	6.67203	13.8209	9.92445	7.48284	7.95994	7.73253	10.246	8.74091	5.56979	6.42852	7.68979	6.82217	6.59638	8.33365	9.27268	5.57669	7.34434	10.0386	7.16726	6.62205	9.50018	3.81794	7.76346	2.37332	7.43079	8.93399	6.5653	8.95925	8.47507	7.90276	6.91354	7.96099	4.19313	10.6115	10.1624	11.4042	5.88912	6.40172	9.22615	6.91941	8.89509	8.78482	7.36278	6.03594
Os01g0321700	4.84543	4.1392	4.6739	5.8388	5.65692	4.58654	4.0776	3.52857	5.46567	3.68508	3.88073	4.54128	3.49946	4.6031	3.40893	4.0603	4.00803	3.66275	4.99973	4.17354	3.63018	4.64905	4.33099	5.01867	4.50376	3.61386	7.38974	3.04717	5.06058	4.32346	3.78617	4.69557	3.27188	5.08517	3.11858	4.68716	3.93556	3.38457	4.77821	3.94792	4.29805	2.96308	3.4404	4.83618	2.93247	2.92229	3.86757	2.9297	4.50839
Os01g0321800	14.5967	15.2982	10.7722	15.3562	14.8069	13.9335	18.2715	10.9648	13.4027	9.94162	10.0184	13.204	13.9343	15.3837	18.1203	12.6102	19.8472	12.85	14.8426	12.2141	17.9794	13.839	11.2321	15.419	15.9404	15.1601	14.3486	16.2869	10.9434	15.0406	17.444	10.8497	22.0742	20.0741	19.1641	21.7664	23.3474	15.2488	13.3263	14.5037	13.4746	18.3663	21.5173	19.1915	19.3164	16.8837	18.8561	23.2574	16.2893
Os01g0322700	0.755486	2.75352	8.96229	1.8416	0.452069	12.0664	4.66656	2.69914	2.92173	3.76726	2.08261	1.36547	1.63529	1.62512	1.20803	1.55444	1.1269	1.35987	2.30718	0.847374	3.4042	6.38071	0.641187	0.2189	0.162683	0.867637	3.18776	0.373466	5.67133	3.36155	8.2417	1.90483	4.35159	11.9345	0.766456	2.49965	1.27569	5.50773	4.78824	10.5094	4.61065	15.1888	1.94894	6.57456	31.8312	18.4393	9.32501	13.0813	8.92866
Os01g0322800	6.30902	7.79839	10.4871	12.4546	12.7286	14.6025	8.25059	12.3475	16.3478	13.2414	11.1947	11.064	8.56479	8.79715	11.0251	11.4695	9.56001	9.37777	9.83515	10.4835	14.0125	17.742	9.51914	11.52	12.1177	8.16893	12.4278	6.69167	11.378	9.46492	9.22052	7.86768	10.958	9.16456	12.1867	9.90703	9.64532	8.11178	10.6477	9.30125	9.49695	7.06361	8.85166	9.58728	3.95831	8.45051	6.53803	5.98093	9.2254
Os01g0323300	17.7962	17.4011	9.27133	9.72195	8.14438	8.13312	14.0643	10.9769	8.96011	7.41361	12.1668	15.014	12.5361	11.3925	11.5333	14.6409	13.0186	13.6377	14.2704	16.4941	6.02514	10.8112	14.5279	10.1132	7.34964	6.25413	5.5289	2.83785	5.76007	13.8105	13.6639	11.6272	11.0492	8.25532	9.51782	14.3709	12.527	4.47197	16.8415	17.1036	14.9882	5.41139	12.9522	19.4052	7.26718	5.97983	17.2243	8.10164	7.58191
Os01g0323600	33.8542	41.669	91.0999	47.4099	72.665	58.7886	37.1611	57.7132	84.2312	93.0659	67.0214	73.1983	37.3033	55.3197	62.1385	42.757	96.2777	90.5343	93.7602	68.7704	35.8235	52.0376	51.7151	85.5319	204.051	360.257	181.841	307.804	286.196	120.705	126.54	144.329	59.3766	131.938	28.3041	117.4	39.5547	54.5514	41.6357	43.7674	30.9515	73.5456	115.66	146.26	78.1227	50.062	94.0853	109.43	234.642
Os01g0324400	8.26169	13.0489	7.67618	10.4261	9.78364	10.1438	7.46466	4.22687	8.19644	5.71288	7.47556	5.33686	8.51315	7.054	6.80722	6.82367	6.05276	5.50167	6.51815	4.50699	9.11215	5.98794	6.9853	4.98632	6.66859	3.13417	6.773	1.72096	5.06022	4.86733	6.1053	3.47769	4.83179	9.21087	1.63726	4.19261	4.99433	9.95388	7.1902	7.59562	8.14781	6.12245	3.87693	5.17952	7.35966	4.28303	3.37405	4.64121	4.91271
Os01g0326000	0.344646	0.680741	1.19232	1.76867	0.725929	2.07911	0.28092	1.54073	3.24394	1.54254	1.44772	1.13413	0.795736	1.55961	1.39863	1.0606	3.13344	2.53983	1.87834	0.79031	1.57815	2.26956	0.936012	1.05452	0.771832	1.32166	5.40526	0.954083	11.6727	1.22681	2.7584	2.33831	0.515068	0.204623	0.625257	1.88336	1.82645	10.6997	2.36638	2.6003	2.89023	2.63962	0.948362	3.38098	6.75593	0.805924	4.77186	1.71208	3.97383
Os01g0327400	2.89314	4.57956	4.18963	2.75216	20.1101	6.9174	7.11769	2.97356	10.0549	11.1569	7.22506	7.88098	7.95814	9.57964	7.81269	8.33258	18.6051	19.665	13.2945	11.5379	5.43111	8.93054	3.51346	17.0436	35.4955	47.6935	27.9239	39.3128	77.0427	73.2063	71.5271	35.4861	18.5136	96.0003	11.8922	73.627	22.6206	29.6632	7.00666	5.02449	6.9714	55.5828	43.5019	54.4485	35.2135	47.3986	50.5168	86.1516	252.629
Os01g0327600	2.31107	2.20729	2.88673	2.66509	2.36927	2.03355	1.87284	2.28879	2.39519	2.40491	2.08963	2.1711	2.06813	2.20095	1.79482	2.68848	1.97745	2.18436	2.6244	1.34334	2.48632	2.15453	2.66572	2.20899	1.09907	2.45944	1.69602	1.82616	2.39453	2.17324	2.18808	2.05345	2.49668	2.29319	1.36322	2.09521	2.05841	0.832665	2.15848	2.28899	2.03988	1.48247	1.86985	2.47546	2.29309	1.41887	2.4805	1.43209	2.60298
Os01g0327900	7.32822	11.5825	4.20301	5.66049	4.02643	4.77909	4.92635	3.98642	4.34556	5.43955	2.77681	1.6574	6.00443	1.3964	1.83287	2.21677	3.04798	1.98381	2.94609	1.92071	2.90737	3.34259	3.0093	2.6268	2.96083	5.19073	5.84586	1.53121	0.408744	1.98155	4.76008	1.2468	4.67306	7.68937	4.03967	1.16113	3.14015	5.423	3.31186	2.10188	2.86403	1.69135	3.03835	2.66967	4.87627	2.69412	4.6625	2.38171	3.35369
Os01g0328300	2.82012	2.81538	2.4171	2.28512	2.03685	2.13487	2.60868	1.98518	2.25296	1.88945	2.32507	2.19548	2.43841	2.62519	2.85894	2.39005	2.55836	2.32594	2.13856	1.83745	2.96445	3.13928	2.82176	2.62625	1.18258	2.18388	3.00617	1.89548	1.96745	3.48753	2.8119	2.82376	2.13606	2.06672	2.1613	2.11224	2.41632	1.62035	2.48247	2.23972	2.31609	1.25338	2.00286	2.83125	0.606155	1.50403	2.03118	1.71336	1.46894
Os01g0328400	208.965	245.597	255.468	375.979	460.583	418.976	216.512	275.096	313.976	290.748	312.548	250.938	257.321	352.832	365.741	346.031	304.858	318.214	330.134	327.748	472.175	339.767	323.864	361.656	402.578	188.737	449.458	205.829	303.951	247.687	217.58	266.389	306.681	235.911	309.081	308.277	344.084	460.839	331.293	310.256	340.525	293.687	290.816	285.3	293.047	273.689	227.952	268.175	341.367
Os01g0328500	5.81291	6.34808	14.2991	11.0515	18.4266	11.5713	7.31382	10.4358	10.0981	6.7187	12.5776	6.96365	7.03276	11.8358	11.874	13.9322	12.902	9.41813	11.0343	8.01255	15.3555	11.9087	9.95963	12.0815	6.78788	6.98166	12.8855	6.74995	10.8914	10.2691	9.59978	14.236	12.1143	9.00034	12.2556	13.0579	8.63477	18.5527	10.1377	7.0275	12.5488	13.9745	12.3454	7.57201	11.7976	19.1579	10.6776	12.9326	9.13143
Os01g0328600	11.914	11.917	10.7439	12.042	12.4488	11.0211	12.9707	10.5042	10.5677	10.7389	12.3845	8.44301	11.3855	9.25098	8.08308	12.6166	9.51919	8.83678	10.57	12.421	8.6319	10.9727	12.7292	12.897	15.0024	25.1971	14.9184	25.0232	9.12897	15.5792	14.0061	17.2167	16.6956	16.5683	10.914	15.1559	11.2175	6.64739	13.6711	14.3161	13.9992	14.5727	10.465	15.47	15.7224	14.2128	12.0085	12.9994	14.5739
Os01g0328700	32.3554	38.3428	19.9597	26.0336	29.8662	24.8652	30.7555	30.602	29.0852	29.24	35.1875	39.9031	40.1966	39.554	37.2162	49.2441	36.71	37.4802	42.1567	53.0074	30.4528	32.1157	50.1438	29.4036	38.2046	44.6373	47.71	34.5312	28.026	34.9251	35.4622	40.5192	37.916	24.5577	39.0782	37.7579	27.7206	33.814	64.6776	64.8939	78.1846	32.6328	31.4085	38.0569	38.8657	33.0387	32.5425	46.3901	35.021
Os01g0328900	1.34104	1.9027	2.35901	1.02647	1.75543	1.77111	1.2274	2.01558	1.88187	1.54808	0.883169	1.3826	1.31198	1.30382	1.26329	1.67548	1.18825	2.11785	1.70865	0.543873	1.57226	1.60592	1.00826	1.05373	1.35088	5.84723	3.37592	1.91014	3.04977	3.85379	3.96735	3.68859	1.90603	1.94713	2.49586	4.83249	4.88905	3.14076	1.53663	0.964635	2.66334	2.16935	3.5843	2.46953	2.44512	1.64768	3.65937	1.38969	2.62075
Os01g0329400	10.9147	12.7942	14.7749	18.225	17.2951	19.6549	12.8634	19.1021	24.8456	18.9677	14.6555	13.2395	11.6454	15.1072	16.0724	16.9439	17.0326	17.5938	15.5117	13.7243	16.7178	14.974	13.8136	22.2035	28.5079	24.8584	22.5883	28.4005	14.2489	18.2612	15.3963	15.9815	16.4335	14.6002	12.2106	14.5588	14.5297	11.45	12.8774	11.5228	14.5971	8.34987	14.6262	16.6684	12.2672	12.2536	10.2869	14.2658	15.1206
Os01g0329800	1.60935	1.91628	1.21661	2.46011	3.75913	2.35255	1.30829	1.95736	2.44704	2.0323	1.18664	0.938992	1.45954	2.24788	2.29582	2.85489	1.75115	2.05932	2.52577	2.0654	2.98574	2.68939	2.26288	1.85728	2.41848	1.96965	2.66735	1.67576	0.759558	2.03679	1.61809	2.10341	2.31701	2.19272	1.83093	2.10507	2.91763	1.98169	1.22978	2.58346	2.6355	3.00582	1.99316	1.53507	2.68078	2.76243	1.26793	2.61692	2.2899
Os01g0331100	6.20551	9.91671	17.1531	32.7424	9.74821	24.7853	6.87507	23.8428	35.1795	30.4823	22.7769	15.2899	12.9473	11.3086	12.0387	12.5471	20.3012	19.3926	19.1916	6.51727	16.8167	28.6398	9.24478	9.07741	14.5562	3.82658	28.6284	7.17764	22.752	5.5872	4.18075	2.87237	2.70117	0.664303	6.41426	4.244	10.8931	15.4066	12.2191	10.881	11.316	3.01705	11.9555	3.74954	1.51226	1.79627	6.4341	2.072	6.00886
Os01g0331900	17.7222	18.5256	16.9806	21.6114	26.1512	26.0956	19.4422	22.9862	26.7233	18.78	20.9144	24.059	18.3866	21.6403	22.3685	23.1061	18.2464	19.9166	21.3932	18.7625	17.9072	20.0104	19.3796	23.9157	19.6479	24.6725	24.4668	21.5117	21.2652	25.6003	24.8753	23.2065	32.1236	21.3938	28.4406	36.4819	30.1758	17.4367	23.7249	23.3333	21.7196	27.9633	36.5376	31.5116	30.4636	24.2599	29.0501	23.9288	31.4098
Os01g0332100	79.4475	57.3564	39.1234	81.8182	111.994	124.552	226.917	173.675	113.093	146.821	96.1389	171.528	153.056	112.078	108.898	126.218	124.178	126.975	126.315	147.368	60.6444	96.5907	160.442	134.542	153.133	18.8747	16.7106	64.2717	9.79405	100.774	140.842	82.4584	106.133	240.068	84.2826	136.082	63.0074	14.3501	139.182	138.027	163.348	78.2929	106.631	136.862	103.626	100.2	113.428	109.202	113.759
Os01g0332800	46.9188	34.1481	53.2864	53.0189	48.5581	55.3037	153.564	82.0045	51.1072	52.6055	60.4454	87.9852	91.0952	49.265	47.7694	65.6838	46.3373	43.802	50.7022	79.0613	34.844	64.9627	127.67	63.7603	50.907	85.8485	19.234	61.6449	10.9273	63.2505	72.9358	50.9605	58.444	45.2144	82.5686	74.4595	73.6516	18.8752	82.7646	77.9023	83.9125	35.3142	71.9486	41.781	35.9526	46.121	83.6594	44.0464	56.4082
Os01g0332900	186.109	223.999	130.606	209.764	134.819	113.161	113.093	148.02	138.472	147.188	102.916	100.002	172.443	101.454	96.6839	121.293	83.2323	91.8397	101.825	135.063	142.135	101.198	154.756	124.52	92.2287	239.469	98.3832	119.407	89.4471	194.791	198.937	186.897	238.999	236.406	275.864	197.499	211.517	170.93	148.603	144.16	134.843	392.089	173.671	243.618	411.384	421.167	170.723	292.164	161.328
Os01g0335700	2.69019	3.63325	5.28869	3.8762	5.73459	2.93309	2.28413	2.90676	2.90062	1.72822	3.7668	2.42468	2.09798	4.26456	3.84902	3.49265	3.95883	3.66644	3.80801	3.69652	2.87297	3.76168	3.84043	5.21248	4.15903	3.11365	5.87486	3.66565	5.48606	4.58771	3.05406	6.94096	3.95172	3.75902	2.99682	6.19899	5.9313	3.97662	3.07852	4.27734	3.66494	2.62121	5.07376	3.47438	3.11245	2.35903	4.27558	2.19107	6.83994
Os01g0337160	10.3257	10.9625	14.8756	12.0535	10.6355	8.94853	16.2549	9.15874	8.53552	7.15774	12.1931	11.3572	12.908	12.1173	11.9634	10.9419	10.5765	9.94767	8.61995	8.96923	9.93041	12.4332	12.8381	13.765	7.90149	8.49723	6.99636	10.2088	13.283	8.96677	10.452	13.8146	13.8715	8.19412	15.9528	11.6924	15.703	18.0129	10.5328	9.23666	7.17825	13.7332	11.1157	9.20906	8.63412	17.1507	12.6999	10.7534	13.2853
Os01g0337600	13.355	13.7948	10.7201	12.7229	12.3496	12.4539	11.6241	11.2757	14.3676	11.9513	11.3886	12.7127	11.1081	9.27593	9.4927	11.4551	10.2573	10.5838	10.5349	9.75773	9.8512	11.2117	10.2134	10.1074	10.495	13.2158	12.6846	10.9032	10.0257	12.0214	12.0074	11.3265	14.8584	18.7433	11.3515	9.36815	11.1957	8.43999	12.7218	12.4222	12.3286	8.93983	9.19394	12.3469	5.64684	7.83209	11.5338	10.9125	12.3091
Os01g0337700	10.2657	8.14691	9.84398	6.43561	5.82637	7.86819	7.22058	4.61663	7.59964	5.10769	4.28772	8.34653	4.68757	5.48344	5.01711	7.7434	7.39111	5.75593	4.71354	5.78624	6.79081	5.48143	6.97008	5.0025	4.94868	5.94143	5.14946	5.47842	5.77501	5.92824	5.46293	4.65257	6.46512	6.60452	3.89858	3.83485	7.03071	1.49157	5.51439	6.87617	5.32698	4.63911	4.32118	6.98327	3.83449	2.72789	7.26206	3.87266	4.13607
Os01g0337900	8.322	11.1342	8.69659	12.2412	11.7028	11.4285	12.1745	14.7744	13.2644	15.9778	10.5386	10.9613	14.3455	8.82127	8.77477	10.558	10.8991	10.6869	11.1862	22.3399	10.8393	12.3176	13.9396	11.9661	14.6237	14.8794	4.92268	10.3177	8.01781	11.4224	12.7126	17.0961	16.4424	13.3054	17.4646	11.3236	13.873	13.6564	13.5152	12.9899	18.2001	14.5776	13.4704	11.7358	11.7024	25.8343	10.5322	14.9012	11.3657
Os01g0338000	25.95	29.624	42.1031	36.3195	48.7121	54.9283	31.9216	31.4234	35.637	35.2356	35.9005	37.0615	30.7622	41.9158	41.5147	50.4719	42.0969	43.3662	47.7184	36.023	47.4191	41.2791	35.4818	43.7081	57.7511	36.934	62.03	38.0137	41.3806	39.7386	37.8469	45.0798	50.7881	51.2162	27.5444	44.4561	35.7383	40.1066	38.0353	28.0646	40.2707	52.7168	41.1303	42.2601	55.9005	46.2129	34.249	56.1047	60.6527
Os01g0338100	6.40793	6.61771	10.8887	9.27213	8.21646	10.2596	7.34314	7.04945	10.6468	7.27624	7.20888	7.88421	5.74106	9.26893	9.26661	8.9676	11.3372	10.3359	10.2992	8.60841	8.1757	11.1113	7.17053	7.37047	8.05171	9.08726	10.8356	9.01627	9.82163	11.8848	11.5803	11.9072	9.78746	7.75912	7.76744	9.99232	8.85339	10.6925	7.19097	8.14304	8.45975	10.1401	10.7693	12.1638	9.68919	10.9629	10.4927	11.3843	9.05044
Os01g0338200	14.9029	10.9074	24.4083	17.8031	18.2841	17.6135	21.2679	15.4786	24.557	18.5815	18.1896	24.2353	14.2858	21.4346	21.0273	22.9203	21.5354	25.1846	21.3302	21.1804	17.9089	24.5752	13.6478	14.4813	21.5501	21.723	32.5721	18.247	17.7546	31.1331	29.4116	30.0873	29.6635	32.6888	17.1042	28.336	17.6908	15.6744	19.8604	17.848	21.5703	27.0378	25.121	31.102	15.5127	24.6079	20.6034	24.8912	27.8518
Os01g0338600	23.029	26.6892	18.5263	25.5731	31.4497	21.1104	33.6822	31.3726	29.5113	33.1172	26.1289	31.8154	37.6731	21.8719	25.989	30.3112	25.8541	26.9959	32.6398	43.7598	23.2534	31.1623	41.3794	32.4982	45.7519	43.2459	27.5848	37.1064	11.3818	25.6968	25.4397	20.5053	26.6929	33.4928	29.0296	23.781	23.8572	21.7293	39.8299	41.7238	38.1775	30.9232	23.7069	27.3883	22.5972	26.9256	24.9798	26.7739	27.1169
Os01g0339500	30.8071	32.4877	16.5308	32.6826	11.2999	21.2914	25.0568	18.1467	16.0169	34.0995	11.0791	9.34344	23.3574	5.61883	4.58993	5.36107	3.4765	5.77403	5.18307	5.13913	17.2482	12.458	13.8901	16.4372	20.83	5.73456	1.82629	14.741	4.22231	5.05414	8.61362	1.1042	8.75937	23.0856	11.8216	3.47575	6.38241	3.84701	10.1774	6.88308	7.36035	2.38404	4.43565	2.23588	1.92896	4.11172	4.44665	5.63759	3.36048
Os01g0339900	30.9818	31.5422	39.5545	41.651	66.3743	48.2306	42.914	33.6862	40.8368	35.3534	42.1314	41.111	37.9491	36.885	35.9908	40.9103	35.3847	36.4592	42.729	39.6004	36.569	43.9605	44.4804	56.3394	58.2214	72.7074	42.8201	72.3342	29.9955	87.5844	70.9646	66.9096	63.8099	63.4373	55.1701	93.4156	59.0803	55.1839	30.7444	40.5353	36.4395	74.3889	76.5195	56.8912	71.0847	71.4049	81.8282	68.1593	103.62
Os01g0341200	0.824299	2.38335	3.36837	2.16209	2.63064	4.60432	1.36865	1.49906	3.83141	3.95073	4.29613	1.91796	3.41597	4.96187	4.28243	4.63199	4.61456	8.45632	3.64331	1.82628	5.68108	9.382	2.3216	2.91559	1.91964	3.48787	11.5422	7.21396	16.7158	5.23349	6.36859	3.27494	0.202782	0.932194	1.92396	6.0477	5.64683	10.1081	4.25689	4.14613	4.45411	2.55407	4.65276	3.05936	4.5979	1.57059	7.5038	1.25411	5.49138
Os01g0341601	14.3528	19.1061	12.2555	12.1746	10.2399	10.038	11.421	7.84555	10.958	7.87697	7.56745	6.03252	9.00618	5.57569	5.57241	5.22081	6.20109	5.75228	6.15823	4.43485	8.37851	7.77055	8.42963	9.32095	9.75734	11.2298	9.64056	8.20928	9.01682	6.2502	7.42328	4.73084	12.1629	19.015	9.48568	6.12757	8.72052	6.09327	7.48665	7.27152	6.40452	5.76541	7.90897	9.134	4.07622	4.29936	7.60702	5.58092	10.3944
Os01g0342500	3.10406	2.43298	8.86823	2.47794	8.91558	7.22437	21.6114	3.91781	0.901746	2.85241	6.15727	6.53459	10.4133	10.5515	10.3452	6.541	16.4625	15.922	26.7371	11.5194	11.9287	15.9694	14.2065	5.59622	3.86195	15.5683	197.918	2.72793	27.9901	5.8154	11.8932	4.58514	9.59293	15.2116	8.89167	4.12285	5.3758	32.8032	18.5804	23.5823	26.546	75.182	8.76046	19.8276	83.8919	20.7676	12.401	67.2149	40.7613
Os01g0342800	10.0596	9.24993	14.8809	18.8006	14.1833	18.5555	15.4507	16.2302	20.2822	15.2661	18.4478	21.7845	12.5998	19.4262	18.5442	17.2462	15.0158	20.2853	20.81	13.9964	15.7982	11.0202	18.0778	27.0071	21.0154	18.6527	10.0585	13.2115	10.9665	19.7608	21.477	21.819	28.4224	25.4058	29.8914	29.5502	18.9561	17.3115	11.2607	12.7441	12.7637	31.0484	33.5288	21.6977	22.8816	36.2509	27.1539	22.3042	24.4097
Os01g0343200	7.65464	7.92369	7.19715	6.32032	8.63878	7.3451	6.4702	8.85349	7.86375	6.07477	6.7811	7.27065	6.39874	7.52255	5.96075	8.89055	8.21328	7.69739	6.26857	7.93014	6.58272	7.33345	5.96183	5.45184	5.83817	5.68839	7.43965	3.69943	6.70957	7.0903	7.46418	7.46902	7.6691	8.74122	5.57361	6.82802	7.19865	5.85147	5.42065	8.34838	9.50582	7.50779	7.35449	8.16463	4.83027	10.8498	7.91746	5.71936	9.59019
Os01g0343300	10.749	14.2999	8.23951	8.19977	6.08817	9.00614	13.1718	6.31623	12.7437	10.9768	11.288	10.9601	12.1251	10.0295	13.1137	12.336	9.29947	8.36674	9.19045	9.41335	16.6048	13.5177	9.11725	6.37486	7.54863	9.36122	17.2494	5.3615	30.2828	5.94161	12.4502	4.26169	14.1908	18.1518	5.50164	5.04376	5.78596	9.55783	17.2873	12.6946	21.0809	5.47695	6.25174	5.87351	4.86139	14.7756	7.43147	14.8942	7.20176
Os01g0343500	2.84893	5.33008	2.25842	2.41552	1.91722	2.85403	4.51178	3.26798	2.53686	3.46494	5.26817	6.70085	4.39983	3.09868	4.83547	5.07504	4.71581	5.71824	5.35405	6.8231	2.26272	1.5294	5.3264	4.1058	2.26719	2.99352	0.611101	4.95979	1.60838	3.8	4.16588	3.29343	8.53591	4.43877	4.52393	5.97562	5.66331	1.50041	6.50945	5.60731	6.79459	5.87453	4.88323	3.9851	3.66434	2.38961	6.54763	4.70368	4.46312
Os01g0346400	5.98963	5.6886	6.63848	6.95726	5.7998	4.89607	4.19744	3.98275	4.65985	3.9231	3.58991	5.18612	3.81405	5.60527	3.55711	6.33577	3.08807	2.7224	5.51841	6.0008	4.95304	6.77421	5.95135	5.71606	1.61065	3.52474	7.10114	2.05097	7.14512	6.86972	4.4779	5.46478	4.43931	5.79889	4.01735	5.78782	4.25048	8.67755	4.16656	2.8382	5.26966	4.99192	3.52516	4.43807	3.98124	6.14906	3.66908	6.28024	4.81746
Os01g0346501	16.2783	21.1387	13.561	13.5827	12.6848	13.985	1.76143	15.5289	15.0535	15.1388	12.7728	9.38251	9.08899	16.1185	14.6578	15.1535	9.82366	9.6676	9.86195	6.86397	21.2402	17.8197	5.92786	9.6885	8.44697	7.68814	16.7166	9.95286	24.0871	10.9491	9.32688	22.9621	8.53601	0.804529	6.47146	7.49825	8.13956	13.1372	9.48643	8.98908	7.61012	5.4261	10.4275	7.6172	10.8257	7.10147	12.3155	4.29697	8.76716
Os01g0346600	4.9572	6.91768	7.48271	5.71976	7.27939	8.68695	1.61756	8.35819	8.49937	6.2734	5.75021	3.84476	5.61051	5.05936	5.37372	6.88672	8.13758	8.53529	5.75412	5.65301	6.6289	6.15632	3.51976	4.41602	3.85124	4.8405	5.24972	2.59469	6.34569	10.5923	9.15882	20.3782	7.98951	5.82591	4.48585	7.96744	6.86815	3.80837	3.93587	5.04184	6.25304	8.81883	7.47531	5.81006	12.5088	10.3419	17.2485	7.14998	10.6843
Os01g0346700	26.2404	15.3599	28.3197	22.0616	16.3031	21.0113	34.652	24.0383	23.0717	20.7782	20.1298	27.4657	28.8796	28.9122	29.7168	28.3355	23.1592	25.4981	22.34	21.152	26.245	27.7656	21.6492	22.0435	21.8005	34.0851	37.4506	49.4947	33.2773	28.9387	29.2351	28.3668	24.3361	23.0061	23.8116	26.0998	16.1474	36.2355	22.0666	23.5627	20.9515	53.3406	23.3398	30.8694	38.3715	28.1237	22.0718	54.6694	27.4125
Os01g0347100	1.22267	1.85001	1.37517	1.58228	5.82472	2.5685	2.1304	2.06482	2.50179	2.06894	2.38189	2.61517	2.21872	4.52887	3.8769	4.33708	3.74569	3.63236	4.89531	2.84435	3.76352	3.93824	3.40082	3.10521	2.48785	2.7181	3.1656	3.60897	3.08704	1.97527	2.38383	3.49298	2.2804	2.28448	1.15054	2.67803	2.04385	3.05271	3.44411	2.32293	2.76845	2.79782	2.60677	3.55141	0.889566	0.808009	3.42341	4.07968	3.75937
Os01g0347200	1.80392	3.11062	1.77318	2.75349	4.39891	3.56543	1.27243	3.6949	4.0916	3.9604	1.79724	1.17617	2.46448	2.16682	2.67279	2.41649	2.02381	2.44875	2.86858	2.0752	4.236	2.09407	1.33995	4.05277	2.13148	1.99549	1.56135	1.94355	0.77578	1.3865	1.63439	2.26883	1.76656	1.02002	1.87703	1.24407	2.88381	2.28264	1.97881	2.07207	1.4081	1.85304	2.69241	1.48812	1.46509	1.32498	3.078	1.61284	2.31994
Os01g0348600	15.4143	17.8297	23.0001	22.9091	29.4474	29.5883	13.003	27.4458	29.1789	23.4493	20.5239	19.1516	18.1139	19.6375	22.5178	25.5278	18.2259	19.5249	22.4288	20.5499	22.3183	28.0699	17.9506	23.6164	23.8863	21.7997	26.3073	22.2437	24.2293	23.3261	23.2481	30.664	42.0442	28.5936	26.0543	23.6785	26.9852	18.654	20.3437	23.4678	22.0016	25.0207	23.359	26.9992	20.5731	23.6623	18.7413	18.5004	25.5512
Os01g0348700	85.5191	82.4652	143.982	140.553	220.559	111.823	76.002	91.3846	105.945	97.8326	93.1693	97.9073	96.643	146.223	145.796	160.652	98.2178	118.591	119.46	117.453	152.332	108.065	126.303	181.876	119.033	75.1052	109.06	72.5802	102.476	103.314	88.0412	177.295	132.244	96.1424	151.886	133.504	163.918	229.015	115.842	101.194	113.67	193.498	130.277	79.1988	180.817	263.031	94.7011	120.253	135.832
Os01g0349000	5.122	3.66249	8.85007	5.7797	6.92084	8.10621	4.51673	3.88544	4.02012	5.01275	12.0789	5.25694	7.82011	13.02	15.3265	4.86608	13.276	18.9529	10.5829	2.83702	6.97457	7.41731	6.69772	12.4975	5.90819	4.28351	10.111	6.33741	28.1979	8.58586	8.31413	7.4698	5.5707	1.98162	4.51889	6.82866	11.2672	9.80977	10.2198	5.36731	3.09687	0.741168	6.30847	6.54033	2.68517	2.59158	11.7987	6.78171	12.1914
Os01g0349400	11.3545	10.6212	17.2483	16.6667	21.3249	14.1269	18.415	26.5826	29.1989	23.4273	25.2853	12.5634	19.5307	21.4926	20.9398	18.4784	18.2425	20.6324	22.0404	15.2594	20.5486	21.3816	17.4604	22.267	36.2267	12.8242	23.1019	17.0696	21.173	16.202	11.9456	16.8277	17.3824	18.3376	11.822	18.0089	14.0937	8.17836	19.9792	21.681	22.5497	7.11101	18.1737	13.3226	9.51882	7.23801	12.1869	8.97491	19.4048
Os01g0349600	131.65	81.002	126.139	87.3491	89.617	72.9786	109.37	72.3547	76.9477	62.1552	109.16	137.042	98.9935	126.61	114.227	90.0566	124.62	110.744	121.863	116.834	73.6335	103.471	117.564	127.487	79.9108	81.0027	67.1499	84.5221	113.122	117.515	100.284	121.024	117.301	79.0155	115.572	136.183	123.953	63.8235	124.563	125.679	99.0139	72.7535	120.205	107.726	72.5461	62.7331	132.618	74.1421	85.8916
Os01g0350900	17.411	17.0577	26.384	27.942	23.9702	29.8352	26.2191	25.2012	31.7011	23.9505	21.7845	26.0947	23.0725	22.9067	25.6977	26.0766	21.4341	25.1823	25.4258	23.1382	29.9524	24.8947	22.3966	29.7336	29.3874	44.6576	35.2645	45.7673	23.2531	30.1757	32.2579	26.1941	31.3181	27.6386	31.6879	29.4499	32.2043	24.2788	25.5647	22.8246	29.6811	34.4442	30.3901	25.0046	31.6495	35.413	20.665	26.9372	31.0796
Os01g0351300	9.34998	9.07416	11.5246	10.4646	14.9646	13.7915	9.11153	10.2956	12.0524	9.56975	11.7432	8.88639	7.67711	11.3696	13.5543	11.5896	13.278	11.0641	12.465	9.72793	9.13987	10.3349	11.9381	12.9385	11.0213	9.50941	17.5519	11.1487	13.405	12.9984	10.1746	11.4731	8.07507	7.75769	8.32958	14.2285	10.741	5.29786	11.8619	10.62	9.24775	3.80152	9.99496	12.126	3.01391	4.04687	11.4306	5.8351	13.7061
Os01g0351800	0.427506	0.750582	1.67883	1.08232	1.69177	0.835777	0.696917	0.856364	0.993541	0.499146	0.89789	1.39259	0.809885	1.28971	2.23775	1.40738	0.388678	1.03808	1.41938	0.795618	1.80485	3.18665	0.696629	0.924884	1.37472	0.341543	3.10818	1.268	1.23358	0.640739	0.630929	0.914567	0.6389	0.0966927	0.870828	1.07074	1.09576	1.55992	1.35476	0.69885	1.27689	0.235073	0.965224	0.27057	0.783513	0.433196	0.214128	0.517311	2.13599
Os01g0352100	6.91561	4.3045	4.56435	3.51419	3.07252	1.95984	7.49512	7.82591	3.22034	3.7272	5.73162	9.05966	7.07441	5.3368	7.41692	4.60961	5.54779	4.56573	5.47898	12.0998	0.792662	2.30214	7.51888	3.80324	7.06629	52.8668	4.33083	30.969	2.42102	13.3373	12.8733	7.70812	6.19215	4.91676	7.02411	5.23914	2.81808	0.486679	7.73484	5.46709	6.85408	17.5355	8.82597	26.3187	18.5986	10.4639	11.4977	12.8246	4.57321
Os01g0353900	18.1946	21.1991	16.6884	16.6713	16.0937	13.9258	11.931	10.266	13.2232	17.6724	8.95852	5.90133	12.048	5.91864	5.77631	5.45182	5.83124	4.21294	6.74407	6.02577	14.0155	8.07576	10.487	12.2292	7.21228	9.40569	7.74871	8.96319	4.35994	6.84105	8.33551	4.76207	21.5881	18.7695	12.083	7.95588	9.94381	7.25891	6.61708	10.3016	8.02796	5.60075	7.39598	5.84405	4.25169	7.94986	6.68968	7.45786	10.0175
Os01g0354200	0.91593	0.584584	0.489374	1.34298	1.12747	0.767422	0.533265	1.05483	0.541667	0.445591	0.412227	0.685015	0.987656	0.896514	1.06777	1.84945	0.817871	0.609592	0.706974	0.423978	0.764878	0.96487	0.769953	0.970561	0.929809	1.04536	1.1212	1.94048	0.778721	0.796704	0.640602	0.809775	0.896265	0.277451	0.905803	1.00551	0.781801	0.146756	0.276434	0.802116	0.601258	1.69594	1.28095	0.24154	1.44668	1.37688	0.315989	0.468752	1.3201
Os01g0355500	5.37461	5.81146	5.97498	5.84935	6.55481	4.90503	5.14546	5.29317	5.70447	4.61175	6.35522	5.37356	4.43453	4.38759	4.46774	5.25981	5.81951	5.35319	4.53336	3.7833	4.48039	6.39617	4.62293	5.34951	8.90639	5.29692	6.09511	4.68615	5.00669	7.45282	7.07446	6.9712	7.96433	7.01137	5.19925	5.45634	6.30311	3.53142	6.5267	5.06882	5.41259	1.67879	5.04622	6.96392	3.70947	2.49052	5.057	3.65207	5.75786
Os01g0355600	6.97914	7.47944	9.29104	9.55979	12.6269	10.2495	5.18113	9.85876	12.4362	8.38093	7.65609	6.68785	5.63314	6.72193	7.65627	9.54384	6.23616	9.06538	7.50882	6.31154	7.45672	9.66374	6.16546	9.99514	9.94455	7.67964	10.4151	10.2347	9.36268	8.88293	8.05199	10.2167	10.2213	11.927	7.4691	7.46552	10.3794	8.85782	7.92036	6.96132	7.80886	6.35867	7.16667	6.22611	3.96942	5.68776	5.37442	5.89894	9.93169
Os01g0355800	13.3219	12.5871	6.9075	9.01191	7.42083	9.33543	9.56302	14.0679	17.046	14.8474	17.0424	16.364	23.1225	9.45573	7.37217	5.89378	12.0432	9.43789	12.4043	18.2929	13.982	1.9938	12.2246	15.6084	10.5881	37.1059	5.53469	21.0139	1.17943	32.9564	27.0682	9.43822	17.8481	36.3117	23.5326	19.5959	15.0386	1.03234	9.97854	12.9066	16.3474	35.1046	29.6724	44.2653	59.5679	48.569	22.0328	59.8153	21.714
Os01g0355900	17.3501	16.2969	15.2141	15.5697	16.1772	15.2442	14.2615	12.8184	18.0021	11.7257	12.4341	13.5137	10.0772	14.4804	15.6788	15.8064	10.2853	10.7841	13.8357	13.5112	13.5229	13.0916	14.7729	15.3695	10.0168	15.772	11.689	15.647	14.385	14.0124	14.1937	13.3278	17.1695	18.1562	15.9174	12.0717	16.5426	7.84699	16.668	11.432	11.932	9.66925	11.2904	14.4681	9.30415	10.7186	13.1361	11.4904	16.004
Os01g0356000	35.3118	25.6136	27.5815	19.9239	24.8355	17.0908	38.0229	17.6118	18.8328	15.5712	20.2765	33.2629	24.5514	26.2334	27.3671	26.3982	40.0128	35.3921	41.1797	19.5953	12.2206	13.7786	25.4204	29.8212	22.9644	129.874	19.4613	68.9858	6.34646	61.7639	62.1796	46.969	44.5304	51.6391	34.2789	49.2371	33.8705	5.63516	19.1895	22.8925	17.0132	40.4253	62.6225	86.9247	41.0285	31.0105	63.1736	49.32	76.5427
Os01g0356500	0.851951	0.801316	0.610713	1.31163	1.90322	1.1659	0.95483	0.811674	0.989984	0.607884	0.715741	1.01947	1.63919	1.0498	1.22761	0.97554	0.742299	1.51547	1.09408	0.736144	1.74305	0.896081	0.97693	1.44819	0.782742	2.69987	3.4805	1.62846	2.05884	1.33009	1.52332	0.93733	2.26351	2.28823	0.705015	1.30939	1.62301	2.03848	1.4099	1.31235	1.37018	0.870002	0.841547	2.69601	0.71282	2.09182	1.55449	1.60064	2.35755
Os01g0357100	360.19	180.323	264.893	116.549	121.078	95.2068	165.493	140.796	67.3224	103.455	97.9826	149.497	126.306	121.573	131.738	105.108	120.144	106.751	108.083	88.8792	130.994	101.961	121.65	179.367	107.106	266.861	200.175	459.972	82.1841	184.037	177.378	122.749	155.219	114.412	139.161	110.326	91.7617	54.375	154.395	149.086	144.14	116.59	145.285	168.157	150.681	244.445	203.93	172.749	125.17
Os01g0357800	10.0436	11.1156	7.59619	8.06353	7.09437	6.55448	7.91364	6.59185	5.90353	6.28683	6.25807	6.97738	8.81984	4.20359	5.00131	6.48507	4.26133	4.98163	5.54722	5.48518	6.25162	6.46081	6.62733	6.3117	5.84423	8.76406	5.15791	7.5357	5.01131	7.78796	7.5254	6.48685	8.70953	10.9797	9.2491	5.0978	7.65343	4.10539	6.45991	6.56739	8.4355	5.3912	7.25177	5.75629	4.13502	7.65908	6.58773	6.5245	6.49793
Os01g0357900	10.0545	10.5009	15.1394	20.8403	34.2545	40.535	21.3532	71.0543	75.0515	77.8181	46.8287	24.0239	26.264	41.4461	33.8103	26.6333	45.0387	48.114	45.644	16.9242	49.0423	47.786	17.1405	23.4877	134.461	29.4708	129.114	127.421	163.901	41.588	30.2409	10.7149	15.5575	40.9783	15.4605	15.3304	15.6717	253.952	31.1038	35.6515	31.2011	33.3105	22.2496	19.6277	38.3168	32.2902	23.8956	65.8021	40.2744
Os01g0358300	19.3667	17.4167	9.13345	13.4841	8.47577	11.7904	23.1362	20.7918	14.5342	16.3916	17.7214	22.0792	22.5032	12.6684	10.6909	16.0485	11.938	13.7185	14.2871	18.2359	11.172	16.6836	21.0697	12.8374	12.8768	13.4592	7.58726	13.0169	5.51476	12.0679	12.6324	10.9809	14.481	11.9114	17.1674	11.1692	11.6215	6.17346	24.3457	24.2463	26.3464	7.57319	12.0762	13.7386	5.85482	9.46795	12.3078	7.92528	6.56192
Os01g0358400	26.9019	34.7754	45.2334	44.5085	67.5383	40.1868	27.9718	30.6011	31.4609	34.1842	36.0744	33.7506	29.3207	47.8334	47.7907	51.5382	33.4476	34.746	39.5384	40.1631	43.9962	34.6989	43.8371	50.6111	39.0553	26.7462	49.005	35.7813	31.5977	48.2032	40.0552	53.5039	44.2898	39.5111	53.2622	48.2962	52.8979	60.2837	42.4557	40.8977	44.8509	57.8156	48.2798	43.9967	73.0499	72.6932	40.7691	43.0088	56.6283
Os01g0359400	7.55041	8.59312	7.17376	7.32386	7.07702	6.17289	6.23882	5.55131	5.64481	6.00531	6.09731	6.66557	7.44148	4.78123	6.25213	6.45112	6.7787	6.87091	6.46444	5.97114	4.8486	7.59735	7.77391	6.91018	4.50726	4.30731	5.56174	4.36559	4.76477	4.26195	5.79522	6.57588	5.63084	4.20038	5.45076	5.27001	6.08394	2.97695	7.8855	7.67301	8.51962	4.05306	4.9314	7.4498	3.17837	2.89512	7.30531	3.8687	5.35847
Os01g0359600	3.3702	3.32734	3.59984	3.16127	4.31646	3.37542	3.51338	2.79704	3.21922	2.49736	2.91809	3.41636	3.20091	4.02577	3.74114	4.13703	3.00576	4.18759	3.82748	3.05969	4.51204	3.77391	3.15202	3.33175	2.24926	1.51566	2.21385	1.64395	3.76754	3.17791	2.7175	3.46852	2.94641	2.71652	2.41883	2.65848	3.25851	1.51199	4.53844	4.46246	4.57671	2.55096	3.0944	3.50793	2.76113	1.63098	2.59916	2.31342	3.06239
Os01g0360100	0.493006	0.811484	0.460966	1.4126	0.747348	1.13594	3.03479	1.12908	1.25318	1.39908	1.05703	0.860334	2.02482	0.628444	0.39869	0.308724	0.39687	0.609006	0.868611	0.348166	0.760504	0.732724	1.37613	0.704711	1.097	0.869802	0.2987	0.832683	0.355645	0.500304	1.01444	0.54618	0.852766	1.62034	0.941486	0.526191	1.57956	0.755697	1.30194	1.41424	0.75514	0.459884	0.608733	0.780063	0.589278	1.15285	0.661435	1.68767	0.971092
Os01g0360175	2.65897	3.02745	1.64872	1.60873	1.50064	1.24291	1.95344	1.42561	1.43919	1.10294	0.705429	1.4653	2.08782	1.14171	1.25931	1.20186	1.22464	1.22099	0.71011	0.390674	0.818066	1.22876	1.97639	1.27161	1.09693	2.3032	0.392455	1.7987	0.575439	1.16673	2.21631	0.795516	1.80099	2.43331	2.19147	1.13518	1.4542	2.09701	1.49307	0.844696	1.59159	2.01175	1.28857	1.4762	1.84001	1.70171	2.38826	2.03213	1.69428
Os01g0360200	36.1969	38.8241	24.9628	25.6884	12.3923	24.0332	29.3426	19.3339	19.4169	18.1486	17.6534	18.9445	19.5162	18.6581	20.0614	19.5291	12.9707	12.0571	15.2956	9.31266	19.8972	18.9257	21.2638	20.0834	7.04137	3.72547	19.6723	6.07597	26.4751	14.9784	14.4478	6.17555	18.5696	15.9548	37.888	33.5611	39.1083	39.7747	27.5783	28.328	25.6603	7.41085	21.721	7.0291	11.0786	15.1281	14.6751	12.4431	14.9186
Os01g0360600	16.4669	17.3518	17.5375	15.907	16.8335	13.5757	18.4824	15.9401	14.3512	11.1383	17.8476	14.8839	17.3208	18.1564	19.9653	21.427	16.8127	16.6337	14.5632	18.3052	16.5579	16.3092	17.7373	16.4519	13.2356	21.9849	16.0515	20.0677	15.4839	20.952	19.6065	20.4263	23.798	28.1949	27.2846	26.9551	28.2744	24.8889	23.3941	16.9419	19.2709	34.6036	19.1984	23.7792	35.2075	45.3017	19.6117	31.7567	15.5345
Os01g0361000	54.7474	58.703	30.37	36.8547	33.549	42.0424	62.7299	38.7879	33.8624	44.5701	36.735	42.6743	52.6596	33.1317	32.4669	31.7049	33.4706	35.5063	32.5745	30.5019	29.9514	30.7066	51.6454	35.3502	40.5826	60.3244	24.107	33.5208	22.5533	39.9479	48.6864	30.5997	51.764	68.5644	40.4196	34.7309	35.3685	11.8983	42.2322	44.9189	41.5164	21.906	33.2196	46.294	33.936	29.9053	51.7956	39.8387	44.3419
Os01g0361500	12.6038	10.2516	4.0725	4.36245	5.49294	3.82566	9.49724	4.47195	3.79594	4.74971	3.22611	5.28752	7.71697	4.06351	4.21378	4.44229	5.28475	3.93894	3.61824	7.40534	3.15698	4.12797	6.80032	6.41858	6.65145	52.3308	3.75897	22.7587	7.96889	15.0981	17.1094	20.3528	24.3532	30.1787	6.97165	18.3255	8.13358	1.66142	5.55664	7.87816	7.42078	25.7847	8.17275	21.3075	27.4389	15.5237	14.9957	17.6489	11.1601
Os01g0361800	3.78804	3.66071	2.15289	3.40004	2.27558	3.29832	4.16223	2.28622	2.96473	2.55831	2.19961	2.50345	3.04726	0.956269	1.25811	1.76479	0.979175	1.91263	1.27025	1.05155	2.01171	1.34507	2.19204	2.60318	1.52264	5.61357	1.85149	2.48208	1.44668	3.25619	3.79448	1.7161	5.31582	7.64797	2.48224	2.35922	3.44226	1.02633	1.23965	1.37297	1.77478	4.65597	2.6727	2.82055	3.71098	4.09899	2.567	2.75311	2.70625
Os01g0362000	4.07739	3.70599	6.36011	3.78251	5.51777	3.25204	3.49523	3.80705	3.72435	2.76561	3.74663	3.88999	2.80264	3.82317	4.4445	4.55945	3.63131	5.97769	4.36554	3.1075	3.53319	3.33477	3.76219	5.56171	5.57196	5.85725	7.37043	2.53889	6.27863	6.31679	5.72491	7.8541	6.673	4.28964	6.73833	6.57797	5.96829	8.98798	3.12675	4.51095	3.87332	6.00545	6.09949	7.48537	6.34973	6.07372	6.94316	5.73043	5.94442
Os01g0362100	0.997169	1.01005	1.16545	0.964419	1.24845	2.15299	3.49734	1.74265	1.10302	1.08218	1.57077	2.75362	2.96304	1.57666	1.70867	1.50962	2.33188	2.55022	1.81995	1.35744	1.98038	2.20989	2.29153	1.63577	1.81691	15.2897	5.95528	21.9358	4.21227	1.9041	3.59207	1.21314	1.51254	1.62648	1.57469	1.04792	2.01257	0.808698	2.24846	2.62237	2.88585	1.83022	1.38007	4.79402	4.65296	4.32726	2.77859	5.31265	2.41006
Os01g0362400	10.5941	9.96447	15.2954	16.79	15.4133	15.86	20.715	11.6461	16.2255	15.0829	17.1789	18.0992	18.5389	20.1575	20.2731	16.5574	19.0337	18.2776	21.3005	16.4649	16.4688	14.7479	17.489	18.201	17.3781	17.0522	16.1007	11.5524	16.1839	14.594	13.9284	15.4982	16.169	17.3105	18.8926	16.8943	15.2986	23.2053	13.9885	17.4114	13.0652	35.5215	19.2916	13.7223	24.674	26.3217	15.9692	22.1763	21.197
Os01g0362533	4.76725	5.42409	14.3069	10.4962	13.1528	7.73089	5.48395	6.7621	5.89704	3.51624	9.20519	6.90074	5.73559	9.99749	10.5143	9.685	11.1852	11.4631	7.00842	8.04937	7.64105	9.91586	6.47361	10.1236	7.61641	5.52869	8.705	5.1694	10.8994	5.33	4.7792	5.85129	8.5546	8.9347	4.18488	7.48449	6.55171	16.2131	7.79732	8.41191	7.15481	11.2345	7.16121	9.24629	17.3702	13.0357	7.59258	10.7979	10.7275
Os01g0363300	44.1741	50.5308	107.341	61.7973	51.0446	47.2381	20.0843	60.8549	48.6904	53.8623	55.7209	28.8743	32.0622	73.0396	56.7667	68.8927	40.9165	42.3493	37.6697	43.3288	74.2827	61.1284	22.1449	35.039	21.2898	88.7797	106.667	56.0945	151.742	46.6896	46.6125	59.1359	19.4194	19.1884	32.5244	27.1657	41.6036	125.369	29.6696	39.5416	48.2823	74.4948	51.5076	61.1949	55.608	52.4247	53.8802	42.1027	31.5022
Os01g0363500	40.5668	49.6712	57.1589	33.2023	30.7518	23.8013	24.8632	22.3013	32.0282	22.3025	30.0947	31.5303	17.7805	28.5941	31.4828	22.5691	38.6364	39.6979	33.8074	21.5223	22.21	27.0688	26.8496	36.6462	21.6658	41.5577	29.7865	53.5317	39.247	37.5903	36.8668	34.7076	32.2094	30.3565	28.6579	33.2667	45.8164	17.4418	24.4993	22.6012	17.2273	22.2901	39.2915	42.9455	24.4562	17.8262	44.3914	21.5788	39.0066
Os01g0363550	10.1153	6.61851	8.36134	5.2161	4.49135	3.19356	5.77544	2.68592	3.70512	7.89262	5.7988	5.31143	4.86014	8.22236	5.73365	3.04255	9.21879	8.52684	7.11724	6.52843	4.99889	10.2571	5.30855	6.75092	1.30481	24.7515	12.1811	13.6725	14.5939	5.99651	9.02868	6.27239	7.99269	8.70383	8.11875	9.34625	4.3161	1.92923	4.95538	6.91289	2.41387	7.19734	8.01618	13.0927	11.9737	1.54263	7.29034	5.55524	9.01496
Os01g0363900	5.03053	5.04181	5.54077	4.37722	4.81252	4.68869	5.88167	3.84211	6.05777	4.60804	4.66421	3.58313	4.24751	4.15987	3.48179	5.7839	4.51205	5.35886	5.80081	2.95994	4.47638	5.72157	4.08481	4.95918	3.33855	3.98134	5.71437	4.01846	5.35414	5.5731	6.75083	5.00108	5.47763	3.89703	4.78086	5.48231	4.99471	3.74207	5.36365	3.88878	4.81806	3.40099	5.11207	6.0396	3.40776	4.1048	4.60269	3.93914	5.39277
Os01g0364100	1.94697	1.80651	1.64824	2.07933	1.05798	1.60925	0.938244	1.1762	1.90319	1.45918	0.635489	1.1544	1.49531	0.871999	0.441016	0.414249	0.747526	0.490302	0.84058	0.891874	1.25603	0.523387	1.73875	1.36611	1.90363	4.75051	0.519216	1.69082	0.569395	2.02098	2.62102	0.699557	2.70875	4.46315	2.03491	1.12326	1.28496	0.731835	0.611433	0.372203	1.66237	1.89109	1.03029	1.02687	2.64165	2.64556	1.41196	2.61402	2.0022
Os01g0364400	4.91467	4.65772	23.9373	5.92654	12.6072	6.02797	7.04464	5.34105	6.04209	3.76368	7.12355	9.82032	6.07354	6.64594	6.6108	6.94091	10.3	11.5393	11.6594	5.3657	6.33569	7.96024	6.73299	10.8636	7.19485	2.06025	8.38471	6.13382	5.6011	9.17252	6.26889	5.31125	3.39782	2.56765	6.81606	8.45659	13.6119	4.10797	5.60602	7.20811	7.59938	3.69914	9.53263	2.26685	2.14426	2.09749	6.93967	5.03425	9.78204
Os01g0364800	2.21375	4.13281	13.5483	3.58032	7.70715	3.40049	3.07572	2.67939	3.85863	1.59914	3.90984	5.92018	1.48928	2.97156	5.03043	5.97716	7.77629	4.77317	4.34946	1.93958	1.27446	3.79634	3.24904	4.29173	3.4669	0.830711	2.8567	7.42827	2.93985	1.31963	1.51362	1.56838	1.11394	2.38972	1.76149	1.28878	3.93847	5.11631	1.84241	2.43576	2.42752	1.02757	2.52041	0.67224	1.52348	0.313737	4.39207	1.1215	3.2873
Os01g0366100	2.51404	3.57788	1.31686	2.81	2.6044	3.04383	2.30667	2.16078	2.36309	2.34366	1.38226	2.38884	2.8637	1.07382	2.27597	1.85573	1.46596	1.72816	1.49657	0.682399	2.83405	2.13082	2.45467	2.45303	2.07475	2.0611	2.037	1.08012	1.90853	1.24532	1.75952	1.07405	2.71025	2.96964	2.65187	1.76449	1.91483	1.64163	1.86312	1.34067	2.04131	1.81459	1.22588	1.30513	0.267458	1.92371	1.89308	1.64724	1.13824
Os01g0366300	1.39019	1.29036	0.957777	0.769747	3.72441	0.735653	0.223645	0.482599	1.03621	0.889886	1.0373	0.601936	0.730962	0.909366	0.500257	0.301091	2.03725	1.76635	1.78758	0.984804	0.552456	0.526994	0.430546	3.49378	1.79614	1.56368	0.360977	2.35103	0.237518	2.41601	2.64768	5.03127	3.88793	1.47389	1.17022	2.46773	1.67266	0.590861	0.367123	0.224266	0.378241	0.560386	2.78772	1.87162	1.8147	1.09074	2.41485	1.86978	4.21818
Os01g0366600	5.43678	4.30623	7.4022	5.77594	14.1241	5.59418	6.89992	7.54943	3.65758	5.01147	9.81621	7.41888	5.42087	6.6264	8.41469	5.80225	10.7315	13.331	9.59007	9.41451	10.7796	7.52421	3.97202	5.2178	14.2131	14.3261	13.2751	16.8801	10.0114	11.0792	7.95882	14.6043	8.31523	14.8856	5.19126	10.4246	5.05476	16.9455	2.82113	3.32834	9.09455	14.9476	8.07577	8.25024	10.6027	8.4756	9.41845	12.3012	21.0056
Os01g0367100	16.558	19.6115	16.8835	20.0718	14.8959	17.8697	20.6194	22.6465	19.7752	22.0112	18.569	18.9915	23.3869	12.8986	13.766	19.5305	15.2554	17.4886	13.542	15.829	21.841	16.593	14.3729	13.5518	16.4337	12.303	10.9344	11.3852	12.6819	15.702	12.7348	11.87	18.3584	14.2462	19.0959	9.77442	15.0107	16.5077	22.529	20.5641	18.9823	18.2255	13.1611	14.7706	10.3843	14.699	10.0926	11.7497	12.5313
Os01g0367300	14.2039	15.6303	16.0913	18.6387	17.3765	19.0128	25.5481	17.5433	19.5864	19.1846	14.3765	12.5333	15.7944	12.7258	16.0208	16.7081	10.0536	10.9893	10.537	13.8042	19.8168	18.3007	18.7663	13.7329	13.5759	11.1985	15.0278	11.949	11.1059	11.8611	12.6243	13.0514	15.8534	15.7329	13.8451	12.1147	13.659	11.5988	18.245	15.5403	17.4801	8.2214	10.9284	9.95571	6.66445	8.46754	9.44468	13.0188	11.5827
Os01g0367400	8.57908	10.9449	4.56544	7.77491	8.53409	7.26454	12.9255	9.29719	7.79496	8.92449	8.67387	10.4207	11.4276	6.89311	7.64906	6.95621	8.34962	7.30562	8.31871	6.91548	7.55802	4.91449	8.59277	6.55818	8.05773	11.156	2.74901	9.02335	1.97514	8.93405	7.88742	9.24638	15.0794	10.102	7.88666	10.7151	8.39306	3.68509	10.171	10.1567	7.60129	7.36643	8.98304	6.01698	3.10903	9.12367	9.50188	8.54449	7.31363
Os01g0367700	12.7369	13.28	18.0489	15.1413	14.9763	14.3201	12.7066	13.3674	15.7834	11.2915	11.8106	11.4528	10.9841	15.3783	15.3643	14.9959	14.0517	12.9907	12.2644	13.7395	14.2028	19.3565	11.7641	13.1454	8.46864	13.222	16.7062	11.233	25.6208	15.6707	13.0662	19.3889	15.6036	13.1793	13.5221	16.4409	15.6889	10.4246	13.8628	14.978	14.817	10.9401	11.933	14.1055	8.43822	8.81233	11.1673	8.94319	12.5198
Os01g0367900	6.90638	8.02436	12.4877	12.0009	11.2554	15.8918	10.361	10.83	14.3394	10.0056	10.0792	10.609	9.07549	8.33438	7.8401	11.7116	8.88772	10.2914	11.2138	7.92359	12.208	14.1253	7.60846	8.92256	11.1102	10.9136	16.6541	8.51013	11.4296	8.6577	12.031	10.2664	12.2167	9.73426	9.55233	7.6531	10.6856	11.8584	10.9565	10.2012	13.2426	9.57383	10.0235	11.4767	8.66474	9.23278	8.50278	11.3157	10.6127
Os01g0368900	28.5201	15.0197	155.526	16.9638	39.342	36.7549	86.795	19.1254	19.9279	10.2172	14.8121	11.9584	11.6424	24.8308	31.6838	20.8111	31.2824	29.2108	33.0466	12.5137	13.439	127.738	39.8815	25.3489	7.81388	19.6083	367.018	27.3372	85.657	24.2713	12.1152	6.77926	13.5679	7.74709	11.6879	16.0754	11.1699	18.0637	20.6094	20.3928	20.1291	2.26962	18.4787	3.47376	2.82221	0.435893	14.005	7.47922	10.8181
Os01g0369000	16.6875	16.819	23.4927	23.4174	35.7147	27.3054	20.9088	20.3598	31.2369	21.8324	26.0391	26.1988	18.9631	28.4126	32.5213	33.4328	28.7866	32.9424	34.3586	24.6586	28.0765	30.7084	25.3491	31.6735	27.2992	33.192	40.5402	32.9195	37.7294	31.0872	30.2633	43.9693	41.9177	30.72	32.4381	34.4543	42.2568	27.2535	24.8478	24.3037	31.4812	22.6252	32.4952	37.9568	23.8904	25.5372	27.7602	27.5305	37.2863
Os01g0369600	6.22871	7.17623	4.97421	5.42139	6.21115	5.39328	6.32695	4.05143	4.43843	6.09726	3.30036	2.68082	4.90916	3.05286	2.10448	2.3982	3.44254	3.51203	3.38008	2.32168	4.29768	3.51939	3.25643	4.77463	3.44081	4.65861	2.26134	3.85588	4.65032	4.32724	5.12608	2.95085	5.81597	7.30628	4.50125	2.52178	5.50838	6.54012	3.97972	2.89252	3.1101	2.90001	3.00553	2.79586	3.82434	4.27218	2.74322	4.82904	3.07791
Os01g0369700	13.2352	11.491	38.8385	26.6459	39.0216	16.0794	16.2856	13.6913	20.3187	13.9672	22.6659	22.8933	16.0023	36.208	30.4928	33.3704	46.0497	45.7923	59.7434	12.9925	14.432	24.5475	13.7789	38.372	17.7577	44.2474	33.5205	43.4331	15.3679	78.0114	67.3106	105.058	168.297	98.095	62.6041	126.004	90.5044	68.7865	10.0015	8.49745	13.7423	149.531	77.3099	44.7824	62.7918	190.933	46.2222	173.657	140.63
Os01g0369900	30.0724	32.9469	138.289	50.0414	71.4827	35.122	25.5541	17.6853	18.7489	8.63604	14.932	24.3618	4.60429	18.4164	18.3432	15.2829	26.5262	23.5376	25.4833	3.2418	11.0105	19.8447	15.3385	32.4784	8.34153	2.2186	11.0809	27.5598	9.2049	5.1368	4.71395	4.10918	16.8254	4.51694	8.07226	5.86781	21.0395	15.3919	9.67284	8.28797	9.30799	7.06198	7.32896	4.00459	7.92004	4.19217	7.69668	10.343	13.6588
Os01g0372400	2.31891	1.69034	9.86533	2.97508	22.9785	4.27443	7.14707	4.50354	6.0629	1.29735	6.81857	7.1684	2.36812	7.20515	6.59759	6.55529	13.7039	13.9462	8.55254	4.79731	2.71108	11.1347	4.51346	9.62156	9.78714	0.602103	5.23853	6.01822	2.8856	1.0318	1.18465	0.850434	0.577595	5.60547	0.885677	2.2275	6.02404	5.04567	3.55181	2.24165	2.19773	2.04927	2.3315	1.58995	2.42527	3.79579	0.373336	5.81515	7.88754
Os01g0372700	33.63	38.3686	33.1925	38.9558	44.6843	52.9952	34.2876	35.525	43.9342	40.9401	36.2391	39.8023	34.2047	47.104	47.5932	47.8456	41.3682	48.4253	48.4702	36.6508	56.5753	46.7401	41.5584	45.6757	46.8555	28.3254	73.7896	22.2033	42.7028	36.4612	39.3743	32.6716	42.6965	25.1424	33.1008	34.5234	36.069	59.6228	57.7002	50.2623	51.3906	31.8495	37.6901	44.5745	36.1047	24.5456	31.0184	38.9057	35.6854
Os01g0373400	1.56095	1.56771	1.11318	1.30341	0.878104	1.15269	0.862591	0.950071	1.56791	0.797999	1.47253	1.13444	2.13796	1.36586	1.07366	1.64727	0.360807	1.21016	1.04414	1.52989	1.08258	0.580741	1.55681	2.40398	1.00268	1.66981	1.12664	2.32799	1.86082	1.58612	1.98232	1.01878	1.75729	2.17666	2.29884	2.39454	1.9519	1.44807	0.978142	2.29553	0.638252	1.80808	1.56802	1.92562	2.11874	1.08267	1.13585	2.14834	2.53192
Os01g0374900	9.68728	9.11153	11.963	13.7322	13.2296	10.8119	10.5778	11.5199	15.4834	10.706	12.3613	9.87876	9.31667	14.4455	11.0295	17.476	13.8343	13.5316	15.1484	10.8974	12.6433	14.7194	13.4029	15.049	11.3668	12.0909	13.1371	8.16807	14.0423	13.0467	10.8627	15.9536	18.5749	13.6114	11.0998	17.2921	14.2826	9.11851	12.5884	10.8254	12.3044	9.43309	12.0709	16.1568	21.6286	8.29179	11.7315	10.3021	16.1011
Os01g0375000	12.1909	12.5251	9.98872	17.3735	30.2299	15.3215	8.35279	18.4912	13.6232	13.5561	13.2038	9.97523	10.7692	13.4825	15.8889	19.5165	11.103	11.6757	11.9543	18.7821	16.926	14.5687	16.8429	12.7211	14.1227	9.26449	16.4562	6.88738	10.3417	12.1758	11.3564	12.034	13.2958	12.3215	17.2984	10.3367	15.3382	18.1611	16.0633	15.9641	19.8847	15.7409	11.5985	12.6802	12.9214	20.5114	10.372	14.3244	13.4686
Os01g0375100	2.13428	2.59922	2.43391	2.11459	2.39379	2.0053	1.81003	1.83538	1.74179	1.44043	2.00811	2.04216	2.16916	2.37463	1.9373	2.31322	2.31338	2.63341	2.58512	2.05408	1.58656	2.34413	2.11083	2.04751	1.83834	3.26239	2.61397	1.85397	2.06915	3.65184	2.79411	3.47248	2.56073	2.61594	2.13214	2.98107	3.30741	1.73791	1.85051	2.44334	2.69274	1.94789	3.05526	2.64172	2.59529	2.16365	2.6615	2.79319	3.5846
Os01g0375200	1.83814	2.05162	3.20821	2.86766	5.09967	3.3677	2.17248	3.28695	4.20784	3.26696	3.06278	3.29935	2.26346	3.51467	3.93515	4.13943	6.21127	3.73683	4.53686	5.13137	3.48616	4.00121	1.90811	2.4542	3.71541	1.8993	3.89471	3.31966	3.10284	3.60443	3.44317	4.11212	7.99703	10.0611	1.47431	4.08069	2.57219	2.77084	2.56301	4.18366	3.82907	3.49428	3.26825	3.77448	2.19708	2.69362	1.63093	5.15096	8.61893
Os01g0376700	4.82468	6.29186	7.58312	5.98483	3.40064	5.48082	6.00141	7.04999	6.57804	6.99829	6.0924	10.3601	7.09688	6.28217	6.76321	9.29943	9.217	8.97588	10.0684	7.5547	2.65305	6.55813	6.08266	4.63806	6.7817	8.11108	17.708	7.37457	8.3274	7.87442	11.971	7.95143	8.82255	4.89552	8.33748	8.41601	8.61198	20.9547	9.22361	7.62085	9.55485	9.06793	10.8702	12.1143	13.7272	11.3513	9.24483	11.7631	7.6789
Os01g0377000	7.61428	6.70664	11.6197	4.23426	5.00628	3.96865	0.28541	3.34068	3.30689	3.22111	3.53007	3.02191	2.96245	10.4202	9.23361	7.19889	3.32823	1.3374	2.03399	3.02135	8.5596	3.24913	1.1988	11.9475	3.15861	2.5228	2.59209	4.60748	5.53871	9.27955	7.11194	22.5778	11.3963	1.16637	11.5743	9.37165	31.5162	12.5445	3.33563	2.80998	4.91478	2.61054	11.1849	3.707	5.69203	12.0886	5.19321	2.40847	4.698
Os01g0377500	19.8294	18.3347	24.7289	26.4288	27.5573	24.6506	21.9421	26.8098	22.5765	19.8973	17.9188	14.9269	19.193	20.8279	16.6041	23.0538	11.5469	17.6288	16.7137	16.548	24.4321	20.1992	17.8577	20.7827	19.3512	18.6511	18.5817	18.0712	19.2187	20.5608	18.7987	23.1582	28.7632	23.2435	22.6121	18.9842	22.5392	19.7177	18.8161	22.6023	22.7202	22.9079	17.7029	17.4534	14.0293	25.8446	13.7077	16.5723	19.1076
Os01g0377700	15.3576	16.6695	20.7516	16.1284	16.4613	18.9484	12.0162	11.0414	12.622	13.6502	15.8896	14.6036	10.9908	22.5916	19.1224	25.8774	23.2345	22.6419	18.1453	13.8579	18.7819	22.3361	11.8499	14.3295	20.4841	17.7313	32.6425	12.7492	22.0522	17.3908	21.9591	25.4282	16.2211	10.6625	20.6659	20.6932	22.0185	30.0309	16.9756	20.0757	14.7393	24.5477	18.7226	25.6326	22.7714	12.5769	15.2663	22.9666	20.36
Os01g0379400	3.45704	3.14669	4.54617	4.07471	3.23151	3.34501	3.6359	2.77873	4.49014	3.29853	3.20881	5.02641	3.44623	3.69599	3.30563	3.78296	3.65	3.62733	3.49994	3.13536	2.67273	3.18224	2.42293	1.84048	2.09399	3.047	3.5443	4.05738	3.18568	3.50995	2.96247	3.86484	2.88879	3.197	2.19352	2.89466	2.57253	2.70165	3.41616	2.27173	4.17635	2.68057	2.99781	2.42324	2.93247	3.93768	2.68112	1.8537	3.80601
Os01g0382000	72.2899	39.1098	29.1996	53.4213	200.287	42.4466	100.405	31.1515	14.3644	59.7581	87.6365	256.801	163.517	196.241	205.865	196.056	375.548	371.86	389.744	324.156	18.368	52.1265	62.5113	259.097	842.189	222.098	6.18686	151.119	4.75594	2287.1	1529.02	1807.08	2080.05	3798.28	213.813	809.481	57.0893	1.45294	39.5859	32.8885	39.3302	2455.26	624.119	1417.35	434.105	1459.11	532.325	2747.42	1399.3
Os01g0382400	3.74419	2.38756	6.23034	9.37935	11.2605	10.1557	6.14255	4.97638	6.52624	2.84033	10.0632	3.98679	2.59231	14.8442	15.62	11.6721	20.1218	14.03	15.0272	6.76995	3.27686	37.1758	5.51523	5.17794	7.3793	23.2714	2.37287	4.20374	4.66949	4.22069	11.9414	326.819	165.129	1.56094	0.302975	10.1328	3.75876	2.96096	2.68141	4.18952	2.62449	6.4307	2.35072	1.80741	0.834384	1.55817	1.22604	5.94127	11.5611
Os01g0382450	7.67285	5.07433	7.34234	4.06064	2.18086	3.21439	8.36732	4.43703	2.29866	2.79958	2.32916	5.67868	6.01516	3.66777	5.28833	3.3891	3.06561	3.14812	2.25309	4.24327	4.2633	3.53624	5.64374	4.66868	3.20121	11.4937	5.29214	15.2312	3.50264	4.37986	5.51222	8.0241	9.50602	6.60957	4.4645	3.42928	4.54709	2.36659	6.52201	7.85817	3.78744	1.97769	4.75812	5.81729	2.86599	11.5643	6.81989	4.29492	3.87053
Os01g0382700	45.4574	49.3851	20.2149	34.9921	17.54	22.2285	58.4185	34.9102	22.2241	30.1668	33.3078	31.5491	44.235	24.4552	21.868	23.8325	24.1654	23.6799	24.7432	35.7674	18.2474	23.6579	44.6292	21.8448	24.1475	38.5313	7.36176	40.3623	7.75526	22.1811	29.5678	18.1522	36.8213	32.3424	49.9834	22.3145	36.2496	8.6336	47.8923	47.6885	45.8977	13.6705	27.6169	23.2233	13.8675	24.0282	29.5374	25.912	17.0754
Os01g0383700	26.601	24.8766	14.0921	23.4383	44.251	42.1879	57.0023	31.2452	32.618	37.4426	33.022	27.8829	40.8702	29.9318	30.359	41.2898	30.4445	33.9479	35.7746	30.8947	36.1207	38.216	44.0328	37.8336	74.6679	47.508	28.2502	20.6062	12.4376	33.0266	31.0379	20.9694	36.362	78.4006	14.9509	19.0178	13.0773	25.5416	30.8002	27.9193	36.4872	52.06	18.4956	34.3077	37.5574	55.3199	17.8256	54.3095	52.9717
Os01g0383900	1.33633	1.2988	2.60309	2.0345	2.99952	3.32166	1.13462	3.06863	2.87276	3.01219	3.2277	1.66572	1.36469	2.1435	1.86663	3.07631	1.61995	1.45267	1.73705	1.19909	3.42844	2.64305	1.12911	1.32163	1.28533	1.22776	5.18175	1.23312	2.8679	2.39927	2.14288	2.6342	2.94021	1.3979	4.25328	2.16795	3.07807	3.17748	2.68204	2.14251	2.78885	1.73205	2.87574	2.09093	2.10309	2.16138	2.31878	1.8511	1.74625
Os01g0384800	31.9246	28.1094	44.9926	38.6262	102.515	83.906	41.2524	215.093	135.763	116.596	66.3171	35.3785	57.5788	41.0291	35.822	44.569	49.0593	53.1464	48.063	28.9248	45.9166	64.6177	33.9112	49.6937	117.72	9.35502	33.4608	569.98	79.1753	33.4522	11.5573	16.5044	14.2687	194.237	14.129	26.065	25.2432	220.274	44.7381	38.6243	46.2445	8.23721	9.98821	8.60318	7.17216	14.7126	9.00394	13.969	23.1068
Os01g0386700	181.224	204.876	87.0445	99.1361	84.0471	88.4786	134.576	64.2633	78.6652	81.203	69.6434	86.6342	115.104	55.6073	65.0283	58.833	70.0173	62.998	68.7793	52.5503	70.4878	61.1087	96.7643	89.9996	81.8022	149.72	58.7182	142.007	60.6957	86.9644	115.938	58.8134	140.295	180.195	121.202	84.7964	114.738	50.7259	79.1058	81.5887	92.4944	61.1958	95.3732	90.9833	85.4227	93.1068	112.631	95.6815	94.4895
Os01g0388200	3.1912	4.06306	1.4919	2.91587	3.08013	4.76064	2.18083	4.33519	4.91795	3.97589	2.28865	2.60011	2.59194	2.60444	2.33465	3.81568	1.63644	1.71418	3.62032	3.76364	3.14699	2.9098	3.66405	2.34543	3.25153	3.66882	3.79957	3.53984	2.10555	3.31743	4.5396	4.81694	7.07625	4.52214	4.19905	2.55866	3.72043	0.523787	0.657746	3.7804	2.41419	3.57675	3.08908	6.4861	3.81436	2.00209	5.17949	3.86653	1.52565
Os01g0388566	8.36906	9.88612	6.63035	5.36629	4.83055	5.19499	5.51962	5.38155	5.51346	4.72816	3.14695	4.36121	4.90664	3.92314	4.44583	4.21194	2.66927	3.27774	3.68682	2.17123	4.9185	5.29635	3.41346	4.16354	3.98412	5.41367	4.17799	5.05355	3.97291	5.37816	5.55505	4.58738	7.00086	5.29707	3.94401	4.17997	4.88122	1.80869	4.25862	5.38075	5.52041	2.55543	4.79059	4.69878	2.36638	2.24111	4.42368	2.94013	4.15039
Os01g0390300	7.97111	9.42603	7.42607	9.6338	8.35055	6.60609	9.35742	6.45556	6.97212	6.68793	5.36827	5.38553	7.1298	5.26454	6.31878	8.06093	5.15309	6.99663	5.67189	5.81644	7.14694	7.86496	8.36656	6.42672	6.96536	11.5137	4.55952	9.10868	3.31261	12.553	9.17223	7.30829	9.68746	11.2681	5.37745	6.51021	8.97316	2.7987	7.38283	6.15571	9.85378	7.41857	6.05205	11.7593	7.9052	6.31454	7.9975	7.58735	6.79322
Os01g0390400	5.26729	4.44349	2.4371	1.28188	3.50061	1.8199	3.59623	1.55204	2.15329	1.55863	3.90622	2.92406	1.49486	3.42637	3.85641	2.5066	3.51761	3.88673	2.44922	3.14007	1.05809	3.63175	2.48252	3.14676	2.12815	3.0585	4.93502	1.95958	2.87916	5.39188	4.25363	5.12801	3.56173	3.73064	1.71104	5.70297	3.10343	2.77724	2.49518	4.76275	3.30619	1.85553	4.77003	5.06926	0.584151	1.33329	5.47858	2.49003	2.34791
Os01g0390600	1.47382	2.03856	1.65364	1.45929	2.68929	1.7288	1.96095	1.85525	1.4809	1.40026	1.52952	0.847223	1.58593	0.828839	1.11666	1.73725	1.32025	0.690296	1.93885	1.36568	1.26696	2.77126	2.15046	1.70412	1.91166	1.19132	0.702353	1.4057	0.28143	0.942046	1.52061	1.20819	2.00105	2.52951	0.860914	0.710636	2.23414	0.668985	1.09894	1.04656	2.29065	1.55272	0.715677	1.60951	0.746096	2.20974	0.911897	1.12637	1.77931
Os01g0390900	11.6474	14.1421	12.029	14.5085	15.443	12.6866	10.3568	15.9468	19.5174	15.6083	12.176	19.7449	15.9849	15.657	14.9461	19.0205	17.208	17.4001	19.5511	21.272	13.3593	14.4176	14.8579	12.9593	12.7685	36.6716	23.9201	28.5272	18.504	22.7139	23.6208	20.2414	28.5719	30.086	13.2446	26.0382	19.5849	25.2721	18.2315	19.5229	15.9956	37.367	24.2618	26.4711	25.3758	36.7692	16.8767	30.4475	17.0313
Os01g0391100	2.46184	2.98446	2.37858	2.17582	1.42293	1.45534	1.63039	1.52355	1.93098	1.58358	0.904857	1.05016	1.85824	0.906579	1.29105	1.2333	1.25901	0.94998	0.92532	0.504528	1.18592	1.9045	1.11434	0.9384	0.577244	2.48037	1.15064	2.02831	1.30234	1.51178	2.59686	1.46714	2.74803	3.10889	1.78912	1.52982	2.61499	1.86532	1.18468	1.18669	0.392794	1.99831	2.17123	1.70238	3.1551	2.44664	1.76155	2.5217	2.7597
Os01g0391500	3.93046	4.56178	3.16884	4.04172	2.78325	3.58521	3.14326	2.58158	3.69691	2.95118	2.74133	2.55131	2.63421	2.27351	2.06087	2.383	2.20814	3.31676	2.80134	1.44917	2.55769	2.77243	2.95398	3.10108	2.49758	2.64244	2.41089	2.44156	2.11849	2.63285	2.63305	1.78822	3.50963	3.30854	2.81119	2.49485	2.95141	1.89642	3.44681	2.76963	2.6495	1.09227	2.21332	2.28421	1.40053	1.50871	2.26053	1.99786	2.35145
Os01g0392100	14.4465	15.5613	14.7407	22.149	14.8452	20.3411	15.391	24.0302	28.0541	21.3468	21.9697	26.8392	23.901	20.1345	21.9994	19.4766	23.9799	15.5883	20.6721	19.3039	19.7981	20.5595	24.9084	24.2327	28.5527	39.7013	14.3822	40.8339	16.3457	28.3007	28.8881	28.1943	33.1964	24.4554	42.9279	30.4028	29.4004	13.07	17.0332	17.7515	20.1767	34.1152	30.2616	28.7703	44.2795	27.6843	22.6472	30.0072	27.301
Os01g0392800	8.371	10.7487	5.30107	6.69464	6.26185	7.28178	6.89923	4.53273	4.24407	5.03216	3.99413	4.35982	6.01318	4.2139	3.16723	3.95574	3.02974	4.0798	3.6574	3.56163	4.77906	4.08411	5.18083	4.67997	2.44936	3.47877	2.8797	4.32261	4.21168	2.91349	5.03915	2.9005	6.65505	6.36139	6.10929	3.21717	3.85982	3.44456	5.20037	5.43077	5.10427	2.3664	3.6491	3.13083	1.55077	3.84431	3.98683	4.12582	4.40586
Os01g0393000	26.3	21.954	22.7464	22.4946	21.7759	16.9859	38.2591	25.6188	26.6136	26.3713	27.5422	29.4314	31.075	30.0096	31.0006	40.415	26.8172	32.581	28.5573	30.8098	24.6978	20.1454	35.1514	23.6061	20.3879	31.7508	14.1893	31.9972	21.0671	25.1837	26.7471	27.864	24.1409	23.3292	26.0889	21.1151	20.6104	12.3235	32.5273	28.7653	36.0037	18.7226	23.35	20.6525	15.7178	26.6073	27.091	24.043	17.9419
Os01g0495900	27.3803	31.4291	13.7375	17.947	13.4473	14.0968	22.7043	25.0513	17.9153	23.7773	20.4902	28.1539	26.1132	20.1421	18.154	22.9678	19.9206	26.0285	24.2254	28.3612	10.824	15.8123	28.6093	18.7435	20.5899	22.1643	10.5204	16.7397	10.4296	21.8729	22.5502	21.3693	22.8569	21.2336	22.5806	21.1755	20.4743	5.37653	33.6078	32.7205	29.3227	20.503	22.0944	21.5939	13.5598	22.9128	20.0265	19.0269	18.1945
Os01g0496900	5.69276	4.66983	6.75678	7.76383	8.90963	7.31796	4.68782	9.42992	7.99703	11.4067	7.9983	5.41754	7.06354	5.43422	5.18273	7.60874	5.9379	6.80378	7.81628	6.4791	8.18009	8.18442	5.50657	5.06135	12.5384	7.4555	7.12769	9.58611	6.89128	10.2757	7.98992	7.57884	6.97108	11.112	7.1483	7.03589	5.69935	4.57149	5.95849	6.86431	7.07724	10.9958	7.34543	7.07432	5.81016	6.2305	7.70039	8.3935	10.4602
Os01g0498200	76.3744	86.7307	91.0747	94.337	79.2626	98.1625	96.0767	89.0749	107.893	107.241	69.0725	75.4804	98.5951	68.2956	69.4063	85.6135	66.9122	74.2136	62.9654	65.9163	111.323	89.1847	87.1005	83.9184	94.9365	276.209	94.2269	232.885	91.2567	92.7188	103.56	79.8597	97.5204	127.174	66.9906	49.9088	57.1989	73.0741	77.5283	83.7127	93.655	102.332	85.291	76.4312	97.649	84.5188	68.2197	111.029	85.6066
Os01g0499300	7.84151	6.16928	9.4548	10.0981	8.82924	9.77588	7.0256	8.07321	11.2678	8.22283	8.80876	8.11295	7.11276	8.30743	9.01361	9.40332	5.18452	7.42574	6.97328	5.63818	7.80355	7.84487	6.68013	6.37393	8.36582	8.51534	10.7647	9.58179	11.4878	9.92523	8.64558	9.5988	10.4029	10.1993	9.91629	8.52639	10.726	9.86541	7.32829	8.22808	7.60743	8.2983	10.5017	8.51546	6.85995	6.61201	10.8533	6.92879	11.6593
Os01g0500550	7.78679	8.6242	10.2257	9.393	8.89033	8.29825	7.88024	7.32248	9.27207	8.2404	7.88328	8.4803	7.66069	8.64339	7.39444	9.19189	7.57672	8.58202	8.56658	8.28682	9.6492	11.0549	8.50667	7.88502	10.4299	11.114	12.2133	9.84386	10.0731	12.1789	12.828	12.9149	9.86476	10.5672	9.85784	14.4031	13.7644	9.93859	9.00171	10.5123	8.02062	10.3297	10.3338	12.4407	10.0812	8.24506	9.03375	9.49498	12.6705
Os01g0500600	6.02936	6.45097	5.79904	5.86919	4.24534	5.29784	7.02324	3.77299	3.44791	4.40404	3.15679	3.58332	4.81723	2.76378	3.12443	3.68445	2.37568	2.28288	2.90583	3.03148	5.77319	4.18328	4.89527	3.55604	2.73804	3.06409	2.56595	3.12573	1.832	3.30138	3.47147	2.20169	4.1597	7.29723	3.6786	2.03566	2.89025	3.65831	3.70458	4.02441	4.42575	2.36133	2.21237	4.11851	3.84084	3.00969	2.6145	3.48237	3.30666
Os01g0500900	6.04867	6.82186	3.27562	6.62955	5.03114	3.27926	5.10314	6.59914	3.93574	5.00645	4.85742	5.1583	4.64219	6.01826	6.03642	5.4649	8.55378	5.84226	6.40381	9.8235	4.18643	4.56215	6.02089	5.07535	5.72861	3.95776	3.86609	2.92244	6.33777	5.12763	5.59287	5.77155	5.43105	4.45709	4.75631	6.75377	4.72106	7.12178	10.0322	10.7379	8.52067	7.8366	4.77946	7.9105	5.52869	2.30404	4.96454	4.47107	4.57584
Os01g0501000	8.61048	8.26152	13.9576	16.6093	13.3392	13.2324	10.8009	15.8234	18.6661	14.1455	14.7221	13.8071	13.4866	12.6858	14.0473	18.4557	12.6376	14.9903	13.6204	16.5223	13.7847	17.8973	11.6337	13.1187	13.8269	13.136	15.9989	10.2242	16.1996	9.07908	10.0944	12.5756	19.1119	14.2393	13.0142	10.3815	11.8248	10.4048	13.7118	13.4255	14.6633	14.3263	12.7763	9.49344	8.48176	12.7487	11.4709	6.73767	9.32936
Os01g0501700	98.8708	79.2472	83.3664	104.066	74.5884	72.0497	149.508	116.504	84.6531	97.7907	105.94	120.37	116.45	99.7142	102.494	110.892	93.1976	94.7157	103.182	150.953	78.8999	94.2764	147.183	89.4292	91.0014	76.8396	54.1766	51.402	39.9259	105.574	88.1572	107.517	83.8997	94.4645	105.825	113.017	100.65	35.2776	135.318	134.952	134.598	75.351	110.914	146.305	85.0701	80.3067	112.921	74.8593	80.3733
Os01g0501800	5110.26	5296.24	2664.63	2867.33	1509.21	1824.94	3567.15	3779.59	2614.07	3769.32	3795.75	4679.17	5113.88	3102.43	3079.76	2944.35	3149.83	3054.95	3041.82	4288.16	2176.78	2368.11	3812.89	2370.89	2502.55	3242.82	1950.58	3483.76	2248.24	3319.37	3415.03	3415.23	2621.34	1804.51	4529.4	3338.94	3322.67	1965.35	4221.68	4318.83	3884.28	3125.19	3425.87	3782.21	3655.74	3530.89	4216.05	3380.86	1858.24
Os01g0502400	21.0441	20.5295	23.0101	29.3045	34.7638	29.5325	20.7915	30.675	35.0638	26.7084	27.6396	23.0661	24.2733	28.4696	27.6945	33.4817	25.3325	28.3097	28.9806	27.6568	30.2172	34.2193	27.3431	30.101	27.9383	23.6673	27.8786	18.6278	24.4963	26.2295	22.9033	27.6125	31.7677	23.5774	27.6221	29.1555	32.4395	24.9422	25.1689	24.0567	32.2001	16.0185	21.1062	24.3385	13.0272	25.9605	19.8179	17.3901	20.7215
Os01g0502700	1.68595	3.84239	4.00158	5.19123	6.82907	4.78108	4.03014	5.22742	2.14748	3.02843	4.76673	5.88423	1.95782	5.70341	7.49401	8.26041	8.17997	5.82223	4.93546	2.13344	5.18038	9.9191	1.70238	7.39511	1.56389	0.67347	2.4246	1.66686	3.0873	2.61191	1.54591	1.3674	1.83049	0.714986	3.21963	1.27344	4.11022	7.7383	3.35633	3.73045	2.16026	5.27198	2.60785	3.35161	6.35554	2.65356	1.60075	8.11502	2.24299
Os01g0502800	31.105	39.7979	37.8086	37.6516	33.2152	41.3678	34.2575	24.8583	38.5974	34.9725	28.6207	24.9125	36.9607	25.2062	22.3014	26.077	17.6188	22.4583	25.0991	20.5761	46.8517	30.0068	29.0977	32.6856	40.826	34.1595	28.3584	45.153	22.118	20.4886	26.316	12.0864	30.5397	33.7108	36.0176	15.6403	26.8835	40.4911	22.3741	27.3796	29.04	19.838	24.2457	16.4575	24.668	29.3831	23.7937	21.6025	20.3233
Os01g0503400	23.186	18.8235	13.6901	16.539	10.0999	12.2503	26.8565	15.6243	10.7903	13.9434	10.1925	12.5117	10.921	9.37163	11.3069	14.9608	4.78452	5.09442	6.72319	7.42292	11.9008	18.195	15.4515	14.7485	9.69974	11.6478	10.5547	19.5198	25.3582	7.34337	7.73419	4.35428	7.52462	8.42564	12.317	7.64978	10.4733	12.3745	9.63906	8.01915	12.3172	2.83463	8.45031	7.72227	2.87548	3.73418	6.70001	3.05107	9.54098
Os01g0504100	57.5691	50.3084	40.5533	76.3908	46.1689	98.254	116.66	48.4851	63.3186	77.3209	43.0871	66.043	38.4206	62.3224	54.2636	59.9461	67.6037	60.3691	54.9292	63.1644	46.1286	53.9759	56.5828	30.6048	41.5464	86.0882	45.8959	22.3879	38.5591	93.8574	140.07	91.734	69.2803	74.537	75.405	97.5832	78.077	75.6035	53.2383	42.4106	52.9644	225.247	119.001	128.041	210.505	211.101	163.883	169.262	101.982
Os01g0504500	9.11292	8.09372	10.6446	12.2881	18.9165	10.6805	5.33677	11.5357	13.3687	11.5449	12.1519	17.5883	11.9844	13.2856	12.5897	12.4507	12.0877	15.2799	16.0714	16.7591	8.61802	11.1089	10.1853	18.5342	21.2232	52.6929	15.8214	22.5112	8.93546	23.2061	31.4234	44.1034	27.1805	30.5546	10.9214	26.4465	12.2463	5.22736	15.5261	10.8376	14.951	28.6549	27.6894	30.6139	25.4263	25.153	30.4042	23.0791	29.7041
Os01g0505400	26.2819	27.2136	40.0188	30.3705	35.1908	28.2887	23.6655	28.503	34.8097	25.6167	39.9957	36.1854	21.7727	44.6547	42.752	44.8778	40.7942	40.9021	41.2035	40.8332	31.8384	39.5514	26.0468	32.1811	37.0246	25.7123	55.8641	25.312	62.2911	32.6098	29.9251	44.7899	25.8024	18.4198	24.2146	41.5155	36.2336	38.9206	36.0544	33.7663	39.2895	18.2276	32.4268	30.5928	17.4982	19.2999	30.6459	18.2691	34.849
Os01g0505700	5.66706	7.31108	5.58518	11.7509	13.2954	12.4801	6.71032	7.24002	8.04244	8.86702	4.58408	5.00201	8.05873	5.784	6.99259	8.05664	5.70066	6.68153	5.86483	6.33724	7.57301	8.51015	8.28478	8.52071	8.14646	3.30387	8.27228	3.86146	5.92498	6.02594	5.37943	4.10751	7.85256	6.91765	6.39832	5.00229	6.52535	10.5133	5.74357	8.08917	7.82984	8.66266	7.74028	7.39151	8.46711	6.8498	6.65788	8.63288	7.59382
Os01g0506100	2.60305	2.30901	2.75048	2.43276	4.26846	2.21646	2.28561	1.69055	1.53084	1.35902	2.51135	3.10221	1.9357	2.69769	2.2591	3.25632	3.94439	2.58139	2.06815	2.89064	2.82472	2.22109	3.52519	3.51236	2.67961	2.55304	2.48383	1.08802	2.72508	2.73575	2.55872	3.12392	1.7571	2.44118	1.53576	3.12611	2.77085	1.99384	3.04029	2.45495	3.93849	2.49363	3.53885	5.15675	0.910642	1.60835	3.67974	1.83978	4.58745
Os01g0506200	5.03596	4.62649	6.67974	5.76978	7.20605	4.63156	3.89	4.56614	7.47136	5.26454	4.79656	6.07287	4.47203	4.32938	5.55863	4.39193	5.59011	6.22997	5.10626	4.41368	5.5225	5.07723	4.32574	5.08192	3.5105	7.20456	5.64413	5.88209	3.49766	5.15621	5.0058	5.71244	6.92328	6.33749	4.74145	5.17993	6.96103	4.68674	4.25569	4.94825	6.48481	5.21626	4.93315	5.16388	4.6195	6.2167	4.44981	5.48223	5.77953
Os01g0507000	6.08781	7.80817	4.2487	5.8298	12.8841	6.54066	6.32141	5.29408	6.49875	6.0367	4.89425	5.51881	6.95809	7.50034	6.65559	9.04722	5.76	6.93321	4.78988	4.90792	6.86763	4.33582	7.80537	9.45261	9.93542	5.77126	5.80874	5.7021	1.73354	4.7477	6.7211	4.21958	7.15855	8.42466	4.14413	4.50168	5.62979	0.96703	5.96918	5.65903	5.55469	4.59911	3.73016	6.63674	3.44681	6.06213	7.3157	5.17578	5.91103
Os01g0507300	7.22113	7.02316	11.2453	8.54803	12.5534	8.20571	9.49334	7.03507	11.2081	7.56014	8.85144	12.3496	9.97985	10.4943	10.1872	12.0725	9.04386	11.7565	9.17734	9.46191	8.61915	8.69513	8.27561	9.13976	8.58961	15.5192	9.63776	8.80042	9.10216	15.9866	12.9095	13.2215	10.1562	13.6377	8.22242	10.6811	9.85826	13.145	9.33406	9.46159	9.51052	18.6745	12.4316	11.5058	13.0407	14.179	11.0287	13.7078	14.5723
Os01g0507500	27.1388	27.7496	47.0335	37.8778	46.1263	43.5247	28.1746	37.4175	44.9146	30.2063	37.8558	34.8531	26.7166	41.3865	42.0498	38.9427	34.3472	35.44	37.9299	28.2531	38.6589	41.3219	33.6575	43.1453	36.2147	26.0619	34.4513	28.5932	39.4513	37.1379	26.7541	41.3131	36.4445	25.8374	32.9478	34.8464	43.8672	15.3115	35.4722	39.7817	31.1765	16.1502	47.9791	35.097	15.1952	17.0272	33.0268	20.263	36.8228
Os01g0507700	120.759	179.111	451.338	200.518	290.86	245.905	136.656	116.93	172.091	110.201	197.583	173.825	63.4815	262.69	254.976	216.274	309.303	289.59	294.862	74.9404	216.744	319.329	93.3428	205.063	166.592	76.4223	350.01	279.302	327.858	98.6798	92.0338	134.5	74.433	22.0016	58.6089	47.0814	140.871	255.15	178.231	174.061	151.405	44.3385	110.258	62.7817	77.0963	45.8478	92.7724	73.2753	93.8091
Os01g0507900	42.5935	44.6599	21.1882	33.7599	26.2672	30.1311	42.6251	38.2415	36.3283	39.9679	41.2277	57.3622	46.0348	34.3207	40.5852	43.5817	45.8654	48.9187	48.5695	66.5324	20.8594	25.5521	49.9832	35.8031	40.8329	33.1812	18.5774	25.6265	20.2153	46.2531	41.7834	41.727	47.0053	37.3801	41.9004	49.408	39.8888	14.6547	54.5596	59.3618	60.1185	46.2138	49.6106	59.999	34.0161	36.8187	44.5365	38.0114	31.896
Os01g0508000	2.49409	3.90977	1.166	2.47987	1.24368	1.69788	3.62645	3.25583	1.33588	4.06979	3.43767	4.84462	3.4837	2.71562	2.38367	2.73319	3.86786	2.94889	3.93042	6.13884	1.9743	2.28112	3.81016	3.10742	11.8379	3.79836	1.83492	2.31174	3.17669	1.84959	3.60567	1.33391	0.582403	1.14585	0.89305	0.621127	0.566924	4.24264	3.56765	2.64622	4.95435	2.26531	1.07234	4.13813	3.38482	2.12633	3.6529	3.54916	2.78587
Os01g0508300	9.50753	11.0145	13.2261	11.3648	8.39956	9.47176	6.91081	6.84028	6.92181	5.35861	7.97529	7.86212	6.22919	7.13125	12.7349	7.75847	7.31315	9.4775	11.6576	7.51386	9.71469	8.54985	8.02975	13.5454	9.98688	5.09472	9.39322	9.62915	21.7048	7.11401	10.5138	8.61065	8.95273	8.35903	6.80865	8.613	7.16861	8.84292	8.63457	4.2646	8.32474	6.55766	10.5531	8.68357	4.01901	4.67696	7.15561	6.5905	8.22176
Os01g0508500	13.5251	23.6858	25.473	9.65117	9.94821	12.4654	3.54352	10.2897	11.5067	14.7264	2.97596	3.46811	12.2966	10.796	11.0797	8.66545	9.51533	12.6022	9.62258	17.0163	18.9499	12.5469	6.99666	40.3681	69.8432	3.7562	45.555	21.3952	105.094	1.87027	21.277	8.68034	3.4758	17.5352	2.21389	5.00432	2.00774	93.3871	13.1304	16.2179	15.5374	8.34775	2.86286	4.07624	6.15858	13.3287	6.08317	7.87554	7.64884
Os01g0510100	22.382	24.9901	26.2508	32.8661	39.7811	34.0734	26.825	41.6146	48.385	40.7115	40.9667	29.0178	26.8308	40.9529	38.3219	40.832	40.089	45.0623	47.6677	36.5808	33.5747	37.4838	28.1979	31.8128	51.2192	23.7296	41.5816	20.8479	37.3551	33.1846	30.8554	37.8379	32.6892	38.223	24.449	31.2512	26.6694	30.3538	33.698	33.4669	39.485	23.249	33.1567	40.6094	25.3124	23.5628	31.9119	29.5836	42.3746
Os01g0510500	7.19139	8.07672	7.58664	8.78925	5.5866	6.32269	7.15838	7.12533	8.6383	8.47016	5.81308	5.85016	8.02463	4.17641	5.34258	6.07777	4.48966	5.91118	5.20148	4.10378	6.03833	7.77268	4.49723	5.63691	4.54381	10.2244	7.371	7.36724	6.32253	8.02171	8.19766	5.55234	8.28839	11.4567	7.83791	6.86751	5.97323	5.60359	5.02265	5.04205	5.95141	10.1181	5.30765	4.96567	7.26675	9.04435	5.3827	9.12994	7.14621
Os01g0510600	39.9224	41.3625	20.8468	27.6388	21.5079	23.8968	47.4612	30.4779	27.8218	36.4491	30.4457	52.4426	54.9617	33.4037	33.7192	34.2698	34.429	34.583	39.1461	52.3606	20.2056	23.8347	52.0002	30.9415	35.4157	43.8662	10.1501	37.0371	10.4178	32.6503	41.3879	35.6072	46.6393	38.8342	51.909	31.8317	33.8492	17.8619	52.1499	55.7085	56.839	43.0741	35.5864	37.9502	42.8729	45.5349	43.898	46.3679	28.0861
Os01g0510800	18.5845	19.9802	19.6908	23.7786	27.483	25.3249	27.3872	28.8353	30.616	23.991	21.7064	22.0742	22.0385	19.4837	21.4495	24.5015	19.1936	19.0032	21.8989	21.4761	24.9826	31.2967	23.2346	18.2512	24.0805	19.8822	19.4217	20.2319	15.4976	18.3534	17.5407	15.4424	23.5923	23.9455	20.8961	19.7817	23.7881	13.2827	20.5996	22.9949	26.3776	11.9616	15.1579	15.7119	14.2156	14.0931	11.5353	13.9888	17.9406
Os01g0511000	5.41548	3.70157	0.534658	3.41783	3.97182	2.25462	8.87625	5.69438	5.04213	5.30189	2.2607	2.71689	2.27011	2.03666	2.552	0.86661	3.17283	1.51008	3.50837	2.78346	2.3595	0.622975	3.59318	3.64893	3.41876	6.23451	0.454172	38.1775	3.20294	11.0595	8.42004	4.62593	5.44583	5.6203	10.9842	9.65008	9.33224	7.63579	1.20806	3.83845	2.39574	10.2255	9.22015	4.61254	16.3232	9.12408	12.2387	7.84058	7.83425
Os01g0511100	6.79278	6.30213	6.61055	8.72674	13.0069	8.55646	6.92096	10.3628	12.1622	6.06972	8.20102	10.0914	7.75558	19.4383	19.5271	17.1305	17.1201	18.201	18.6711	13.9595	12.3355	7.95609	5.14543	9.81147	10.7864	15.4685	12.4307	4.34019	9.00031	20.0848	25.1413	31.6057	55.0938	31.7075	9.26575	20.1225	13.5408	11.4436	3.66091	4.75025	8.12191	34.738	23.4257	46.8424	22.7007	18.6397	19.5908	45.2923	26.9598
Os01g0511200	14.9586	13.0342	14.6525	17.1144	20.7693	17.3892	10.7214	12.4576	14.3347	12.6643	12.1726	16.9506	11.2134	16.6742	16.8814	17.5179	17.368	22.5167	15.8815	16.3019	18.6114	16.5686	13.7177	23.2959	17.3746	9.98483	16.4783	8.51503	15.6607	16.8027	17.7263	20.9878	19.0865	13.2092	15.5507	23.3608	16.6204	26.8438	17.7849	15.7565	16.6262	19.0754	15.4545	16.7694	23.3751	26.4995	16.9588	18.899	17.5835
Os01g0511300	10.72	11.0587	13.58	16.2943	17.798	16.041	8.80832	13.6161	16.6853	14.468	13.8657	14.4831	10.72	15.1477	13.0073	15.9289	11.79	17.5485	14.1497	15.1386	13.3232	13.5424	12.8353	12.796	14.8929	15.8731	14.2035	17.0946	12.4162	13.5168	14.4809	16.6885	19.1583	16.7449	16.9298	14.0118	17.248	12.7498	13.6816	13.2232	18.96	16.2244	15.5709	15.6188	13.6025	19.9954	10.8311	17.659	16.0938
Os01g0511600	22.963	29.3426	19.1611	25.0005	15.5764	27.2883	33.4167	33.976	26.6303	35.3387	35.6195	38.2021	40.052	26.7349	31.6786	27.8753	24.9271	24.9918	26.8214	30.1227	35.8086	36.4295	30.9752	21.4183	28.9593	20.2825	26.5822	14.7434	22.8182	21.7675	29.6586	20.6132	35.3395	16.3727	41.3843	25.6804	35.8394	45.7434	39.3079	39.4951	37.7299	14.3371	24.7869	22.1475	16.6487	20.8316	29.9488	24.1219	18.4335
Os01g0511700	2.7107	4.5694	2.66619	2.16793	4.20183	3.51002	2.4749	2.55417	3.22147	2.4662	3.29027	2.63286	4.28286	3.20856	1.45969	2.74617	3.56072	2.80305	4.63116	2.87806	3.97855	2.43898	3.44192	3.68839	3.79032	3.82501	3.32734	4.97716	2.13321	3.03387	3.20723	2.25936	3.65358	3.43377	4.77321	2.64517	2.52408	5.40144	1.9709	2.92168	1.69854	3.60881	3.12966	4.93888	3.11379	5.68015	2.53157	3.32945	3.00371
Os01g0511800	0.548653	0.756377	0.527814	0.357233	0.23346	0.426004	0.397819	0.503679	0.641396	0.960388	0.357762	0.227962	0.867669	0.189415	0.279738	0.155686	0.259803	0.348555	0.279255	0.319451	0.400899	0.35889	0.341474	0.180166	0.10575	0.173506	0.16389	0.261361	0.333945	0.182022	0.850155	0.303914	0.654823	0.501002	0.753073	0.36111	0.486972	0.186243	0.338074	0.549777	0.236355	0.188555	0.314526	0.502507	0.0273246	0.427658	0.601142	0.327586	0.0658965
Os01g0512100	12.0595	14.5286	15.18	19.9899	22.9427	21.3338	14.3696	18.7032	20.6129	17.9557	12.9403	11.7344	13.2243	13.0461	10.0208	14.1475	16.4928	12.1691	14.6518	10.5677	13.2853	16.9051	9.27841	15.9194	15.1409	15.3967	13.314	15.2429	10.7427	15.2081	14.1962	13.1717	23.4194	24.4196	18.4573	15.3084	21.7248	9.24862	12.5845	10.6849	15.4303	18.0287	14.4628	16.109	13.158	17.241	10.2796	14.1986	15.9922
Os01g0512200	3.94233	3.64437	6.81853	3.26482	4.4602	3.30313	3.98225	2.3436	4.58599	3.2267	4.3888	3.72878	3.35062	5.59692	4.43328	3.88699	4.90338	4.98757	4.88098	3.23888	3.82439	4.75858	4.61053	4.09455	3.59973	4.04177	4.27041	2.96091	7.21354	5.2779	4.26428	6.62403	3.70868	3.73124	4.44285	5.11425	6.08328	3.11225	5.88019	4.08505	3.73195	2.59176	5.83771	4.92598	2.04261	1.64197	4.48559	2.65087	5.95022
Os01g0513100	14.5036	15.2564	18.7641	27.0988	28.8298	28.2721	19.7232	34.8812	50.4058	34.5019	37.0518	15.4664	18.1365	22.4121	22.5092	25.0385	28.862	27.3288	24.6982	13.5158	24.7426	29.8466	17.7925	27.3344	56.6501	11.8237	25.3938	18.2608	36.0641	17.6897	10.8369	8.84699	14.0571	15.7661	15.4879	8.84566	18.0852	20.6094	20.4483	23.2255	15.9814	8.16114	12.2172	11.2401	3.04262	4.91428	10.4838	17.2488	14.7435
Os01g0513200	14.7167	15.1603	12.9412	18.0418	12.1143	14.3367	10.0558	12.4117	15.0652	13.3531	11.6524	7.92	11.1499	10.6826	11.6952	11.995	10.6191	14.3951	9.9874	10.888	11.4931	11.8576	11.3667	12.3998	22.5856	13.4838	16.6198	12.8757	8.97331	14.3328	12.0829	7.65671	18.6191	16.6925	15.4462	9.37451	10.3163	16.0868	9.93192	11.0705	13.0822	10.253	9.8273	11.3964	11.4478	14.1342	12.5988	11.8833	9.02298
Os01g0513400	19.2376	17.0864	13.5604	18.6451	20.3587	15.8053	16.4523	26.17	25.8438	20.5605	16.4341	19.5811	17.7915	15.5489	14.4434	17.0848	19.654	20.8758	20.2545	18.4346	10.8765	21.6745	20.4836	19.8701	21.2708	30.5993	14.701	27.1747	14.4259	23.5762	24.9728	24.4007	22.4068	32.9083	21.8428	21.7666	18.5142	9.77098	18.6102	15.1349	18.4356	15.4445	21.4677	23.0263	17.6031	19.4626	21.8515	21.6156	20.8309
Os01g0513500	2.01064	2.89581	1.32185	2.64407	1.3836	2.00051	2.01657	1.28934	2.60108	1.71178	0.890778	0.939837	1.75759	0.500586	1.71837	1.66378	1.28533	1.4104	1.41699	0.595119	0.795801	0.754256	1.13763	1.83512	0.757684	2.40951	3.52407	0.714393	0.917853	3.09003	2.54117	1.35378	3.93867	5.27597	3.26974	1.66313	3.36245	0.591966	1.59292	0.681463	1.08271	1.99895	1.49622	1.69009	3.22939	2.68144	1.14646	3.42142	3.079
Os01g0513700	23.1132	19.4213	31.3924	29.0631	36.5667	28.5896	29.5204	23.8428	31.3608	23.3947	32.2672	29.9845	24.3187	36.654	30.4411	39.1975	42.4512	41.7544	42.202	35.6034	39.1136	29.0042	28.2624	29.1493	27.3622	24.7667	31.1741	21.7685	32.4775	33.8618	33.3434	41.4284	30.104	24.2494	23.6384	50.0394	29.9931	25.8006	30.1427	32.284	29.5092	23.2975	34.8377	38.7664	27.8885	21.3887	28.805	27.679	40.7327
Os01g0513800	16.1359	15.4094	14.9882	20.5478	31.1227	19.7618	12.5192	17.5182	18.6169	14.9785	17.2418	11.6542	16.1789	17.5982	18.5962	19.255	15.9705	16.4794	20.3712	18.9389	18.3006	16.9298	16.3657	21.3121	20.4372	11.4245	18.5931	14.906	12.2259	13.7591	15.5426	17.6753	21.195	15.7823	19.5541	23.2441	29.9386	14.6683	16.7464	20.4126	19.5506	19.5537	17.75	17.8029	28.8248	23.9027	15.2724	13.02	15.918
Os01g0514000	28.8491	29.5736	66.5768	59.8852	85.3095	50.8779	27.9073	48.026	52.027	39.6865	46.3516	38.6805	36.3649	62.8748	69.6803	74.4273	40.7678	47.5924	46.9067	37.7577	74.7405	53.4012	42.99	71.2294	48.3485	25.3789	47.022	42.6769	64.8303	36.9431	31.5092	47.4024	47.905	25.477	59.5806	33.674	66.5794	92.3441	38.6918	45.0915	44.871	48.3792	45.9128	25.3593	43.8459	76.8096	32.2397	29.7793	34.011
Os01g0514300	5.57696	6.14601	5.59497	7.03834	6.75259	7.19959	4.03607	5.9027	7.26975	5.83383	4.43647	5.15552	4.21915	4.80548	4.56107	5.9526	4.10749	5.96076	6.96103	3.85399	5.48007	7.06823	5.1896	5.34844	5.87573	4.57028	5.73031	5.63214	3.35403	6.84971	5.55347	6.08978	7.97895	8.48596	5.65651	5.62024	7.27497	3.9839	6.4094	5.00006	7.02537	3.86381	6.63698	5.65556	4.20559	3.03642	4.85543	4.093	7.72743
Os01g0514700	0.727762	0.735846	0.357244	0.429498	0.719992	0.274394	1.33469	0.666689	0.459835	0.460264	0.821579	0.453572	1.42179	0.81173	0.802548	0.638023	0.475571	0.308228	0.581273	0.217674	1.13445	0.436811	0.988252	1.02903	0.830579	1.25006	0.888164	0.161893	0.314996	1.48275	1.16184	0.767333	0.498496	0.678993	1.3898	1.41368	1.17216	2.70994	0.461252	0.377496	0.376217	0.514511	0.750968	1.55453	0.717647	0.82963	1.46459	0.48667	1.21673
Os01g0515300	0.247555	0.416664	0.75531	0.227337	0.45739	0.458499	0.438077	0.525175	0.772149	0.684567	1.24512	1.36422	0.497518	0.622821	0.459779	0.326359	0.607098	0.75048	0.759068	0.506615	0.660081	0.759683	0.283084	0.350335	0.740691	0.322688	0.690166	0.515267	0.296068	0.231894	0.343903	0.585343	0.118995	0.0331529	0.0995266	0.244749	0.35201	0.233814	0.399129	0.884728	0.613674	0.0921133	0.23442	0.0412311	0.171308	0.365611	0.307656	0.012447	0.405618
Os01g0516600	6.32083	6.20772	8.76252	10.642	17.3976	13.2149	9.9141	8.95776	11.1912	12.3389	12.1449	10.1803	9.50849	10.0652	9.2176	10.0604	12.1461	11.9581	11.3917	10.0591	15.4439	10.8737	11.9137	13.9028	15.5088	6.45169	7.60058	5.99298	8.75983	10.2543	5.73836	8.95793	12.9296	7.88104	10.4525	9.27881	8.6193	8.15835	7.62467	8.59391	5.45165	8.90446	9.30638	9.92757	12.8223	6.22467	6.37758	11.5434	11.1734
Os01g0516700	0.780526	0.981424	2.37377	2.01542	1.45786	1.69344	0.544122	1.83046	2.88565	1.31902	1.33735	1.82703	0.882819	2.19936	1.9063	1.62875	2.04487	2.11568	1.74479	1.92499	1.35278	2.33888	1.19006	0.822727	0.743068	0.623578	1.26296	0.844796	2.01811	0.531046	1.44807	1.1224	0.648046	0.313588	0.8708	1.35395	1.16109	1.13529	1.63162	0.821352	0.962721	0.290428	0.765198	0.441997	1.09989	0.0960625	0.731925	0.282562	1.28836
Os01g0518500	12.6922	12.7086	15.0896	15.1405	16.9264	13.3809	13.3385	13.6907	17.343	16.2953	11.3868	15.0243	15.7867	14.5316	14.4414	12.6475	13.3496	12.8336	15.2239	12.0885	12.386	12.0072	12.8217	17.2039	12.7785	29.0267	11.764	12.9017	14.0294	21.8692	21.2555	24.4295	16.0337	15.4882	19.7034	21.477	19.4336	12.2556	14.7167	10.1072	12.1907	23.9926	20.2158	16.4028	19.6414	27.5665	23.5915	21.1787	19.3347
Os01g0518800	24.0444	20.5278	43.5224	37.2076	50.8022	48.0918	32.0361	32.3509	32.4535	31.1331	44.7383	32.9527	31.3709	47.9395	44.5457	47.3435	33.912	36.0862	36.6133	36.6961	79.7072	47.1543	41.4692	50.1895	68.9287	22.7067	34.5147	23.8332	45.6311	24.487	27.4016	36.7983	29.0748	33.7281	46.2705	26.9	40.8728	72.0251	37.512	36.4567	32.5795	67.4142	28.9708	24.8427	65.1433	63.9387	35.2035	37.4	39.4529
Os01g0518850	3.40609	3.20365	2.22093	2.71393	3.60429	3.00403	4.24663	1.87215	2.85128	1.52621	1.88258	2.68146	3.34306	1.88526	1.73967	1.4754	2.44479	2.46757	2.73733	2.72564	4.01705	4.21172	2.59663	2.65945	4.55513	2.39895	1.25682	3.58907	2.18228	2.98071	3.12905	2.34215	3.20007	9.69317	2.01128	1.53068	3.12019	3.65938	0.520755	1.35255	1.18415	2.42915	2.087	2.45828	2.46416	1.1528	2.26082	3.8533	6.51102
Os01g0519100	4.31324	3.28079	4.03292	3.50309	2.63333	3.45677	4.89141	2.08902	2.05931	1.97063	1.2604	2.50586	1.96508	3.70528	3.90444	3.65052	3.06899	1.93797	2.74898	2.16885	4.16569	3.03587	2.30888	2.57339	3.8444	3.02643	2.99959	2.96654	1.42046	2.00263	2.55477	3.74825	2.46009	2.51313	1.9697	2.65806	3.93633	2.12016	2.02057	1.87474	1.76655	3.62388	1.90535	2.01772	0.806948	3.81518	3.26073	1.79153	2.76771
Os01g0519400	14.9625	15.5612	11.6834	10.6233	8.38632	12.8735	12.5674	9.72743	10.2123	10.2012	10.6723	13.5567	13.1441	12.4077	10.8108	13.1261	12.159	15.8312	11.4896	7.99348	13.7937	13.3905	12.1617	11.2625	9.12308	16.3883	10.8339	11.2671	9.66202	12.3079	12.1004	9.0226	14.4933	15.3744	14.1076	7.94473	12.2599	16.3607	11.8964	11.8352	10.0729	8.7519	12.2029	12.1908	12.2754	10.252	13.1813	12.552	12.9235
Os01g0519700	19.1303	21.6414	31.7787	26.4496	30.7567	27.5955	34.8298	28.4253	32.4853	26.417	26.0268	23.272	29.1307	19.6929	28.0702	21.0774	20.4709	28.0098	22.5472	18.5486	24.9787	23.7198	33.3871	31.3909	22.5932	26.8907	12.5635	10.2043	15.4363	23.8935	23.1732	18.745	27.0725	31.8381	27.3055	17.5131	22.2695	30.437	28.6104	29.6978	23.7135	33.6955	21.638	19.694	32.2952	28.9775	23.3551	26.377	27.9699
Os01g0520600	2.01676	2.1647	2.10754	1.97254	2.20346	2.16688	1.93395	2.12139	3.19477	1.96227	2.0307	1.98743	1.66451	1.6181	1.97806	2.59799	2.41333	1.56763	1.73901	1.51395	2.16135	2.10767	1.35321	1.77093	1.21599	2.46424	2.5506	2.27543	2.07958	2.41149	2.51514	2.87149	2.73823	2.41491	1.22338	1.61059	1.86143	0.755766	1.65416	2.27124	2.22142	1.63548	2.41065	2.46524	0.822436	1.19288	1.50249	2.27798	2.10651
Os01g0520800	8.16904	7.77554	3.0644	2.96217	1.96699	3.36078	4.93411	3.44151	3.87945	5.09264	4.726	8.0485	5.56015	6.36017	4.91961	5.21616	6.33748	7.33399	6.25122	4.14543	3.43134	2.18104	8.19243	2.85735	3.4971	4.72872	2.48952	2.36976	1.32327	4.71966	6.37238	3.09457	6.09206	5.8915	7.37977	7.894	5.2863	0.351129	8.52582	3.1832	4.72031	3.57355	6.21245	7.37864	3.91739	2.45931	9.87045	4.06557	4.1737
Os01g0521250	3.34939	4.16746	1.68513	2.70657	2.47107	3.62753	5.62226	2.38172	2.86057	1.94899	2.04982	2.95812	4.10364	1.8376	2.19936	2.32895	2.82712	2.4777	2.42018	2.80964	2.69219	2.40798	3.92735	2.30173	3.0405	2.93067	0.207543	2.82711	0.428833	1.25679	2.47717	1.63589	3.71848	3.88155	3.91641	1.95212	2.83906	0.418353	3.65514	2.91653	2.97471	2.50391	2.1148	2.1607	1.22833	3.84157	3.42298	2.77275	2.17263
Os01g0521400	8.59043	8.35284	9.09043	7.80421	6.39071	5.66567	6.20957	5.59375	6.01971	5.87342	4.72396	6.80093	4.76779	3.92142	5.24867	6.87483	3.82595	4.6462	5.37231	3.32749	3.95847	6.15146	4.44014	5.24719	7.89926	21.7485	12.3286	20.6017	6.72035	9.32474	10.0818	8.64775	10.1684	13.12	5.32054	7.58273	4.04103	2.89047	4.65977	3.5308	6.56789	9.02778	8.20091	5.69406	5.27272	8.10983	6.29216	11.0623	13.0169
Os01g0521500	12.4371	12.5568	15.7761	15.3314	17.7084	16.9971	12.5388	17.1777	20.2001	15.1686	15.0016	14.0065	12.8014	13.1514	15.9786	17.0391	14.3567	16.5575	15.4664	15.0661	17.2857	18.8821	17.1249	15.9465	11.1808	13.671	13.1209	14.4889	16.4928	17.0884	15.0326	15.9281	19.3704	15.8969	14.782	14.2582	16.7193	8.56463	13.8036	12.2011	15.3115	10.0686	15.5559	14.197	12.4487	13.5754	11.5752	11.9229	13.3123
Os01g0523000	3.92873	4.24043	11.9235	7.60195	7.89279	6.20572	4.59346	3.44564	4.15365	3.0706	3.85522	3.14699	4.91862	5.29537	3.01141	4.97802	7.46587	4.52807	3.20753	4.23802	10.2279	7.24541	4.72275	4.47871	5.65847	4.68239	11.3051	10.1245	16.6562	7.36041	5.37409	7.26314	6.57728	7.04685	8.79408	6.92906	7.36172	59.8695	6.53118	4.55558	8.73055	16.999	6.47551	3.19306	6.9284	16.5667	4.49325	5.84512	7.87162
Os01g0524500	332.345	294.423	204.45	215.23	60.6665	108.705	131.276	106.508	136.81	137.534	174.261	196.066	203.245	204.102	178.36	127.735	154.493	142.564	115.986	168.944	166.383	117.417	213.038	170.905	82.1775	209.339	109.516	58.5729	204.96	216.612	254.746	180.466	189.849	100.801	230.209	218.284	239.354	127.057	200.614	207.504	136.363	116.555	225.956	259.043	158.375	119.595	224.919	176.808	107.402
Os01g0524700	5.6319	4.36164	3.39329	3.73865	1.78448	1.46405	2.45139	3.0537	2.69429	3.17799	2.18788	4.57059	2.08882	3.01556	2.77478	3.09747	2.39827	3.26765	3.23335	2.35858	1.34882	2.08375	2.88387	2.62962	2.11869	4.58535	2.30352	4.22594	1.61443	4.78458	4.15436	4.00517	4.3412	3.07814	4.10698	3.28238	5.12591	1.65228	2.55571	2.33249	3.65954	3.24675	3.68441	4.89155	3.05255	5.18616	3.69323	4.26311	3.54905
Os01g0525000	2.82093	1.75003	2.74983	2.21769	4.21399	3.16816	1.46766	2.19932	2.09232	1.34316	3.78178	0.65836	1.43906	1.64493	3.177	3.95178	1.43242	1.72856	2.53792	3.71007	4.09325	3.29367	1.90173	3.22768	2.73997	1.58238	2.61824	1.12746	4.15651	2.08025	2.29965	4.51237	2.19263	1.98537	5.5017	0.973708	3.30548	12.2248	2.09221	2.94345	4.82646	2.89956	2.22326	2.40582	1.93698	2.52631	2.70563	2.63754	3.11417
Os01g0526100	5.76955	4.58809	4.7158	5.3596	4.42231	5.98658	3.86705	4.65767	4.91726	4.26292	4.07939	3.74665	4.0264	5.00857	4.06747	3.82828	4.26996	4.42324	4.55975	3.25072	6.8371	5.27688	4.88874	4.93616	4.66239	4.83327	6.33644	4.39465	5.65045	5.27334	5.91013	4.44903	7.07438	6.2979	6.89539	3.79534	5.46586	5.67967	4.89715	5.38124	3.86264	7.20343	4.7852	5.81725	8.19019	7.71373	5.97379	7.349	7.76847
Os01g0526200	8.91165	9.3253	6.88568	9.58781	9.89467	9.50746	7.2113	8.37904	7.94145	8.30842	5.20589	6.77209	8.42263	6.7392	6.24405	7.81327	6.21998	9.07782	8.05082	5.22811	7.11892	7.1351	6.38145	8.26278	7.25639	8.79088	9.28577	9.32069	7.1625	8.88474	8.66128	7.93416	11.9432	11.2771	10.7254	9.68888	9.17091	11.6214	8.08177	5.64812	7.17614	8.3059	6.27762	9.12831	8.83659	10.453	5.99732	10.5392	8.9537
Os01g0527400	15.2873	14.0823	18.383	21.4733	23.6016	22.1016	17.2016	21.151	24.4658	18.5162	18.1849	17.8767	13.2431	16.1346	16.9626	18.1874	20.2841	16.003	18.3449	18.8555	16.6405	18.9999	20.456	20.7317	18.8182	21.7196	17.6378	18.5812	16.3501	19.3767	23.265	22.993	23.8477	30.0764	20.4471	21.0935	26.2435	15.3608	16.1484	17.1859	16.7244	19.4057	19.4735	20.7805	16.6714	19.9701	18.6705	19.2528	23.4188
Os01g0527600	8.86519	9.51137	16.6726	10.898	9.46655	8.83993	6.14758	9.26377	12.6615	9.24882	8.81421	8.36968	5.77713	9.34557	8.89151	9.45647	10.4198	14.1335	12.4796	5.3771	6.0098	7.69968	6.86597	8.31348	4.81966	4.33573	8.01741	4.4324	4.85109	5.27313	7.08901	7.16997	8.08814	6.89021	9.91322	4.86407	7.18043	11.1907	4.91371	7.15278	6.04079	5.9974	6.56414	4.08899	5.56006	7.92171	6.33133	6.44036	5.86874
Os01g0527700	7.11572	7.10937	9.02747	13.0612	15.3214	8.93061	11.6722	9.47764	9.9069	11.8072	12.9607	8.50897	7.73476	10.99	9.6638	11.643	10.8719	10.4042	8.18457	9.24332	11.4201	12.2736	8.52667	12.1276	12.4362	8.91656	14.8427	12.1145	13.7381	10.3441	8.6983	12.6149	12.2082	13.9489	8.85245	15.7062	8.9281	18.6243	10.729	10.7764	10.2095	10.8545	11.562	10.2156	8.78758	11.7374	9.91908	9.30815	13.4132
Os01g0528800	27.0649	26.8332	36.8906	37.8932	42.9135	40.0281	40.4176	46.4472	48.9487	40.3342	41.0584	47.3906	32.1829	45.6967	46.9978	53.2531	54.0504	58.7353	62.9757	47.9513	34.6476	54.6183	34.5219	43.4681	59.3875	45.4134	52.105	34.8778	34.2315	58.4652	44.7204	65.0804	58.7273	56.7228	35.9684	64.9378	47.8991	30.8842	37.9431	42.6652	46.3913	55.8713	50.9772	65.5725	36.3617	45.0452	48.7471	53.6213	59.9835
Os01g0530366	34.0381	36.8083	55.201	61.3842	75.4259	81.2072	43.3015	65.4639	65.1115	69.792	65.4317	41.4212	43.7174	57.5456	56.0706	73.9055	50.922	63.2028	53.5782	55.7932	91.0552	98.9349	39.6059	43.7736	56.4836	51.3147	73.1036	49.3383	54.2069	46.116	49.4487	53.4234	78.9545	57.8217	68.3072	54.9249	50.9561	73.0749	57.3863	65.0191	50.5899	70.8102	51.1867	55.3784	66.6588	90.1627	35.1918	66.9633	62.3066
Os01g0530400	6.78135	7.38697	7.28436	14.7621	11.1933	12.0243	11.6655	12.6904	12.2874	13.2576	10.6325	12.8955	13.8365	8.84535	9.71125	11.4671	10.1801	12.3968	9.45454	11.7925	13.8897	10.4501	11.393	8.07152	12.4157	9.37399	10.0573	9.35522	7.74745	9.10014	7.41213	9.39849	13.2248	9.49706	12.619	10.8264	11.0452	10.2166	15.1263	11.0955	12.8268	11.2981	10.4818	10.3472	9.72669	10.1415	7.31234	10.064	7.74628
Os01g0530500	4.16118	4.10794	4.37307	5.85927	10.8653	4.26447	3.57396	4.25933	4.79541	4.24952	6.60897	3.87513	4.03114	5.80846	5.40036	4.01171	4.06464	4.7191	4.13631	5.24588	5.22676	4.97748	4.48312	5.93079	5.12452	1.67596	1.25016	2.48204	1.63734	5.83081	4.86066	6.5583	6.62426	6.32956	6.79725	6.22512	6.57526	5.02969	4.64985	3.24333	3.79262	5.06518	6.26018	3.40993	2.01416	3.659	4.24477	3.48245	4.56
Os01g0530650	8.9158	6.24214	16.9861	12.9351	18.2702	16.0637	16.6655	20.2409	18.1111	16.4367	11.4045	30.282	20.1805	19.4404	16.7957	18.9503	30.7023	23.1108	22.8658	21.3872	17.3074	16.0484	19.2378	20.8841	24.7709	12.8536	6.12713	22.2028	8.2693	22.6692	26.0273	28.4568	31.4467	44.8041	22.8512	19.5756	26.9578	9.32317	16.4284	25.4153	18.0203	26.3821	24.0512	34.0126	16.8266	32.2137	30.8667	26.3207	23.1881
Os01g0531000	6.11245	5.25091	6.09622	7.77932	10.4038	7.20408	8.71892	8.48138	10.086	7.92974	6.84693	8.04575	6.47739	7.22027	6.07551	6.03678	4.63108	8.7674	6.66262	5.85036	7.42408	5.22712	9.37011	7.93436	3.86094	7.19482	5.29054	6.84901	5.55584	6.41288	4.57988	6.38877	6.29297	7.94941	5.91425	4.66241	6.43624	7.86114	8.00636	5.87998	6.08561	10.0352	5.39091	4.72828	13.3457	11.8635	3.71765	7.70792	7.37666
Os01g0531200	3.83812	3.48358	4.51028	4.59844	4.84234	3.52863	3.45406	5.34108	4.17797	3.41474	3.95218	3.00825	3.36854	3.7503	3.84715	5.13023	3.81879	2.37824	3.3399	2.94813	3.31739	4.52797	3.66388	3.78021	3.02293	4.05665	4.65342	3.42553	3.86223	4.01501	3.99274	4.49113	3.71985	3.14137	3.8074	4.00402	5.16765	4.83744	4.02275	4.63384	2.84793	1.7421	3.73013	4.34791	1.76721	2.72396	2.83716	2.21138	4.33932
Os01g0531500	23.0966	35.3683	33.3153	40.2592	29.7636	49.3524	24.4255	41.1765	51.182	50.0196	32.1251	28.1012	33.2367	45.9781	46.977	51.6585	55.1868	47.2212	51.6012	34.5629	47.2674	64.7258	26.9398	27.0226	35.5602	33.0181	88.5821	31.4145	69.902	40.3972	47.4285	53.4424	54.1814	34.6446	40.5083	39.4046	32.3796	49.2339	43.4248	40.8784	42.0901	62.4851	48.239	51.7775	54.8468	47.2453	37.1141	49.572	36.1309
Os01g0532200	22.7287	21.8993	21.7205	24.4931	99.073	30.4784	23.5341	83.0532	31.7717	29.7944	24.3953	19.8745	24.7781	33.364	22.7995	84.4858	17.7003	22.4501	22.7216	65.0866	24.8185	116.56	22.918	26.434	17.8491	21.8702	22.757	14.9809	19.9666	20.3018	19.0825	38.3859	25.2708	43.8396	23.2399	16.5668	22.2188	20.5833	28.2195	27.3608	111.022	198.572	19.0259	19.9375	50.39	233.553	17.3966	19.7965	25.0195
Os01g0532300	5.10514	2.80716	24.4176	6.89231	23.2104	12.8651	14.3641	20.9517	12.9712	7.22156	20.5786	18.2485	11.3685	19.7481	18.1538	22.5117	25.1711	30.1706	29.3731	10.5712	14.3856	47.572	27.3387	16.6763	6.66356	5.42768	27.2463	11.0265	18.7395	5.2972	5.04891	5.76078	1.89108	1.76532	4.49964	12.3058	14.6903	9.40803	13.8136	12.1849	18.0452	3.70176	7.39796	2.65113	2.81633	4.17827	5.43725	3.30137	16.9345
Os01g0532700	5.18467	6.68887	5.94356	3.73109	3.95587	4.17759	2.55017	3.2319	3.70484	3.51768	1.50198	2.47609	3.47511	2.59548	2.52357	2.95702	2.73164	2.96146	2.48258	2.19836	2.90301	3.16129	2.08605	2.04443	2.12167	5.79264	2.16638	3.82974	0.773816	2.86563	3.56877	1.82128	5.70657	6.40246	2.95894	2.74774	4.72694	0.49907	2.64392	2.64155	1.82561	2.52789	3.19559	3.37359	4.08391	3.32129	2.51586	3.302	3.61887
Os01g0532800	0.684829	0.925933	2.16109	1.71329	0.573705	1.75724	1.09024	1.03514	0.708747	0.791263	0.674225	0.512177	0.684159	1.11849	0.981765	0.949587	1.16743	0.0725112	0.402192	0.256041	1.70971	2.75986	0.697464	1.23025	1.65902	0.889077	0.889116	0.76171	0.879976	0.801884	0.911084	0.667126	1.06611	1.1254	1.14433	0.730926	1.69009	1.19055	0.587765	1.25136	1.18008	1.31126	0.724786	1.67051	0.460439	2.05181	0.459396	1.43113	1.38183
Os01g0532900	1.85147	3.45284	0.955115	1.01568	1.12062	2.11295	0.650487	1.09954	1.83615	1.33556	1.24035	1.43245	1.64414	1.26144	1.66155	1.21081	1.81392	2.56877	0.899875	1.27305	3.45214	1.13865	0.520174	0.947127	0.549915	3.44292	1.92302	0.662771	2.83242	3.4089	5.84365	3.07309	3.92256	1.75989	0.853452	1.063	1.79121	3.98132	1.38252	1.14402	2.12693	2.40726	1.45273	1.38057	2.4038	3.02319	3.59752	2.53113	1.72991
Os01g0533400	5.48644	7.60973	6.10668	11.111	6.70696	13.0243	11.0213	8.55576	11.1705	6.75184	10.1594	8.83294	13.3334	6.97295	5.11362	9.17294	4.82458	7.57226	8.01653	9.97983	9.56956	9.91215	9.68181	7.30457	10.6885	2.17402	0.847939	1.25108	0.706714	6.11866	6.52176	4.60331	14.0655	9.66719	11.3031	7.31654	7.0411	7.03222	8.98626	10.0863	7.26837	14.0445	4.56636	4.48834	14.1493	11.0248	6.41439	8.18908	3.23256
Os01g0533500	5.29665	6.79767	5.16071	5.76658	5.545	6.32499	6.43053	5.64121	7.22616	6.74296	4.00276	3.08514	6.96738	3.43897	2.48923	5.13684	4.30365	4.5914	4.83752	2.61571	2.38726	3.83701	7.68544	6.88458	6.60884	8.83891	3.41905	5.77504	3.2674	4.56745	5.5635	3.58543	5.61008	8.60706	6.21549	3.90967	4.88659	1.77665	4.0263	5.97569	5.08953	3.06218	4.37453	3.94231	3.90508	3.87778	4.46295	3.66494	3.4531
Os01g0534700	0.961528	1.32087	0.295736	0.895987	0.468363	0.636021	0.812097	0.630494	0.573359	0.86169	0.930032	1.05975	0.808916	1.08053	0.870592	1.00504	0.445726	0.707302	0.356649	0.681143	0.431413	0.642209	0.755926	0.621717	0.871794	0.717646	0.486201	0.80054	1.02675	0.497757	0.710965	0.429187	0.735301	0.68677	0.519456	0.4105	0.486423	0.737878	0.668215	0.954549	0.406952	0.4025	0.428475	0.613892	0.680501	0.325433	0.706117	0.290073	0.466803
Os01g0534800	6.82454	6.54316	8.21298	6.03291	6.11234	5.25688	4.17199	6.46964	5.81339	5.31212	5.40977	4.67593	3.2452	4.93899	3.80662	5.29372	4.55345	5.66889	5.31638	4.56532	3.53893	5.19477	3.72683	3.95988	4.66469	8.91709	8.5059	14.7352	7.28933	8.59937	9.12844	9.18374	9.4132	12.2303	6.03288	8.08278	6.56534	6.02468	4.48814	4.44309	6.14546	10.5834	8.62066	10.2873	7.31516	6.74378	5.15101	9.75836	10.1279
Os01g0534900	11.0912	15.3191	18.9813	19.7933	21.429	33.153	8.97593	22.5788	30.537	24.1433	25.1662	27.4508	15.6316	31.4819	30.5003	34.146	25.9667	26.1534	24.2554	19.8412	34.8186	24.058	11.6991	14.113	23.3239	10.0318	34.7843	5.58161	52.4749	21.1536	25.7358	25.743	18.5833	3.164	20.7673	13.4233	19.5199	91.2399	18.5942	20.1665	19.7816	19.348	30.703	8.3969	19.2486	25.6632	25.1313	13.2366	17.6272
Os01g0535400	4.84139	5.77223	4.25897	4.04524	5.51871	3.25656	3.47377	2.91843	2.48407	2.87943	2.95026	3.25025	2.85809	3.03355	2.91158	3.6405	3.39425	2.43746	2.75519	1.84917	2.4049	3.39582	3.02479	4.36244	4.27581	3.38849	2.06805	3.53263	2.47917	3.5259	3.97122	3.27597	4.00833	6.69735	2.94294	2.93443	4.01044	1.68867	2.54984	3.07397	2.69468	3.48703	2.22275	3.20799	3.32537	4.46468	2.97141	5.32859	5.11047
Os01g0535900	17.4089	16.5355	19.8056	18.8655	14.7607	12.5504	18.0869	13.9315	12.7306	10.8195	9.12595	19.1842	15.104	16.3611	14.6017	16.2232	14.0994	14.3104	12.4367	13.1671	14.7606	14.432	17.8562	18.0496	9.06101	9.40922	6.05688	12.4072	8.44443	13.0139	13.9951	14.2839	17.0648	15.6143	16.0222	14.9866	14.3768	8.07954	17.3929	15.1782	19.4735	11.9237	18.3338	15.6497	14.4873	13.8705	16.2306	11.1146	12.393
Os01g0536000	13.5572	14.8891	18.2606	19.6108	15.3329	22.5189	18.9829	20.0843	25.5423	16.9965	18.4833	15.3375	11.3585	15.9678	15.4808	19.5751	15.7678	16.4309	24.6093	9.85419	17.1219	19.832	13.9718	15.584	13.8171	19.4665	22.398	26.6507	15.9281	13.0462	14.9184	9.95846	11.0806	6.20892	8.50384	8.39416	11.2041	13.1841	12.5063	12.5117	16.06	10.743	10.6563	14.691	11.7507	9.57868	11.119	11.3862	9.53747
Os01g0536400	2.7459	3.72032	5.07376	6.97868	2.8376	8.65495	1.46547	3.97684	6.52403	7.98333	5.66423	3.6835	2.75773	4.45865	5.07563	4.11746	6.76137	5.6487	4.14678	4.82351	8.12124	8.47605	3.0777	4.03112	4.44876	1.38416	6.45097	2.06843	7.25128	2.38847	3.89664	3.17694	2.74123	1.55266	2.68433	3.34941	10.3263	3.54907	3.34946	1.72645	2.74136	2.69623	1.93741	2.89648	4.37614	2.82832	3.01737	2.87304	2.63839
Os01g0537250	43.3937	18.8745	417.522	89.6404	361.791	90.977	202.338	59.6894	84.9799	33.6242	127.225	171.559	40.034	152.178	114.708	153.956	205.251	206.172	142.622	62.9965	79.6183	130.19	129.086	201.936	77.7303	33.7583	24.2687	75.0889	16.3599	69.5625	66.0371	168.647	94.4564	94.5612	51.5958	120.745	172.57	10.9937	37.1681	34.8139	40.4212	58.6266	74.4783	48.7559	41.6817	24.1054	69.8834	60.6252	110.391
Os01g0537501	6.76642	3.97767	6.61425	6.23459	9.22659	5.21835	5.09224	3.60645	2.88151	4.26438	6.86352	4.14045	5.94043	7.84117	9.63245	10.5655	5.76738	9.11837	5.27437	5.82621	9.51386	9.54666	5.77752	8.769	12.0538	3.62437	0.239587	7.45002	4.40968	3.24122	2.74968	6.76775	5.42643	5.67386	7.04822	4.39878	5.27332	16.6271	9.09688	8.99204	8.65644	12.7747	6.67295	8.51632	9.92585	9.25985	5.19926	9.10847	14.8943
Os01g0538000	41.0829	40.1571	42.1343	47.3316	54.4597	52.0598	63.6418	36.1106	40.047	41.061	35.5094	30.8977	36.0735	37.107	38.7683	37.0051	33.4938	38.5609	39.284	30.3673	46.3707	36.5068	41.5691	36.8412	44.3393	38.0251	33.3096	33.2031	27.1212	32.3833	36.1841	28.7401	47.3824	48.5714	35.3018	31.933	28.0612	37.5117	35.2665	36.5119	39.2978	41.5477	26.7702	26.6122	39.0798	34.2278	29.62	45.0604	40.9598
Os01g0539400	164.233	167.141	129.743	193.858	111.67	170.674	235.53	142.778	140.902	157.343	123.633	136.607	182.963	80.9587	70.469	80.1346	89.8808	84.6481	86.8314	82.3018	126.392	88.3703	132.704	116.378	130.961	153.964	45.2925	134.846	55.4916	99.9897	168.123	53.5384	190.338	259.927	208.191	74.8537	142.547	85.5473	101.825	105.247	102.525	98.7747	96.7632	93.0691	127.002	193.254	137.384	213.578	99.6057
Os01g0539900	8.65375	9.28152	7.05194	9.46122	13.0664	11.3632	6.29043	6.2919	7.22887	7.12201	5.35207	5.18447	5.84705	6.94349	5.97477	6.54814	4.39258	4.57777	6.10674	4.85954	6.09834	5.95956	6.75037	8.64209	6.40795	4.04435	5.43552	5.74894	4.31186	5.6552	6.05764	6.41319	6.73055	7.57194	5.97677	6.8925	7.17959	4.78775	6.6662	5.06458	8.07481	3.40561	5.32143	4.32963	2.51436	5.11899	5.37832	4.8034	6.5665
Os01g0540800	6.47345	8.51901	2.72437	2.13008	3.55285	2.33767	2.60463	2.2361	1.79672	1.79194	1.6454	2.16545	1.97721	1.35778	1.30951	2.29182	1.51511	1.56003	1.69183	1.12363	0.790029	2.14011	1.76681	1.33805	1.29038	1.27373	1.37041	1.0599	1.14514	2.3818	2.73834	2.1296	3.11527	4.28988	1.04987	1.70162	1.99943	1.02357	1.69863	1.27028	2.92094	0.599198	1.83279	1.42078	0.246419	2.04084	1.59317	0.603976	1.61641
Os01g0541000	39.3908	53.0557	49.2972	75.323	45.9201	54.7733	48.5325	50.8881	50.3193	65.0479	34.7046	28.7877	63.753	21.2809	19.9391	27.4295	17.9584	18.2437	20.4523	24.0863	47.1849	31.8147	47.3518	41.7705	41.7487	32.2288	16.6887	31.1709	19.5649	22.9151	25.2918	15.0103	47.8432	72.1039	37.612	14.6925	35.8004	17.7232	31.177	30.3431	39.9277	17.2766	21.3471	14.0239	16.7537	20.7851	21.5673	20.6116	28.5561
Os01g0541600	6.8454	6.05981	10.2032	8.4311	12.2853	6.0054	6.4002	5.25283	5.19381	4.93657	7.56927	4.61769	6.04309	8.85428	8.41918	11.1525	5.81181	6.78759	6.35668	5.9818	8.78768	9.61225	7.03548	10.1925	4.92509	5.62978	3.2622	9.07694	7.66862	7.12904	6.23989	10.9649	9.36109	8.57248	9.68906	9.90201	8.49395	12.2121	7.57125	5.50652	9.99172	12.0514	9.5887	8.11277	8.03774	8.47447	7.34723	7.19348	5.75714
Os01g0541800	0.628325	0.849536	4.4429	0.604589	3.40887	1.41483	0.800228	0.777056	0.924067	1.10807	0.701076	0.626558	0.767202	2.32773	3.67233	2.47319	1.9637	1.82953	2.61996	0.391526	1.56865	3.5019	0.391061	1.3108	5.75028	0.690225	6.40369	5.51325	10.4108	0.66215	0.601857	0.900122	1.92369	0.932622	0.037497	1.67655	0.652903	6.58914	2.53042	4.40729	4.96242	0.23136	0.706547	0.455662	0.516327	0.045915	0.337194	0.375156	1.76589
Os01g0541900	5.49791	6.19791	7.57172	7.57818	14.1507	9.0633	8.53394	5.83292	8.45867	6.29565	4.79399	7.00645	6.25704	8.00767	6.60132	7.61366	7.9174	8.06997	8.00105	7.40092	6.01388	8.18255	6.45059	7.95006	10.4114	5.58167	10.0601	8.94824	9.83645	6.54455	5.93173	6.96969	9.11301	14.4104	4.45366	6.89753	6.35233	8.37026	6.77202	7.84317	10.1009	5.3322	4.78939	8.52115	4.6736	4.61808	6.58266	7.0346	12.3122
Os01g0542000	94.5888	83.5364	113.509	101.515	89.7591	132.213	104.661	74.5456	106.545	143.668	120.58	94.1225	84.8438	163.357	154.448	109.625	147.837	148.166	135.681	115.579	175.7	127.598	95.3112	113.537	93.2792	24.7885	102.572	14.7425	145.324	81.5976	93.4042	115.723	83.8281	63.4069	111.506	123.59	126.93	160.643	124.153	101.613	87.3215	132.455	73.8586	85.3179	129.382	85.9977	100.984	120.819	108.31
Os01g0542700	7.60404	1.27148	16.537	3.75775	9.34739	5.89919	13.6586	0.577913	3.73077	2.68541	5.79679	2.97689	3.25122	7.9339	4.42254	8.74743	7.10544	5.53453	2.43467	5.95268	6.42056	9.00249	3.36543	6.05811	2.37729	41.4901	15.5032	31.2969	19.5646	26.5398	30.6935	7.74637	9.11934	22.8361	5.43205	10.725	9.1306	18.447	3.21294	7.11828	10.0295	16.9904	6.19971	13.6655	28.6132	18.9009	10.8215	50.9575	13.8333
Os01g0543000	1.62551	2.27192	2.79827	2.448	2.84106	2.72391	0.95966	1.39168	1.58878	1.27119	1.06889	1.22707	1.01179	1.48143	1.80931	1.42426	0.845981	1.3383	1.91286	0.893624	4.24781	1.35471	0.838926	1.57759	1.20384	0.728218	2.98218	1.2166	2.40002	1.03884	1.15121	1.21178	1.40007	0.811765	0.681767	0.739371	1.04187	1.96287	1.39612	1.81958	1.39615	1.30672	0.948607	0.849315	1.25292	0.301958	0.864186	1.2336	1.15608
Os01g0543100	0.65012	0.965496	1.3757	1.19405	1.13566	1.92082	1.15046	0.702137	1.163	0.599263	1.18578	1.19422	1.79273	1.87552	0.603729	1.6162	0.97216	0.95646	1.02887	0.7164	1.36679	1.61952	0.309761	2.37941	1.94518	0.71075	2.02573	0.845736	2.29555	2.24366	2.01023	4.73711	4.11933	1.335	1.89496	3.35984	1.81332	0.245614	0.939747	1.35534	1.37577	2.17715	1.3761	1.33545	0.654376	0.840136	2.13006	1.14408	3.15621
Os01g0543600	28.5824	15.5616	11.2552	25.4443	24.6252	11.5844	8.2372	4.79764	3.975	6.26512	7.08133	6.90256	25.08	5.91662	6.012	5.6835	9.81809	8.78745	9.56326	13.9987	4.53077	4.17155	18.4592	24.2791	14.8517	28.4224	0.613059	4.91611	3.05798	35.1183	28.966	53.4609	43.1704	74.0329	15.9515	23.7636	12.5641	2.34314	6.49948	6.2583	8.15736	25.6277	40.3019	24.3387	29.3963	13.7188	25.3792	20.0603	39.1842
Os01g0544200	8.78374	10.1556	13.9974	14.0772	8.82873	9.16888	2.20021	5.47491	6.89219	3.80472	5.70003	5.61626	3.80937	7.83032	9.16505	8.41645	5.6711	6.72349	6.66333	4.33506	7.6479	9.90865	4.12121	7.46777	1.93544	3.38053	14.7304	6.8378	23.6826	6.36925	4.24879	10.7824	3.1982	1.41082	4.20748	3.96179	3.85107	16.4697	8.78528	10.3481	7.74394	1.27224	6.45486	2.33944	1.01153	0.750631	2.97551	0.975728	2.89366
Os01g0544700	11.8057	12.3606	9.70222	12.7229	9.18113	10.3341	7.72355	6.9899	8.12278	9.34053	4.92648	5.76233	7.17306	4.17806	4.19345	5.75862	5.29612	5.63164	5.80942	3.46914	6.74978	5.09334	5.40003	6.7117	6.58293	4.41806	9.84179	5.9896	6.18559	5.93687	6.48083	4.38658	8.46059	8.1687	7.35685	4.43002	6.13375	9.53361	5.90716	4.04341	6.99522	4.86871	4.99781	3.21159	9.35786	3.92304	4.00142	4.95647	6.55534
Os01g0545900	0.918512	1.30897	1.11907	2.14258	1.15476	2.00559	0.822409	1.77466	1.16436	1.54366	1.08149	1.72084	1.38414	1.77401	1.03132	2.39036	1.58161	2.19264	1.07233	1.33201	1.00334	1.41286	1.25988	1.8065	1.55833	0.845003	0.260183	0.302704	1.11437	1.38187	1.68262	0.99525	1.59455	1.10956	1.11623	1.33088	1.73535	0.799179	1.58768	1.41751	1.69466	1.44304	0.854273	1.26248	0.465765	0.325433	0.537735	1.67517	1.47627
Os01g0546400	2.88458	4.40886	2.4349	1.89153	9.28248	5.60582	0.449017	9.01391	5.55166	7.83522	12.0749	1.47819	3.09523	5.10699	6.07926	7.34009	2.73187	2.98639	4.47991	3.15554	13.3101	3.38027	0.725383	3.30605	5.55587	5.18524	16.1038	13.5863	6.02588	3.75293	5.4238	3.85689	0.266109	0.135923	0.34429	1.06046	2.08154	5.89546	1.86209	0.528979	2.20917	0.944136	3.6889	1.31008	0.478871	1.07738	5.20308	2.0285	0.323359
Os01g0546500	2.74214	4.42142	1.94126	3.41754	2.62535	3.77451	1.5965	1.89478	2.52637	3.39223	1.68665	2.69536	1.91327	1.94747	2.62649	2.91565	2.22597	1.89138	2.87116	1.9528	3.54936	1.66601	2.34057	2.32455	2.96927	1.31445	2.60397	0.542218	1.69553	3.30258	2.56825	2.11904	3.02477	2.05999	3.66563	2.67585	3.6228	6.71347	1.82071	2.95557	3.82513	6.18514	0.953556	2.23137	9.50505	3.98475	1.89203	3.14353	1.5357
Os01g0546800	11.4964	10.4799	16.711	15.27	24.3156	22.0168	11.7789	19.1398	16.8391	19.2383	18.4306	9.28042	8.60759	19.4369	18.5798	22.1706	19.7626	14.7572	13.3143	17.0163	33.6015	29.2025	14.8971	17.0788	31.5654	8.97887	20.8041	14.0406	29.9672	10.6183	9.26756	15.0873	11.5236	14.121	11.3462	15.1229	12.4145	19.2727	9.18447	10.7208	13.2438	14.7983	9.23612	10.836	9.23786	8.65986	11.717	13.3823	19.5677
Os01g0546900	4.2672	4.73396	4.22858	5.16583	8.05452	6.295	5.27672	4.22316	6.07107	6.99081	4.21309	3.60055	4.92292	3.99824	1.99489	2.63626	3.19158	4.60315	5.34629	2.83627	4.7259	4.60331	4.55641	4.1594	3.11005	4.34157	2.23498	4.86794	1.97325	3.04065	4.28541	2.07322	5.39008	5.87751	5.43266	3.02071	6.55642	4.12335	3.35177	3.33648	4.90207	5.41478	3.93717	4.53967	4.92609	4.81865	2.46616	4.73852	5.00425
Os01g0547000	2.49081	3.06013	2.13034	1.8926	1.83014	2.38624	1.27874	1.84665	2.33905	1.93505	1.10509	0.943459	1.41458	1.27988	1.18388	1.28512	0.91066	1.15306	1.07954	0.644898	1.92819	1.60925	1.17989	1.82608	1.72965	2.14422	1.26345	0.992678	0.55367	1.46506	1.89062	0.752378	2.01193	2.77589	0.801994	0.832574	1.49476	1.77581	1.19317	1.31112	1.03143	1.4902	0.929799	0.977637	1.9271	2.03181	1.09838	1.04219	1.94802
Os01g0547200	3.25649	3.81305	2.29917	3.08088	2.64411	2.83985	3.7355	2.75997	2.92496	3.34094	2.71025	2.44102	3.72789	2.16027	1.75892	2.06104	2.37915	2.44881	2.65408	1.99883	3.34534	2.82645	3.69009	2.06427	3.19611	4.21223	1.11594	1.93834	2.12144	2.63545	2.71613	2.18342	3.41188	3.3915	3.45845	2.15634	2.62422	1.01374	3.00699	2.05792	2.73575	3.51081	2.61417	2.74572	3.41577	3.28947	2.93646	3.20621	2.23499
Os01g0547500	2.5674	2.60056	3.36076	2.8378	2.16813	3.64036	2.69634	2.17103	3.33908	2.15215	3.85758	4.25384	3.22694	1.66153	2.26498	1.86567	4.35421	2.77697	2.48672	1.92962	2.19347	2.46557	2.21696	3.33265	1.93924	1.35691	3.9794	3.31936	1.88056	2.62699	2.82498	2.49877	3.64017	3.48415	2.18746	4.78905	3.1193	0.850578	3.62992	2.30957	1.36125	4.88679	3.34424	4.20811	3.87134	3.92545	3.64589	3.43375	3.64339
Os01g0549200	5.198	5.76768	5.31099	5.56704	6.51048	6.18565	7.04611	6.02885	6.5129	5.64395	4.6201	5.39373	4.99055	4.52296	4.4661	5.70406	5.37657	6.29183	6.75317	4.97212	3.81652	5.58094	5.45587	5.97902	5.29485	7.89632	6.82291	5.69031	4.23883	6.68983	7.29938	7.30752	11.2084	9.08594	5.13591	6.57384	7.57752	2.66322	5.04516	4.12074	6.38676	3.76363	5.78831	8.18485	7.1495	4.80918	5.23947	6.10282	8.33862
Os01g0549400	22.5029	22.4238	20.5272	18.9242	24.6973	20.162	14.5918	15.0586	18.4008	14.8358	15.328	14.9825	15.7793	20.0816	19.7312	21.395	17.582	17.2016	19.4367	17.8697	16.1921	19.2361	19.5176	20.4828	18.7622	20.2938	20.7894	18.6362	18.6149	22.686	22.7378	29.1234	24.9492	30.6078	19.6688	24.2226	23.1514	13.7121	17.4473	13.992	19.5458	20.1692	19.8042	21.5839	18.0407	18.9909	19.3846	18.7283	25.1947
Os01g0549500	5.34998	5.23249	7.05502	6.34426	8.0267	7.12563	4.29994	4.37382	6.50162	4.50031	3.08894	4.82482	3.08524	5.14875	6.88226	5.90337	4.6509	3.73733	6.22889	3.69763	6.04294	5.4536	5.78877	6.66004	3.74528	5.17673	3.05509	5.18404	5.97356	4.59225	4.90003	6.60529	5.6984	4.84503	5.33226	4.34968	9.63456	4.284	3.51237	5.126	5.77866	2.28546	4.66956	4.78899	3.51581	2.34259	4.96436	3.17651	5.06269
Os01g0549700	17.6791	20.9056	23.6964	27.5326	31.1454	36.8389	23.6352	31.7731	41.9479	25.2553	22.9925	33.2207	19.9419	23.9688	24.3642	28.1935	20.1208	25.3626	26.8871	23.2807	30.8142	35.3999	23.9376	27.7383	31.1377	32.0652	34.1772	33.6697	18.2177	26.4445	36.131	22.1586	35.996	26.6094	33.2492	29.8852	32.2548	17.628	30.9809	27.3952	28.8206	23.7512	28.4174	20.8854	18.5968	23.6874	20.6478	28.4089	27.3951
Os01g0550000	34.8778	37.6207	50.6282	52.778	53.0798	61.7898	42.9685	47.2681	64.2237	44.3544	47.5543	52.2931	42.9503	46.7227	44.3207	49.8429	39.4498	48.594	51.4492	41.8541	53.6388	56.6675	50.4892	62.3795	60.2494	48.5156	44.2883	56.9634	35.8934	58.561	61.0571	47.5752	66.3267	48.5644	82.1661	53.5435	85.6708	46.3617	52.7191	51.3781	55.4675	42.7181	51.3632	38.8521	45.7027	67.1071	46.1802	50.2025	47.8958
Os01g0550100	11.4967	10.8378	18.8298	19.844	22.1465	22.4833	13.6174	20.5027	23.115	17.9785	21.1213	17.1318	13.7813	20.775	23.1468	22.1203	15.0417	15.0801	19.2161	16.7146	24.7277	21.4512	15.0361	21.4876	24.164	18.9918	29.1649	18.3968	24.9646	16.8226	18.1854	18.2261	26.9553	29.2754	16.4786	21.051	20.0904	29.9688	17.8736	18.5278	20.7498	17.1242	17.0289	19.9837	10.5466	17.2045	13.7322	19.8586	26.5416
Os01g0550200	11.9259	9.03458	11.6554	10.745	9.36859	11.8912	12.8107	8.02821	9.26488	9.66098	11.1072	9.20177	8.29024	10.4902	10.6163	13.71	12.5722	8.41064	9.68509	7.63982	10.1469	10.8828	8.74457	7.65523	9.7145	8.23447	13.9	7.14921	9.63469	9.25058	9.18935	12.7154	13.5756	10.6187	9.37781	12.9014	6.7289	10.1681	10.7165	12.0108	16.3659	10.2371	11.7079	10.4738	12.3197	11.4831	7.58743	11.857	11.013
Os01g0550300	232.574	290.1	263.907	343.609	241.747	445.357	278.959	394.492	461.198	392.62	409.448	376.749	238.036	404.609	417.968	323.811	583.977	622.172	643.133	259.552	264.457	334.728	306.476	382.015	565.099	435.841	479.357	705.918	469.545	675.594	508.02	310.789	418.191	437.001	321.586	434.567	389.242	385.801	296.518	286.927	243.424	477.208	559.037	881.326	513.774	336.524	480.478	619.089	636.522
Os01g0550600	0.52642	0.665868	0.118809	0.987449	0.382345	1.41446	0.795283	0.984442	1.51873	2.49034	2.21128	0.470635	1.78929	1.13382	0.784697	1.37705	1.03148	0.661174	0.255857	0.217176	1.75084	1.7557	0.805225	0.437599	0.797408	0.304549	0.565616	0.215363	0.45177	0.408099	0.463673	0.416075	0.452141	0.785213	2.28792	0.480482	1.30151	0.651504	0.287623	0.136957	0.458769	0.149722	0.826096	0.134035	0.15188	0.997523	0.74036	0.39885	0.899992
Os01g0551000	23.454	25.0558	16.4811	24.7412	28.6233	35.269	21.057	55.8099	49.9341	49.6905	24.2501	22.8466	26.3559	22.9304	17.9772	17.7177	26.8604	26.2439	26.9703	19.2699	19.1477	29.0485	10.3542	14.5646	34.1998	45.688	36.578	112.578	33.4859	54.7562	36.9194	30.0654	20.3145	79.3262	15.4829	27.0415	19.0684	34.4572	16.0579	16.7603	20.2492	41.4962	27.3123	44.9752	50.0977	30.5117	25.9115	50.1023	62.2235
Os01g0551100	51.3725	48.1468	77.0049	138.95	190.372	136.195	67.0993	101.15	157.165	75.3514	130.694	76.129	61.4125	108.278	100.736	101.348	160.398	140.734	135.894	140.238	77.7013	143.95	130.956	128.583	127.284	77.6322	70.0771	45.2803	58.4057	96.6232	81.893	79.1735	63.4466	44.6611	59.4514	98.1234	90.113	24.8406	82.8903	81.856	86.9438	43.1198	98.2615	74.5737	41.4621	54.6201	89.3394	40.1444	75.6377
Os01g0551400	8.3885	7.03234	12.9586	16.4708	18.9723	13.904	7.8036	8.68688	15.7339	19.3401	14.3628	11.6381	11.6595	14.8772	11.905	25.5796	15.7506	8.65022	10.9668	17.8176	18.2995	15.1359	10.8958	12.6811	6.44001	5.9733	3.03049	10.0965	12.4315	8.37032	4.65805	9.02853	12.8696	9.28027	16.89	9.96524	17.6227	36.8156	12.9062	5.33149	4.1898	15.2559	10.2289	8.07908	23.3227	42.2165	4.50173	19.3374	6.72841
[truncated: 16,157 more rows]
[truncated: 1 more columns]
