# Supplementary material for: Using single-sample networks and genetic algorithms to identify radiation-responsive genes in rice affected by heavy ions of the galactic cosmic radiation with different LET values
Source: Front Plant Sci. 2024 Nov 8;15:1457587. doi: 10.3389/fpls.2024.1457587 (PMC11581881; doi:10.3389/fpls.2024.1457587)
Supplement: Supplementary file 3 [file Table3.xlsx]

## Sheet: Promoter
Supplementary Table 3. The methylation levels of all genes in the gene bodies and promoters. GC represents the ground control group, and SF represents the spaceflight group. The unit of LET is keV/μm.
Group	GC	GC	GC	SF	SF	SF	SF	SF	SF	SF	SF	GC	GC	GC	SF	SF	SF	SF	SF	SF	SF	SF
Stage	Tillering	Tillering	Tillering	Tillering	Tillering	Tillering	Tillering	Tillering	Tillering	Tillering	Tillering	Heading	Heading	Heading	Heading	Heading	Heading	Heading	Heading	Heading	Heading	Heading
LET				0	52.7435	107.641	107.641	100.74	136.84	186.118	184.083				0	52.7435	107.641	107.641	100.74	136.84	186.118	184.083
Os01g0100100	0.204055	0.231169	0.149344	0.214391	0.246997	0.141726	0.255488	0.245404	0.14354	0.277289	0.280683	0.252351	0.178839	0.289714	0.233842	0.263992	0.217217	0.211057	0.261501	0.277444	0.270467	0.262794
Os01g0100200	0.0530076	0.0490915	0.0284348	0.0574358	0.0569095	0.0262126	0.0549108	0.058428	0.0407414	0.0553269	0.0417091	0.0568562	0.043748	0.0715416	0.0537492	0.0466795	0.0449096	0.046084	0.0481833	0.0686726	0.0635534	0.0607199
Os01g0100300	0.0584364	0.0526786	0.0291137	0.0622962	0.0608158	0.0273923	0.0599676	0.0641548	0.0424576	0.0616274	0.0461476	0.060999	0.0459141	0.0795337	0.0579748	0.051135	0.0488423	0.0482708	0.0518385	0.0732493	0.069865	0.06569
Os01g0100400	0.0541705	0.0498018	0.0189133	0.0483299	0.0623372	0.0161899	0.043688	0.0560748	0.0354862	0.0466184	0.0378748	0.0612541	0.0386601	0.0608914	0.0540566	0.0417297	0.0472732	0.0499109	0.0415009	0.0687702	0.0713202	0.0657271
Os01g0100466	0.0725527	0.0681694	0.0304691	0.0663546	0.0757971	0.0281102	0.058642	0.0744186	0.0584736	0.0546587	0.0501985	0.0758496	0.0552096	0.0835013	0.0779452	0.0554262	0.0590967	0.0683306	0.0538117	0.0934839	0.0895356	0.0905298
Os01g0100500	0.0350943	0.0389083	0.038181	0.0380226	0.0376898	0.0295944	0.0347239	0.039231	0.033703	0.0383963	0.0414587	0.0419151	0.0401061	0.0432252	0.0370917	0.0387597	0.0449818	0.0405759	0.0424103	0.0369892	0.0391295	0.0358102
Os01g0100600	0.134139	0.15461	0.103127	0.140554	0.143026	0.104413	0.159188	0.164738	0.11175	0.150888	0.170145	0.164324	0.114463	0.166727	0.143425	0.151329	0.141242	0.129958	0.146721	0.146095	0.158806	0.145526
Os01g0100650	0.086163	0.0937794	0.0804598	0.0941341	0.0957096	0.0874155	0.0971473	0.102196	0.0904575	0.102065	0.0854023	0.0937559	0.0915524	0.0958276	0.0910031	0.0917446	0.0914586	0.0936766	0.0854427	0.0978032	0.0990792	0.0981756
Os01g0100700	0.0522364	0.0590571	0.0372418	0.0570694	0.0585278	0.0463511	0.0597733	0.0741995	0.0505166	0.0740293	0.05628	0.0677541	0.0655852	0.0689498	0.0598052	0.0602709	0.0551837	0.067143	0.0616804	0.0617714	0.0664754	0.0658602
Os01g0100800	0.0978935	0.10922	0.0739539	0.103511	0.0988618	0.0726715	0.109018	0.110453	0.0813219	0.110446	0.116773	0.124444	0.0927854	0.155537	0.133267	0.128923	0.11069	0.121405	0.123695	0.136015	0.137386	0.126201
Os01g0100900	0.112346	0.134192	0.0684266	0.114238	0.124979	0.0718462	0.121388	0.133072	0.0863281	0.135171	0.154579	0.14874	0.105077	0.152416	0.131698	0.127597	0.120663	0.129967	0.131188	0.125446	0.147883	0.144429
Os01g0101150	0.175596	0.197305	0.101368	0.21224	0.211252	0.109721	0.200521	0.197843	0.143205	0.239775	0.26132	0.210903	0.154199	0.213689	0.230776	0.235443	0.225761	0.209171	0.178298	0.247736	0.281133	0.236755
Os01g0101200	0.0399869	0.0492071	0.0340776	0.0452613	0.0493545	0.0357749	0.0435484	0.042207	0.0367052	0.0513776	0.0538547	0.0336987	0.0410871	0.0398783	0.0431751	0.0442182	0.0562032	0.0402853	0.0335578	0.042654	0.044449	0.0400342
Os01g0101300	0.0194884	0.0247751	0.0192742	0.0267717	0.0282733	0.0205984	0.0240978	0.025198	0.0226826	0.0268007	0.0331028	0.0182853	0.020447	0.0211948	0.0209656	0.0201991	0.0302447	0.0228571	0.0187776	0.0201778	0.0231601	0.0171392
Os01g0101600	0.138377	0.134827	0.12707	0.129109	0.129187	0.123684	0.132983	0.148024	0.131875	0.135381	0.140597	0.140446	0.135569	0.151227	0.156028	0.140205	0.142307	0.134983	0.142214	0.14164	0.150131	0.150973
Os01g0101700	0.243506	0.25492	0.195625	0.25105	0.248842	0.197372	0.247483	0.27391	0.20734	0.259067	0.275521	0.240871	0.221407	0.300453	0.26186	0.277839	0.22645	0.241273	0.276378	0.265789	0.288867	0.257506
Os01g0101800	0.00904247	0.00982755	0.0126381	0.00810738	0.00796532	0.0104924	0.0100852	0.00943396	0.00849163	0.00663003	0.00964819	0.0100122	0.0126186	0.014097	0.00500916	0.00721798	0.0135389	0.00952226	0.00975259	0.00656683	0.0060506	0.0149604
Os01g0101850	0.0097326	0.0109284	0.0130502	0.0077096	0.00755886	0.0103758	0.0100444	0.00790001	0.00791873	0.00641498	0.00950848	0.0104019	0.0137713	0.0160463	0.00561051	0.0078826	0.0145228	0.00986173	0.0102101	0.00684931	0.00605285	0.016665
Os01g0101900	0.00938869	0.00728155	0.0103067	0.013235	0.0158686	0.0125766	0.00866393	0.0173149	0.0133083	0.0135917	0.0107667	0.00912171	0.00923965	0.00787549	0.0104773	0.0123669	0.00656168	0.00885478	0.0150818	0.0123328	0.010913	0.00944611
Os01g0102000	0.00308536	0.00541796	0.0036387	0.00888701	0.00823772	0.00586701	0.0041256	0.00908848	0.00607706	0.0102784	0.00545124	0.00445278	0.00349883	0.00509287	0.00759568	0.00601647	0.00337312	0.00558943	0.00940734	0.00857977	0.0043802	0.00583998
Os01g0102300	0.446262	0.445248	0.425085	0.429413	0.42849	0.351628	0.464089	0.471856	0.401892	0.458452	0.472838	0.469537	0.414478	0.503941	0.498989	0.496373	0.424574	0.431577	0.453954	0.491081	0.502254	0.512925
Os01g0102400	0.211914	0.21487	0.209709	0.217068	0.202284	0.213633	0.21439	0.2391	0.220714	0.227588	0.21322	0.221122	0.194493	0.265855	0.242393	0.250859	0.205792	0.229065	0.242672	0.262097	0.25966	0.231034
Os01g0102500	0.138549	0.161922	0.13892	0.166731	0.13123	0.122944	0.172504	0.21342	0.153248	0.178467	0.158525	0.1621	0.1302	0.195255	0.16819	0.180918	0.162218	0.191856	0.187901	0.206464	0.210915	0.165566
Os01g0102600	0.0183725	0.0138187	0.0185541	0.0139294	0.0155599	0.0186127	0.0156429	0.0155533	0.0184335	0.0122845	0.0127323	0.0192593	0.0152391	0.013089	0.0134517	0.0148473	0.0130809	0.0131334	0.0197292	0.0159144	0.0136626	0.0154097
Os01g0102700	0.0359398	0.0275134	0.0334544	0.0273902	0.0266871	0.0353589	0.0284194	0.0287427	0.0381088	0.0284986	0.0294809	0.0322274	0.032733	0.0264254	0.0290216	0.0341109	0.0284788	0.0287062	0.0294374	0.0314849	0.0283688	0.0287131
Os01g0102800	0.0384304	0.0366631	0.0462341	0.0342991	0.037763	0.0442962	0.0346076	0.0362343	0.0426702	0.0361025	0.03201	0.0372734	0.038882	0.0360963	0.0400133	0.0401954	0.0353106	0.0366403	0.0405079	0.0411761	0.0404589	0.0395273
Os01g0102850	0.197668	0.20982	0.182847	0.202268	0.192512	0.189928	0.20603	0.230696	0.192775	0.209285	0.202367	0.216836	0.194671	0.227534	0.202383	0.208276	0.2174	0.19492	0.221157	0.210288	0.220597	0.197484
Os01g0102900	0.131059	0.16624	0.109697	0.147773	0.136521	0.118297	0.140385	0.191332	0.127845	0.139616	0.169093	0.166631	0.151647	0.166889	0.141641	0.16087	0.175481	0.156356	0.18844	0.138143	0.151781	0.136034
Os01g0103000	0.0505533	0.0837572	0.0435244	0.0769443	0.057807	0.0497519	0.0579648	0.10453	0.064627	0.0713702	0.0997718	0.0884868	0.0724348	0.0851953	0.0848071	0.0888949	0.0961761	0.0867933	0.102014	0.0757803	0.0825231	0.0886366
Os01g0103100	0.292583	0.312306	0.233577	0.304249	0.317014	0.22968	0.310125	0.322842	0.27311	0.318548	0.334917	0.332297	0.301895	0.346847	0.319633	0.340873	0.299812	0.310114	0.324944	0.318946	0.347608	0.327036
Os01g0103075	0.292051	0.308132	0.232786	0.299308	0.316086	0.228587	0.306711	0.317975	0.270629	0.313692	0.329852	0.323462	0.300051	0.338671	0.311452	0.3302	0.295364	0.305006	0.316036	0.31288	0.339457	0.316873
Os01g0103400	0.274751	0.297204	0.255284	0.29553	0.296985	0.22701	0.298146	0.291319	0.279843	0.310411	0.330265	0.306555	0.305922	0.324546	0.289799	0.31916	0.273436	0.298874	0.289922	0.328364	0.313838	0.296416
Os01g0103600	0.148788	0.182256	0.135206	0.178491	0.173181	0.113655	0.181032	0.167111	0.152892	0.184911	0.203701	0.176089	0.17839	0.19317	0.160336	0.181402	0.150057	0.160711	0.180743	0.17226	0.175334	0.160121
Os01g0103650	0.168069	0.260265	0.163975	0.262163	0.235871	0.119167	0.255999	0.238365	0.169986	0.268713	0.288619	0.241674	0.246113	0.264362	0.219032	0.228707	0.204701	0.203148	0.270539	0.203711	0.228014	0.212699
Os01g0103700	0.030154	0.0315728	0.0334241	0.0282637	0.0313589	0.0319399	0.0331431	0.0284704	0.0307273	0.0285233	0.0301627	0.0280638	0.0308474	0.0279047	0.0270926	0.028169	0.0327845	0.0318683	0.0305031	0.0286612	0.0267046	0.0299696
Os01g0103800	0.0765427	0.078755	0.0612872	0.0884654	0.0823856	0.068021	0.076503	0.0826997	0.0694187	0.0697663	0.0879509	0.100802	0.0817514	0.0815147	0.0811817	0.084952	0.0945664	0.087716	0.0885265	0.0852467	0.0992734	0.0971742
Os01g0103900	0.0656878	0.0879504	0.033624	0.0770863	0.0894647	0.04056	0.0844828	0.0976766	0.041039	0.0919234	0.0910844	0.0992146	0.0602357	0.0991668	0.0984067	0.0994519	0.0707416	0.0693059	0.0902579	0.0835013	0.132944	0.0934279
Os01g0104000	0.0528152	0.0387716	0.0551899	0.0562734	0.0457739	0.0574623	0.0440319	0.0487874	0.0604009	0.0433741	0.0522244	0.0373775	0.052593	0.0491437	0.052789	0.0475567	0.0502845	0.0455804	0.0568217	0.0537996	0.0494264	0.0512782
Os01g0104100	0.0502878	0.0482446	0.0595705	0.0515994	0.0465532	0.0553042	0.043132	0.0487311	0.0554001	0.0422459	0.0441291	0.0448166	0.0513331	0.0505172	0.0521788	0.0475596	0.0502948	0.0418915	0.0499461	0.052286	0.046137	0.0506877
Os01g0104200	0.236113	0.27777	0.149929	0.2681	0.300826	0.156946	0.302466	0.300595	0.197006	0.302269	0.32663	0.29973	0.224327	0.320584	0.303529	0.314959	0.282143	0.242321	0.307962	0.29464	0.346945	0.301262
Os01g0104400	0.0527711	0.0469065	0.0290467	0.0678596	0.0760034	0.029172	0.066581	0.0571284	0.0415534	0.0522969	0.0649351	0.0671791	0.0596915	0.0635237	0.0517191	0.0560824	0.0758914	0.0421099	0.0574426	0.072475	0.0789062	0.0600276
Os01g0104500	0.0735795	0.0609644	0.0613763	0.0512042	0.0637278	0.0636078	0.0785673	0.0808255	0.0453762	0.0478345	0.0571985	0.0784795	0.0508796	0.0672408	0.040859	0.0526841	0.0722515	0.0731352	0.0492245	0.0506201	0.0484855	0.0465163
Os01g0104600	0.12499	0.135732	0.120338	0.141316	0.146294	0.114847	0.151566	0.136391	0.114957	0.140586	0.154425	0.146433	0.138624	0.152297	0.148223	0.14311	0.135221	0.139119	0.146203	0.134483	0.158653	0.149814
Os01g0104800	0.168845	0.203281	0.166559	0.191552	0.210315	0.147407	0.204191	0.21549	0.163462	0.214219	0.250105	0.186221	0.168133	0.232904	0.215241	0.209674	0.204186	0.207755	0.21127	0.233952	0.237439	0.227893
Os01g0104900	0.1821	0.208889	0.129468	0.216102	0.221615	0.128289	0.219016	0.204773	0.158614	0.211738	0.23602	0.236908	0.198225	0.246769	0.223273	0.225046	0.207609	0.214577	0.215342	0.220952	0.251928	0.231348
Os01g0105300	0.359986	0.39593	0.306655	0.413295	0.398506	0.301447	0.390677	0.390995	0.331692	0.406993	0.439948	0.396361	0.384411	0.425178	0.396319	0.389613	0.375775	0.348636	0.428599	0.422836	0.432397	0.389139
Os01g0105400	0.259919	0.308418	0.210171	0.331484	0.327616	0.218588	0.29128	0.293639	0.253539	0.324575	0.379104	0.306681	0.295256	0.331211	0.280907	0.293178	0.270956	0.239592	0.353183	0.327386	0.339203	0.271209
Os01g0105700	0.153304	0.150517	0.0924523	0.172805	0.156725	0.0647339	0.156925	0.152013	0.0802785	0.166987	0.173204	0.156309	0.117282	0.162478	0.144121	0.145193	0.150535	0.12033	0.173532	0.144979	0.191288	0.165395
Os01g0105800	0.0663507	0.0707848	0.045082	0.0662324	0.0670046	0.0383714	0.0829178	0.0625192	0.0537557	0.0748276	0.0731321	0.0665233	0.0607128	0.0712561	0.0572375	0.0583622	0.0600935	0.0613827	0.0612002	0.0624346	0.0671523	0.0622897
Os01g0105900	0.0417477	0.050289	0.0323318	0.0505971	0.0491104	0.0261405	0.0630153	0.0443611	0.0321719	0.0549884	0.0498283	0.0496916	0.0408734	0.0490493	0.0396928	0.0392136	0.0470383	0.0456049	0.04664	0.0463773	0.045069	0.0457599
Os01g0106200	0.157213	0.156185	0.106776	0.172301	0.159887	0.102111	0.15199	0.155725	0.131427	0.165678	0.18818	0.166396	0.148701	0.165718	0.167296	0.15616	0.155777	0.167344	0.163958	0.154148	0.19451	0.169496
Os01g0106300	0.0340813	0.032718	0.026196	0.0437058	0.0410936	0.0316328	0.0342017	0.0378764	0.0307798	0.0315633	0.0341053	0.0359249	0.0361604	0.034904	0.0335713	0.0324307	0.0416315	0.0336195	0.0368015	0.0347695	0.0365779	0.0313997
Os01g0106400	0.191848	0.214459	0.183722	0.191005	0.192797	0.173063	0.200819	0.213925	0.181163	0.17904	0.195804	0.190834	0.207268	0.215988	0.197126	0.189512	0.222568	0.198177	0.200735	0.193288	0.187167	0.19431
Os01g0106500	0.00820232	0.00767992	0.00800097	0.00754958	0.00782288	0.00840062	0.00705807	0.0103297	0.010038	0.00973158	0.00866189	0.00542965	0.00656064	0.00784314	0.00754969	0.00681756	0.00754633	0.00651238	0.00978862	0.0101996	0.00807018	0.00849377
Os01g0106600	0.00542861	0.00395322	0.00300546	0.0049484	0.00511461	0.00385217	0.00523766	0.00771112	0.00433767	0.00553214	0.00533144	0.00451658	0.00378583	0.00651466	0.0042037	0.00370412	0.00540915	0.0050362	0.00805874	0.00614023	0.00524059	0.00471825
Os01g0106700	0.0595724	0.0605375	0.0560929	0.0608939	0.0610648	0.0564113	0.0614689	0.059379	0.0563386	0.0605045	0.0611254	0.0607615	0.056914	0.0602322	0.0621306	0.0642797	0.0606014	0.0598242	0.0615431	0.0615711	0.0641735	0.0619769
Os01g0106800	0.0262305	0.0327125	0.021996	0.0241888	0.0267659	0.0247144	0.0292099	0.0238824	0.0247548	0.0260556	0.0263065	0.0287013	0.02825	0.0349515	0.028857	0.0300029	0.0255962	0.0266206	0.0292114	0.0296428	0.030352	0.0301232
Os01g0106900	0.042741	0.0459643	0.0362788	0.0430819	0.0427629	0.0363312	0.0457589	0.0432527	0.0413003	0.0445368	0.041737	0.0384466	0.0402893	0.0415676	0.041579	0.0447984	0.0420305	0.0385124	0.0435426	0.0409999	0.0415209	0.0398199
Os01g0107000	0.101269	0.131459	0.0652732	0.136307	0.132104	0.07538	0.126069	0.130468	0.0954286	0.133319	0.14998	0.119783	0.103208	0.119067	0.122416	0.136096	0.12132	0.114053	0.140607	0.123392	0.128701	0.128872
Os01g0107400	0.282067	0.297958	0.296932	0.295301	0.290862	0.255143	0.249021	0.336323	0.244771	0.317629	0.335564	0.294082	0.26559	0.355067	0.309877	0.29096	0.289874	0.259859	0.271547	0.306207	0.329066	0.330988
Os01g0107700	0.0836263	0.0929646	0.0565671	0.0957344	0.09213	0.0530637	0.104943	0.089905	0.0697514	0.102722	0.114979	0.0978915	0.084352	0.12189	0.100148	0.104068	0.0942286	0.0893851	0.103216	0.120127	0.121523	0.113344
Os01g0107750	0.0894343	0.0965206	0.060752	0.0988317	0.0954449	0.0570096	0.108622	0.0932499	0.0747668	0.105881	0.119435	0.10187	0.087548	0.127484	0.105087	0.108327	0.0983069	0.0928458	0.107764	0.12431	0.127512	0.117362
Os01g0107900	0.062715	0.0659706	0.0573435	0.0637947	0.0696634	0.0579549	0.0672563	0.0660902	0.0589358	0.0690007	0.0661298	0.0620592	0.0635127	0.0650969	0.06144	0.0635669	0.0680701	0.064695	0.0697944	0.0575458	0.0607539	0.0624137
Os01g0108000	0.107699	0.121659	0.0804443	0.115353	0.116779	0.0774341	0.118735	0.123686	0.0888168	0.118627	0.129411	0.123186	0.099457	0.128003	0.109702	0.112958	0.115408	0.110264	0.111941	0.119134	0.131773	0.113323
Os01g0108200	0.10855	0.106655	0.0983869	0.103268	0.101564	0.0900327	0.0985367	0.103219	0.106375	0.117044	0.109338	0.109425	0.0950157	0.112049	0.100676	0.101294	0.10456	0.0979035	0.104759	0.117936	0.119797	0.11489
Os01g0108400	0.123977	0.15985	0.0892641	0.16719	0.145313	0.0706168	0.149763	0.134892	0.083027	0.15976	0.155772	0.150172	0.130643	0.17095	0.159713	0.155741	0.158994	0.141323	0.165058	0.160854	0.172038	0.1698
Os01g0108500	0.33068	0.331656	0.32498	0.32717	0.308968	0.257007	0.361309	0.334485	0.265577	0.348548	0.374484	0.311078	0.298243	0.381499	0.343144	0.359535	0.30912	0.297638	0.349396	0.324324	0.336201	0.356893
Os01g0108600	0.137627	0.169167	0.0958703	0.189057	0.118282	0.0764321	0.15088	0.187991	0.0899629	0.141906	0.181122	0.159848	0.119165	0.219941	0.164292	0.174465	0.143965	0.130623	0.177718	0.203039	0.18866	0.174895
Os01g0108700	0.00119296	0.0011371	0.00155104	0.000810504	0.00108882	0.00105683	0.00090307	0.00155376	0.00137089	0.00207654	0.00135606	0.00103535	0.00180781	0.00153161	0.00122011	0.0010225	0.00239808	0.000933707	0.00214557	0.00115798	0.00206469	0.00149007
Os01g0108800	0.134657	0.122083	0.0635128	0.156021	0.142036	0.0789498	0.130534	0.150963	0.102616	0.166321	0.169619	0.158471	0.119803	0.15747	0.157121	0.156213	0.167947	0.118944	0.158459	0.12774	0.176065	0.157845
Os01g0109000	0.13809	0.160125	0.103088	0.145876	0.130661	0.0886544	0.140222	0.158991	0.117737	0.128976	0.168823	0.180888	0.125249	0.199141	0.158613	0.148933	0.135367	0.159456	0.156836	0.188481	0.198931	0.185346
Os01g0109300	0.110916	0.129586	0.103937	0.132993	0.13828	0.0970404	0.125866	0.137979	0.110237	0.128825	0.129916	0.140888	0.125801	0.140965	0.129047	0.141217	0.125238	0.134411	0.138343	0.144123	0.139481	0.128383
Os01g0109201	0.111171	0.129668	0.104916	0.133455	0.138611	0.0975781	0.12598	0.138171	0.110762	0.129365	0.130409	0.141187	0.126216	0.141415	0.129548	0.142	0.125366	0.134675	0.138819	0.144389	0.139977	0.128769
Os01g0109366	0.396573	0.406007	0.35112	0.385764	0.384649	0.346513	0.399964	0.397852	0.345438	0.40086	0.406342	0.417012	0.367312	0.43147	0.413421	0.427201	0.418456	0.408935	0.410503	0.431646	0.456954	0.452226
Os01g0109432	0.340209	0.361476	0.330082	0.343064	0.337117	0.315917	0.341214	0.352196	0.308569	0.353712	0.358262	0.351041	0.318323	0.398516	0.365477	0.382329	0.372513	0.373895	0.346467	0.403031	0.412697	0.401952
Os01g0109500	0.0446519	0.0316731	0.0369842	0.0331736	0.0291909	0.0524293	0.0354309	0.0536223	0.048864	0.0352616	0.0356973	0.00549571	0.0331462	0.0203598	0.0160086	0.0226264	0.0301493	0.0388521	0.0151664	0.0146496	0.0170678	0.0296025
Os01g0109700	0.0602836	0.0616692	0.0633888	0.0585118	0.0615153	0.0586353	0.0615525	0.0632916	0.0588072	0.063985	0.0594694	0.062404	0.062264	0.0588897	0.0585506	0.0626773	0.0636834	0.0625186	0.0606006	0.0614071	0.0613333	0.0578397
Os01g0109750	0.018656	0.0231439	0.0214316	0.025902	0.0229277	0.0215928	0.0258505	0.0284942	0.0219093	0.0330039	0.0215107	0.0323575	0.0261842	0.0368755	0.0392313	0.0355522	0.0278922	0.0283404	0.031574	0.0363718	0.0362593	0.0419739
Os01g0110050	0.131665	0.128055	0.0856061	0.140092	0.143543	0.0805763	0.140906	0.130419	0.0839099	0.129723	0.166933	0.155016	0.122075	0.146584	0.158904	0.166516	0.120137	0.130989	0.136367	0.16135	0.172316	0.149571
Os01g0110100	0.0423396	0.0434041	0.0237306	0.0435367	0.0376907	0.0212049	0.0417648	0.0418245	0.0271914	0.0425848	0.0538833	0.0565977	0.0335175	0.0519673	0.054264	0.0591973	0.0319306	0.0427634	0.0439323	0.0592772	0.0573094	0.0557531
Os01g0110200	0.00112867	0.0013181	0.00107055	0.00186722	0.00101667	0.00128129	0.00129366	0.00203252	0.00124688	0.00204123	0.000568505	0.00117825	0.0003885	0.000851934	0.001317	0.00170823	0.0021322	0.00121024	0.00108089	0.00152062	0.000547745	0.00133333
Os01g0110400	0.317048	0.344944	0.2206	0.323432	0.33543	0.204223	0.350676	0.394713	0.23076	0.342764	0.396652	0.364399	0.268043	0.423595	0.349841	0.369465	0.31703	0.304046	0.332384	0.384467	0.394268	0.38818
Os01g0110500	0.059109	0.0607296	0.0517608	0.0669827	0.0616544	0.0547975	0.0765296	0.0688748	0.0593995	0.0794605	0.0651489	0.0750625	0.0586228	0.0699611	0.0628884	0.0715319	0.0842378	0.0646729	0.0783844	0.0774867	0.0556498	0.0642335
Os01g0110600	0.075709	0.0807098	0.0602338	0.0818701	0.0779507	0.0663095	0.0932876	0.0835011	0.0702627	0.095748	0.0802764	0.0900368	0.0720839	0.0857947	0.0782171	0.0882973	0.0987943	0.0793667	0.0958293	0.0904911	0.0758068	0.0821341
Os01g0110700	0.0729925	0.079947	0.0666165	0.0766379	0.0797065	0.0687077	0.0816282	0.0759379	0.0618341	0.084375	0.0905943	0.0831595	0.073056	0.0779763	0.0737898	0.0759975	0.0808438	0.076103	0.0820577	0.0792537	0.0931209	0.0859562
Os01g0110800	0.0634326	0.0766715	0.0417906	0.0652467	0.0655209	0.046702	0.0775047	0.0650124	0.0530618	0.0656566	0.0720144	0.081178	0.0734125	0.0955621	0.0767043	0.0875346	0.0756059	0.0797401	0.0841871	0.0799785	0.0829247	0.0905969
Os01g0111000	0.515071	0.569535	0.423702	0.610394	0.589075	0.406697	0.572806	0.607464	0.504393	0.581161	0.622871	0.597345	0.504898	0.608883	0.589088	0.588959	0.548495	0.54694	0.612248	0.628327	0.637543	0.625656
Os01g0111100	0.495245	0.586195	0.393502	0.602412	0.578682	0.421622	0.575253	0.61538	0.547734	0.591018	0.626399	0.60318	0.502688	0.622915	0.607122	0.582193	0.568333	0.558212	0.623902	0.615721	0.643	0.636661
Os01g0111200	0.071362	0.0724943	0.0585648	0.0726809	0.0726472	0.0640479	0.0659094	0.0735051	0.0654889	0.0674363	0.0829659	0.0723273	0.0802424	0.0732498	0.071156	0.0748605	0.0735599	0.0708538	0.0757252	0.072915	0.0767255	0.0776166
Os01g0111300	0.184051	0.204911	0.107368	0.241478	0.236147	0.120195	0.238652	0.238256	0.126331	0.257654	0.217868	0.235288	0.168773	0.259762	0.21617	0.268509	0.206696	0.196576	0.257637	0.231394	0.270457	0.270045
Os01g0111400	0.142769	0.168509	0.0979989	0.197835	0.18354	0.11022	0.195652	0.199769	0.120857	0.200842	0.181791	0.190737	0.142634	0.232102	0.184679	0.213218	0.168079	0.160493	0.208124	0.207684	0.226715	0.222126
Os01g0111500	0.00116115	0.00167966	0.00102684	0.00167158	0.00130641	0.000781297	0.00159936	0.000962979	0.00137751	0.00157993	0.00161893	0.00146266	0.00356069	0.00159163	0.0013339	0.000991005	0.00144662	0.00199263	0.00205082	0.00145299	0.00283822	0.00159146
Os01g0111600	0.0885364	0.0853798	0.069809	0.0894009	0.101977	0.0808033	0.0946124	0.0880056	0.0837078	0.0844442	0.107327	0.102071	0.0806572	0.0962684	0.111326	0.0949784	0.0955655	0.104535	0.0889784	0.100018	0.113747	0.104359
Os01g0111700	0.230636	0.259732	0.214099	0.235204	0.256341	0.237114	0.24782	0.246567	0.236457	0.260559	0.267426	0.257823	0.264423	0.273962	0.255504	0.28352	0.232859	0.258725	0.262773	0.266428	0.276377	0.285492
Os01g0111800	0.00127134	0.00140187	0.00117994	0.00136861	0.00138889	0.00131037	0.00123762	0.00143384	0.00110375	0.00164575	0.000952683	0.00123584	0.000875657	0.00130475	0.00117909	0.0013537	0.0021322	0.00171086	0.000576701	0.000757432	0.00158103	0.00137552
Os01g0111900	0.00892516	0.00712877	0.0057341	0.00978774	0.00723573	0.00387668	0.00823045	0.0114987	0.0044335	0.00410654	0.0154175	0.0223976	0.0122606	0.0147131	0.0109927	0.0282012	0.0175993	0.0134092	0.0202083	0.0208022	0.0189389	0.0198314
Os01g0112000	0.10719	0.110906	0.0626061	0.131198	0.177912	0.0693403	0.106925	0.123964	0.105472	0.167575	0.1796	0.121149	0.0913443	0.156364	0.129477	0.148408	0.116907	0.106239	0.126545	0.125907	0.177412	0.150567
Os01g0112100	0.0257088	0.0292572	0.0239099	0.0328213	0.0313232	0.027571	0.0276344	0.0263766	0.0283334	0.032033	0.02146	0.024879	0.0228479	0.0264197	0.0279145	0.0318752	0.027013	0.0275858	0.0298737	0.0292124	0.0337665	0.0217438
Os01g0112201	0.032694	0.0354344	0.0355036	0.0350934	0.0393019	0.0374873	0.0317029	0.0394986	0.0367403	0.0339612	0.0337379	0.032436	0.0279403	0.0312877	0.0338967	0.0313936	0.0310717	0.0329315	0.0391691	0.0328042	0.0371126	0.0360682
Os01g0112300	0.0700766	0.0703745	0.0681492	0.0739755	0.0708593	0.0655579	0.0684111	0.0664621	0.0623717	0.0692599	0.074209	0.0802928	0.0743937	0.0828319	0.0754861	0.0855098	0.0709796	0.071157	0.0680877	0.0896214	0.0796883	0.0862184
Os01g0112400	0.263711	0.25553	0.18513	0.286946	0.292706	0.185813	0.303598	0.296952	0.250216	0.293261	0.311406	0.313364	0.249418	0.323352	0.315157	0.317598	0.300349	0.293935	0.29428	0.32358	0.312758	0.31207
Os01g0112500	0.102649	0.116165	0.0628555	0.140405	0.104983	0.0574589	0.121186	0.138406	0.0702809	0.143457	0.184121	0.159387	0.0995641	0.149475	0.117301	0.138897	0.12602	0.121763	0.157714	0.129045	0.148166	0.14761
Os01g0112600	0.247797	0.264825	0.223553	0.254591	0.262155	0.206824	0.260888	0.246959	0.239101	0.276387	0.298512	0.274137	0.226547	0.324242	0.315412	0.329954	0.249246	0.287675	0.274286	0.284934	0.311668	0.303075
Os01g0112800	0.124048	0.132609	0.0993813	0.121606	0.123052	0.100116	0.117718	0.126295	0.0904239	0.127663	0.1461	0.155161	0.114561	0.162598	0.139999	0.146304	0.121969	0.12518	0.150836	0.155631	0.155259	0.156171
Os01g0113000	0.299225	0.295886	0.288998	0.295759	0.280488	0.244223	0.275713	0.296955	0.256489	0.28246	0.338979	0.31944	0.285964	0.309869	0.305651	0.277785	0.280077	0.247898	0.27431	0.290671	0.307357	0.3369
Os01g0113150	0.234568	0.221431	0.219276	0.225815	0.220012	0.220516	0.225533	0.220271	0.213064	0.221344	0.228784	0.2397	0.218595	0.254411	0.255266	0.233422	0.215982	0.225957	0.242312	0.25462	0.268846	0.255819
Os01g0113200	0.0966251	0.120591	0.0634504	0.121712	0.102812	0.0700512	0.104806	0.11015	0.0726078	0.105999	0.139428	0.135229	0.0944551	0.125137	0.133165	0.129895	0.111259	0.112073	0.129795	0.118159	0.116837	0.128163
Os01g0113300	0.0454545	0.0427099	0.0463799	0.0382669	0.0358665	0.0436975	0.0395423	0.0313745	0.0407151	0.0415916	0.0423353	0.0373815	0.0428879	0.0390879	0.0385385	0.0413724	0.038002	0.0446888	0.0371651	0.0414118	0.0353314	0.0348196
Os01g0113325	0.0408255	0.0379189	0.0460988	0.0345969	0.0330237	0.0425506	0.0354035	0.0289641	0.0396944	0.038715	0.0361359	0.0328438	0.0404476	0.0369901	0.0344804	0.0396154	0.0340476	0.0397165	0.0322132	0.0384746	0.0325402	0.0322835
Os01g0113350	0.230055	0.251532	0.113431	0.214173	0.23764	0.11335	0.23491	0.221693	0.137255	0.207153	0.282276	0.235726	0.209186	0.242248	0.177845	0.211846	0.202893	0.198438	0.225947	0.188013	0.246643	0.206741
Os01g0113400	0.047884	0.0485619	0.0498572	0.0476479	0.0512031	0.0506542	0.0504079	0.051901	0.0542372	0.0536125	0.0530316	0.0516448	0.0540059	0.0536253	0.049862	0.0560559	0.0506938	0.0488722	0.0473198	0.0483786	0.0509165	0.055477
Os01g0113450	0.0485185	0.0474281	0.0527031	0.0462421	0.0499184	0.054727	0.0507205	0.0523824	0.0578049	0.0514525	0.0481951	0.0556017	0.0570299	0.0573035	0.0507156	0.0565716	0.0493213	0.0496588	0.0478553	0.0470106	0.0548687	0.0559605
Os01g0113500	0.064248	0.0659597	0.0685145	0.07123	0.0707282	0.0669561	0.0710238	0.0685437	0.0715245	0.0734895	0.0729769	0.0716828	0.0703806	0.0704385	0.0691814	0.0780767	0.0698942	0.0684343	0.063883	0.0652664	0.065128	0.0737182
Os01g0113600	0.0373555	0.0424658	0.0313754	0.0405521	0.0382985	0.0326587	0.039727	0.0393197	0.0351379	0.0387494	0.0390473	0.0419803	0.0310864	0.0418306	0.0363466	0.0378423	0.0438715	0.0343407	0.0395352	0.0406513	0.0355662	0.0369156
Os01g0113650	0.0340991	0.0455753	0.0278313	0.0400848	0.034799	0.0295486	0.0337302	0.0413544	0.0327301	0.0464012	0.0411604	0.0411715	0.0269854	0.0409798	0.0374315	0.0370849	0.0453055	0.0358228	0.0427333	0.0381129	0.0356414	0.0340733
Os01g0113700	0.0382286	0.0383827	0.0405341	0.0399386	0.0403667	0.0402869	0.0457728	0.0358357	0.043727	0.0355868	0.035806	0.0371422	0.0379538	0.0396842	0.0418528	0.0372622	0.0397752	0.0405223	0.0380652	0.0437532	0.0388188	0.0407315
Os01g0113800	0.0572173	0.059849	0.0599496	0.0613886	0.0549981	0.0561585	0.0598879	0.0587002	0.0566128	0.059368	0.0616029	0.0591702	0.0574627	0.057949	0.0597389	0.0634855	0.0567053	0.0616806	0.0596936	0.0599295	0.0531028	0.0574197
Os01g0113900	0.250596	0.282739	0.17958	0.281598	0.261941	0.19675	0.294061	0.262072	0.20597	0.274819	0.27982	0.299845	0.229205	0.31293	0.279016	0.292853	0.269008	0.265715	0.285688	0.293497	0.298614	0.282215
Os01g0113950	0.256208	0.285275	0.184608	0.285181	0.264673	0.200658	0.2984	0.266018	0.2101	0.278901	0.28169	0.303348	0.232581	0.316707	0.284829	0.296393	0.271274	0.267911	0.288761	0.298645	0.302569	0.284366
Os01g0114000	0.22446	0.23548	0.187593	0.266368	0.231526	0.197377	0.240625	0.248292	0.205147	0.21498	0.218188	0.26468	0.217884	0.285139	0.288613	0.26676	0.21905	0.245435	0.276701	0.264853	0.269658	0.285956
Os01g0114100	0.1925	0.222432	0.127143	0.228109	0.241566	0.124252	0.236077	0.250663	0.173131	0.237474	0.248089	0.231652	0.182419	0.256626	0.227604	0.244634	0.200501	0.201945	0.228642	0.238043	0.247868	0.244487
Os01g0114200	0.0478295	0.049766	0.0470814	0.0481317	0.0448458	0.0455469	0.0479919	0.0410883	0.0484195	0.0410769	0.0418446	0.0405442	0.0519754	0.0412762	0.0393217	0.0396126	0.0489343	0.0423182	0.0430143	0.0388637	0.0380576	0.0378868
Os01g0114300	0.0541827	0.0562467	0.0505478	0.0569467	0.052255	0.0495309	0.0564509	0.0476147	0.0521986	0.0486045	0.0481904	0.0453779	0.0617806	0.0480621	0.0452026	0.0450893	0.0555424	0.0482952	0.0484967	0.0447501	0.04507	0.0425083
Os01g0114400	0.102701	0.108076	0.102915	0.0975736	0.104728	0.0874929	0.0800797	0.101073	0.108101	0.102448	0.0995637	0.122498	0.0979972	0.106981	0.111798	0.126591	0.118837	0.121318	0.118482	0.117392	0.106269	0.118273
Os01g0114402	0.213505	0.236412	0.179998	0.230326	0.234023	0.155858	0.245043	0.223172	0.192668	0.254164	0.23992	0.250184	0.200575	0.247353	0.252106	0.241501	0.251822	0.198614	0.262117	0.242029	0.24572	0.245451
Os01g0114600	0.154639	0.15626	0.0968764	0.157772	0.148314	0.119118	0.158283	0.176052	0.143018	0.165319	0.184541	0.169205	0.139731	0.155961	0.167632	0.175494	0.157116	0.164861	0.179284	0.162372	0.212751	0.151924
Os01g0114700	0.0734382	0.0859699	0.0653641	0.0724565	0.0659857	0.0516991	0.0616454	0.0701854	0.0742765	0.0517441	0.0830372	0.0807946	0.102645	0.0977916	0.064424	0.0659596	0.0618176	0.0562214	0.0676398	0.0840599	0.0806106	0.0873563
Os01g0114800	0.169737	0.182049	0.162359	0.170253	0.151279	0.160343	0.158472	0.19061	0.178534	0.167385	0.159673	0.165796	0.163002	0.185972	0.174374	0.159129	0.144183	0.167757	0.19045	0.183825	0.186256	0.15384
Os01g0114900	0.238584	0.247695	0.217491	0.237446	0.218958	0.246388	0.248756	0.264293	0.254406	0.248866	0.218201	0.239691	0.215748	0.260954	0.245635	0.219537	0.212817	0.257353	0.266198	0.267151	0.276963	0.218339
Os01g0115100	0.262673	0.318163	0.235601	0.30095	0.326624	0.178673	0.345748	0.322501	0.197915	0.316311	0.368142	0.315419	0.250959	0.349872	0.302934	0.340345	0.273923	0.304081	0.30327	0.331876	0.356308	0.345754
Os01g0115300	0.0628765	0.067534	0.0508434	0.0699475	0.0722159	0.045624	0.0591896	0.0659857	0.0577426	0.0625663	0.0693408	0.0616393	0.0621477	0.0642217	0.0612493	0.0635458	0.0668659	0.0579016	0.0556604	0.0576148	0.0702253	0.0589322
Os01g0115200	0.0884368	0.089937	0.0736842	0.0936791	0.0925032	0.0749254	0.0772141	0.0861983	0.0804377	0.0791134	0.090922	0.0810142	0.0873715	0.089673	0.0797297	0.0833713	0.0885785	0.0850378	0.0706646	0.0756928	0.089989	0.0793037
Os01g0115500	0.267268	0.272934	0.260326	0.27558	0.277306	0.250707	0.275628	0.291361	0.256215	0.275986	0.28443	0.302076	0.260404	0.343181	0.324299	0.328979	0.267745	0.284142	0.283814	0.322433	0.336196	0.333705
Os01g0115566	0.195797	0.186025	0.150272	0.190186	0.199828	0.147552	0.184635	0.219604	0.151302	0.218199	0.203604	0.232917	0.187134	0.242851	0.254925	0.239473	0.196236	0.180345	0.233178	0.237061	0.252142	0.218076
Os01g0115600	0.055644	0.0618182	0.0410017	0.0572288	0.048461	0.0406625	0.0580344	0.0580996	0.0472731	0.0575197	0.0514522	0.0584916	0.0596712	0.070556	0.0546962	0.0550595	0.064246	0.0604206	0.0611467	0.0591689	0.0609959	0.0546667
Os01g0115700	0.227737	0.240168	0.17284	0.211768	0.231981	0.163837	0.222656	0.244781	0.192953	0.23327	0.240285	0.266898	0.213974	0.291613	0.238229	0.251784	0.219668	0.236933	0.230178	0.271513	0.271195	0.273162
Os01g0115725	0.216762	0.226301	0.167675	0.198643	0.216189	0.153868	0.215892	0.22658	0.185025	0.212228	0.229253	0.252768	0.206969	0.274991	0.228346	0.237253	0.205162	0.224529	0.209236	0.258202	0.253402	0.253541
Os01g0115750	0.11291	0.110379	0.061677	0.0914672	0.0942251	0.0816484	0.110969	0.118702	0.0855225	0.103634	0.106888	0.132337	0.0818327	0.154471	0.128341	0.136742	0.0929587	0.110735	0.137546	0.136316	0.148067	0.168937
Os01g0115800	0.230598	0.249736	0.158603	0.245949	0.230611	0.153498	0.25324	0.230721	0.177746	0.260522	0.256863	0.286235	0.234598	0.324703	0.248486	0.260212	0.228177	0.234355	0.27042	0.284071	0.260824	0.301133
Os01g0115950	0.196408	0.21295	0.140772	0.194401	0.1969	0.132303	0.209628	0.204797	0.150772	0.233472	0.226785	0.232797	0.194376	0.263015	0.201053	0.211519	0.20136	0.193856	0.214375	0.216201	0.200078	0.257741
Os01g0116100	0.0799282	0.0853132	0.0629816	0.0904535	0.0968562	0.0584717	0.0883279	0.0859262	0.0660052	0.083487	0.0825282	0.0902348	0.0819749	0.0801351	0.0720554	0.0815775	0.081516	0.070592	0.0883679	0.084261	0.0748514	0.0804055
Os01g0115900	0.08246	0.0904255	0.0653598	0.0959132	0.102781	0.0599587	0.0934923	0.0902193	0.0687194	0.088352	0.0876037	0.095435	0.0852609	0.0841453	0.0755346	0.0842508	0.0859145	0.0751382	0.0930284	0.0894555	0.0795277	0.0832893
Os01g0116000	0.359751	0.3788	0.349918	0.381109	0.381185	0.272569	0.37563	0.379194	0.304072	0.385654	0.400924	0.390663	0.367403	0.428423	0.394626	0.380524	0.365593	0.369772	0.404238	0.383077	0.391185	0.401282
Os01g0116101	0.353563	0.371079	0.345651	0.372381	0.374271	0.271092	0.367979	0.370149	0.301128	0.378598	0.394413	0.384627	0.361556	0.418254	0.3895	0.373417	0.360891	0.364896	0.397331	0.375382	0.386106	0.392829
Os01g0116200	0.206089	0.219257	0.171382	0.217859	0.210426	0.165274	0.2271	0.194589	0.195874	0.211751	0.213965	0.233194	0.230491	0.241623	0.220464	0.229398	0.215885	0.204432	0.258573	0.236258	0.243947	0.23258
Os01g0116250	0.208917	0.221327	0.168774	0.217277	0.21071	0.16188	0.227388	0.192888	0.190431	0.215307	0.214018	0.235265	0.231411	0.242284	0.212726	0.233352	0.216733	0.204181	0.266858	0.240966	0.237425	0.23297
Os01g0116300	0.0621874	0.0692999	0.0527136	0.072882	0.0682381	0.0555918	0.0667718	0.0682154	0.0581662	0.0633829	0.0605141	0.0751773	0.0636766	0.0872886	0.0864522	0.0786874	0.0783057	0.0853545	0.0783439	0.071174	0.0882751	0.0773184
Os01g0116400	0.0430559	0.0459525	0.0428048	0.0434736	0.0320372	0.0541528	0.0458005	0.0478886	0.0508125	0.0450188	0.0546629	0.0476017	0.0478541	0.0436919	0.0401745	0.0485931	0.0397304	0.0548999	0.056299	0.0434928	0.042154	0.0512052
Os01g0116650	0.0414304	0.0451969	0.0417243	0.0431953	0.0304759	0.0539098	0.0452451	0.0472942	0.0506963	0.0441045	0.054246	0.0473129	0.0480134	0.0433878	0.0390611	0.048712	0.0383034	0.0546529	0.0571474	0.0429043	0.0415362	0.0511364
Os01g0116900	0.259545	0.287973	0.218675	0.293793	0.285543	0.19981	0.313018	0.306943	0.22197	0.303911	0.324834	0.307114	0.26908	0.330391	0.296108	0.305449	0.295538	0.263346	0.305817	0.310615	0.334934	0.315109
Os01g0116600	0.0717224	0.0762754	0.0585079	0.0712059	0.0807768	0.0515137	0.0729507	0.0762676	0.061085	0.0732763	0.0798389	0.0868499	0.0674436	0.0927344	0.0782336	0.0921601	0.0835891	0.0808493	0.085762	0.0941512	0.0875593	0.085
Os01g0116800	0.161401	0.183419	0.169282	0.170975	0.181494	0.139874	0.14667	0.160431	0.165703	0.184207	0.189827	0.189257	0.160287	0.187438	0.166043	0.197512	0.157018	0.161334	0.152831	0.176915	0.198628	0.211433
Os01g0116901	0.148357	0.182249	0.144094	0.169948	0.185009	0.127832	0.1824	0.177839	0.153031	0.181469	0.182816	0.203146	0.169963	0.205728	0.183978	0.209509	0.174543	0.176886	0.177018	0.205512	0.212937	0.21634
Os01g0117000	0.132103	0.149904	0.122001	0.16267	0.152788	0.12934	0.151515	0.172337	0.137519	0.177837	0.163435	0.192696	0.151761	0.177977	0.161583	0.175271	0.17639	0.133291	0.195526	0.180336	0.177921	0.176849
Os01g0117025	0.131883	0.151332	0.122301	0.165505	0.154371	0.130027	0.150917	0.173326	0.137217	0.180854	0.163623	0.194688	0.152179	0.180825	0.163963	0.177755	0.177229	0.134263	0.198164	0.181512	0.1792	0.178237
Os01g0117100	0.0855756	0.0943635	0.0666476	0.0918373	0.104531	0.0642219	0.104709	0.106184	0.0699177	0.120254	0.110716	0.11554	0.0882408	0.117876	0.103904	0.112676	0.0993812	0.0902015	0.117362	0.108818	0.116927	0.103167
Os01g0117200	0.310286	0.309028	0.246204	0.311292	0.307743	0.232479	0.307838	0.307559	0.26615	0.306839	0.334911	0.339557	0.299917	0.379657	0.354323	0.350071	0.303185	0.321189	0.334743	0.34508	0.388481	0.35913
Os01g0117266	0.198812	0.178333	0.235852	0.219761	0.225826	0.183182	0.212715	0.247708	0.231483	0.206109	0.233437	0.246974	0.216357	0.306117	0.252721	0.264249	0.186015	0.23707	0.226138	0.2538	0.251915	0.254675
Os01g0117300	0.0439181	0.0555894	0.050704	0.0452684	0.0577318	0.0446351	0.047548	0.0527368	0.0459529	0.0629251	0.0434663	0.0468466	0.0515848	0.0520313	0.0365736	0.0435986	0.058833	0.0465237	0.0560579	0.0467131	0.0657627	0.0361113
Os01g0117400	0.17332	0.168345	0.144473	0.170935	0.150663	0.16095	0.183175	0.17131	0.161352	0.184805	0.184291	0.194101	0.183903	0.202499	0.196999	0.192297	0.175337	0.197332	0.191223	0.194453	0.206151	0.228155
Os01g0117450	0.138669	0.15289	0.110763	0.149351	0.132782	0.133793	0.166577	0.153299	0.133745	0.167545	0.174403	0.17296	0.163042	0.177619	0.170847	0.164844	0.151835	0.173477	0.172503	0.182026	0.187	0.210435
Os01g0117500	0.107214	0.121871	0.0858299	0.122254	0.114909	0.0658748	0.119745	0.12472	0.0887292	0.125193	0.107699	0.126742	0.113758	0.134884	0.133741	0.130244	0.118001	0.117552	0.124715	0.134372	0.138483	0.114127
Os01g0117600	0.131739	0.137944	0.097666	0.162925	0.155899	0.0944588	0.125218	0.151626	0.124467	0.16139	0.17546	0.127781	0.124879	0.152192	0.141326	0.145016	0.132821	0.14022	0.160251	0.143319	0.15447	0.166477
Os01g0117650	0.153812	0.155008	0.113581	0.184262	0.17815	0.106055	0.143384	0.175353	0.14307	0.184737	0.198259	0.146656	0.146156	0.171649	0.164362	0.164331	0.153187	0.162711	0.186111	0.160099	0.176524	0.194413
Os01g0117700	0.121377	0.128447	0.0768382	0.162309	0.129854	0.0928491	0.152714	0.15573	0.0898278	0.1654	0.177193	0.183977	0.123283	0.185211	0.162961	0.157369	0.129053	0.150677	0.143994	0.167892	0.179808	0.185641
Os01g0117900	0.0194454	0.0190543	0.0107723	0.0180034	0.0187044	0.0105671	0.0219897	0.0171251	0.0158896	0.0215054	0.0216443	0.0128699	0.0212578	0.0150608	0.00899815	0.0118499	0.0154166	0.00954242	0.00782881	0.0129826	0.0146215	0.0100658
Os01g0118000	0.0224215	0.0198738	0.0213629	0.0240306	0.0254713	0.0232787	0.0275204	0.0257765	0.0229152	0.0237903	0.0253184	0.0268887	0.0278029	0.0243464	0.0223083	0.0270036	0.0259617	0.0248408	0.0255522	0.0215884	0.0262798	0.0233499
Os01g0118100	0.0580671	0.0586136	0.0567597	0.0602766	0.0587557	0.0566194	0.0586766	0.059217	0.0573076	0.0613785	0.0580048	0.0610544	0.0572828	0.0582323	0.0616218	0.062522	0.0578502	0.0579917	0.0609359	0.0588877	0.0599077	0.0582202
Os01g0118300	0.0517571	0.0494374	0.0519763	0.0541234	0.0548489	0.0463463	0.0533708	0.0553353	0.048158	0.0533014	0.0483895	0.0592128	0.0495165	0.0601276	0.0600843	0.0604735	0.0509262	0.0545896	0.0556833	0.0528915	0.0584163	0.0507122
Os01g0118400	0.0252136	0.0276312	0.0113665	0.0223543	0.0241919	0.0157973	0.0411383	0.0283747	0.0117895	0.0290509	0.0246849	0.0565026	0.020219	0.059825	0.0446948	0.0465099	0.0312736	0.0423493	0.0468811	0.0349065	0.0617554	0.0528541
Os01g0118600	0.138973	0.12293	0.0795985	0.153799	0.134829	0.0919076	0.156256	0.157825	0.115121	0.167851	0.163406	0.149745	0.129144	0.151542	0.143118	0.135045	0.145646	0.126732	0.152601	0.163689	0.163244	0.132962
Os01g0118700	0.00429876	0.00154209	0.000732064	0.000975976	0.000974745	0.00109496	0.00185572	0.00162426	0.00140887	0.00158097	0.00188529	0.00434928	0.00184176	0.00147234	0.000999556	0.00125857	0.00186457	0.00066044	0.00213762	0.00156705	0.0012499	0.00134707
Os01g0119000	0.124132	0.133006	0.0799557	0.16348	0.155509	0.0921286	0.155925	0.152846	0.102833	0.159035	0.157494	0.15487	0.114495	0.179996	0.15924	0.173675	0.154118	0.14488	0.163226	0.159744	0.182282	0.179751
Os01g0119100	0.00174956	0.00117697	0.00116508	0.00110122	0.00144998	0.00120673	0.00105519	0.0013134	0.00143554	0.00159929	0.0022579	0.00110162	0.000995565	0.000553535	0.00169755	0.00083675	0.00126681	0.00185797	0.00134701	0.00173484	0.00145603	0.00110345
Os01g0119500	0.176068	0.196562	0.157851	0.196475	0.186201	0.152843	0.195973	0.202458	0.155598	0.195593	0.224923	0.195926	0.173024	0.217358	0.19176	0.207544	0.218411	0.205943	0.212935	0.207832	0.196731	0.217464
Os01g0120300	0.149034	0.188026	0.120906	0.164883	0.175904	0.121241	0.166939	0.159111	0.133277	0.173995	0.18824	0.173926	0.157784	0.193718	0.16866	0.170382	0.160861	0.170055	0.180588	0.197637	0.201564	0.174143
Os01g0120400	0.0452875	0.0487067	0.0427969	0.0418052	0.0439095	0.0461361	0.0428138	0.0534039	0.0451431	0.0472502	0.0446481	0.0473719	0.0464686	0.0429565	0.0485907	0.048	0.0427229	0.0493646	0.0502543	0.0453524	0.0429754	0.0455738
Os01g0120500	0.297214	0.333579	0.223891	0.377198	0.35937	0.188771	0.362217	0.375787	0.252964	0.374932	0.434045	0.357797	0.292285	0.406739	0.351879	0.353953	0.343281	0.331936	0.380922	0.397528	0.415827	0.388064
Os01g0120600	0.0505485	0.0643504	0.0521228	0.0792532	0.07659	0.0541073	0.0700498	0.0744605	0.0630179	0.0746317	0.0687847	0.0534056	0.0745374	0.0567185	0.0560242	0.0689425	0.0778514	0.065028	0.0693524	0.0593344	0.0651288	0.0580307
Os01g0120700	0.0544902	0.0564589	0.046611	0.0530931	0.0577519	0.0458102	0.0638628	0.0609797	0.048497	0.0645161	0.0576046	0.0583	0.0574334	0.0574011	0.0551212	0.0509757	0.0658433	0.0522296	0.0633435	0.0510687	0.0572397	0.0497861
Os01g0120800	0.0510385	0.0535175	0.0477909	0.0517713	0.0524372	0.0503727	0.0544629	0.0515447	0.0478902	0.052941	0.0545244	0.0529142	0.0527332	0.05306	0.0518893	0.0518783	0.0532689	0.0501465	0.0519189	0.051021	0.0553217	0.0549234
Os01g0121000	0.00182914	0.00228571	0.00109158	0.00853549	0.00577821	0.00114297	0.00194417	0.00748441	0.000921128	0.00145642	0.00108142	0.00177956	0.00131406	0.00159713	0.00664274	0.00736006	0.00238754	0.00146288	0.0073304	0.0010142	0.00138749	0.00131507
Os01g0121100	0.0393706	0.0464004	0.0413905	0.0388311	0.0331456	0.0429799	0.0417552	0.0445545	0.0361165	0.0346522	0.0380675	0.0413019	0.0418121	0.0418906	0.0411032	0.0378046	0.0472103	0.0440124	0.0468887	0.0391971	0.0433467	0.0431843
Os01g0121200	0.0306361	0.0320026	0.0330652	0.0309258	0.0294782	0.0326091	0.0282701	0.0327797	0.0312009	0.0294938	0.0260562	0.0270256	0.0295714	0.0255419	0.0333525	0.0285641	0.031679	0.0293408	0.0306363	0.0299875	0.0281698	0.0296064
Os01g0121300	0.0822657	0.0964426	0.0540919	0.101905	0.0951112	0.0519691	0.101196	0.0989875	0.0580904	0.111435	0.121218	0.106194	0.0784839	0.114678	0.0943821	0.100874	0.0969906	0.0883915	0.11064	0.107279	0.117577	0.0978994
Os01g0121400	0.0851538	0.100011	0.0562221	0.105884	0.0999106	0.0542756	0.105533	0.105327	0.0606856	0.116393	0.125387	0.110545	0.0818428	0.119494	0.0985891	0.104669	0.101853	0.0921439	0.116355	0.113054	0.123852	0.10278
Os01g0121500	0.00990191	0.0172607	0.0124949	0.016481	0.0232088	0.0175511	0.0218888	0.02495	0.0188407	0.014918	0.0130246	0.0138022	0.0227068	0.0141582	0.0211189	0.0165289	0.0199057	0.018065	0.0187783	0.0164668	0.0235735	0.0227661
Os01g0121600	0.156131	0.115612	0.10132	0.149908	0.122803	0.109064	0.141822	0.139136	0.0882931	0.142302	0.185161	0.182831	0.111551	0.175432	0.185963	0.180169	0.133252	0.167341	0.15991	0.178785	0.208865	0.200719
Os01g0121700	0.0976576	0.0841657	0.0643258	0.10524	0.0919032	0.070969	0.102879	0.101984	0.0688254	0.0964519	0.123789	0.124955	0.0818278	0.111284	0.112027	0.111611	0.099092	0.10348	0.104667	0.112949	0.134009	0.120952
Os01g0121800	0.0488187	0.0553928	0.0434204	0.0590932	0.0630841	0.0385594	0.0598147	0.0590506	0.0447471	0.0628056	0.0588823	0.0582268	0.0642004	0.0629499	0.0452438	0.0511358	0.059188	0.0527553	0.0596829	0.0550513	0.057105	0.0592496
Os01g0121900	0.0716001	0.0789508	0.0372881	0.0795171	0.0787462	0.0414113	0.0945374	0.0711107	0.0503723	0.089859	0.0929613	0.0981459	0.0837423	0.0986892	0.0847446	0.0798939	0.0876563	0.0749566	0.0976596	0.0987875	0.113722	0.0957458
Os01g0121950	0.00477445	0.0031679	0.00309562	0.00377358	0.00402325	0.00162168	0.00430416	0.00601751	0.00354872	0.00330137	0.00556227	0.00708269	0.00963461	0.00295567	0.00430231	0.00565262	0.00785469	0.00520833	0.00728051	0.00385521	0.00863422	0.00606183
Os01g0122000	0.245594	0.239545	0.184424	0.236902	0.222894	0.21017	0.255157	0.252458	0.205704	0.228204	0.261872	0.265074	0.237577	0.256249	0.266111	0.256173	0.226162	0.229167	0.265723	0.256693	0.255923	0.293569
Os01g0122200	0.181649	0.202027	0.137179	0.189062	0.201414	0.139438	0.196572	0.206087	0.182803	0.188443	0.217958	0.198272	0.189677	0.215391	0.20681	0.214604	0.190581	0.205686	0.200734	0.194287	0.230138	0.223829
Os01g0122367	0.194213	0.215842	0.152597	0.194912	0.211506	0.155809	0.206695	0.217615	0.19933	0.197854	0.222086	0.208626	0.204486	0.226228	0.221719	0.224184	0.199039	0.220603	0.213036	0.202729	0.239792	0.238131
Os01g0122534	0.388353	0.371035	0.260972	0.410598	0.365748	0.249645	0.401931	0.42915	0.352035	0.379706	0.371934	0.382602	0.373161	0.413359	0.380053	0.393354	0.380421	0.385742	0.411211	0.390684	0.391325	0.41557
Os01g0122701	0.420565	0.39334	0.249568	0.427036	0.371644	0.232536	0.407939	0.453249	0.364581	0.388819	0.390133	0.390198	0.379829	0.42299	0.400935	0.41345	0.383236	0.401115	0.432146	0.408618	0.411459	0.420686
Os01g0123500	0.181867	0.181685	0.121321	0.192163	0.182813	0.126152	0.197246	0.201105	0.144167	0.186465	0.207241	0.220111	0.172422	0.243523	0.233458	0.226211	0.190141	0.209788	0.237864	0.218032	0.258197	0.232868
Os01g0123700	0.227335	0.267086	0.159247	0.262529	0.334519	0.168441	0.31382	0.267032	0.215225	0.303239	0.331791	0.300016	0.251544	0.298022	0.308147	0.311488	0.246569	0.299731	0.297292	0.29737	0.346204	0.319267
Os01g0123800	0.101597	0.112968	0.0723655	0.0925	0.0957734	0.0634994	0.0998868	0.121951	0.0929733	0.107755	0.0982143	0.15694	0.124175	0.138015	0.121452	0.16132	0.117922	0.150418	0.155748	0.139025	0.143134	0.154855
Os01g0123900	0.189661	0.196334	0.139623	0.193893	0.193598	0.127198	0.185303	0.190324	0.143478	0.22645	0.182386	0.246059	0.199679	0.227147	0.207518	0.237782	0.22038	0.208462	0.227329	0.219205	0.24017	0.236909
Os01g0124000	0.18589	0.206211	0.141612	0.186332	0.188752	0.134215	0.197329	0.179837	0.144113	0.20451	0.212264	0.21693	0.169765	0.239878	0.211343	0.224215	0.198576	0.178217	0.207814	0.216226	0.23342	0.216683
Os01g0124100	0.221374	0.243837	0.185907	0.23982	0.254291	0.177283	0.261651	0.276159	0.203983	0.229934	0.278583	0.315235	0.234655	0.320326	0.313067	0.345267	0.259093	0.280996	0.300148	0.310621	0.315402	0.323576
Os01g0124200	0.0112797	0.00785928	0.00290152	0.0303157	0.025923	0.0140807	0.0197397	0.0283212	0.0197901	0.037991	0.0315915	0.0151758	0.00494514	0.0114928	0.04441	0.0508189	0.0321754	0.0257415	0.0303581	0.0512334	0.0578125	0.0301624
Os01g0124401	0.119384	0.105109	0.0872158	0.13984	0.121779	0.0674997	0.121895	0.117269	0.106952	0.122775	0.141381	0.132805	0.12003	0.128426	0.135824	0.11775	0.123538	0.110419	0.118383	0.118181	0.149596	0.137224
Os01g0124550	0.126029	0.127975	0.108881	0.110805	0.112355	0.115417	0.12673	0.119456	0.112837	0.118171	0.114614	0.13595	0.129385	0.125959	0.119773	0.117818	0.119768	0.119201	0.12236	0.115802	0.124383	0.120087
Os01g0124600	0.0897454	0.073487	0.0487397	0.0984456	0.0804481	0.0476137	0.0940755	0.112299	0.0647729	0.103994	0.107035	0.103124	0.0910014	0.108651	0.0895872	0.105826	0.0943396	0.0797348	0.0995965	0.108083	0.105245	0.0765242
Os01g0124650	0.103982	0.107868	0.0780801	0.139642	0.114001	0.052123	0.112758	0.155736	0.0966048	0.150683	0.139022	0.137946	0.104344	0.128455	0.118789	0.122518	0.140221	0.101675	0.0961571	0.113624	0.127289	0.106072
Os01g0124700	0.104206	0.110253	0.0787478	0.143151	0.117647	0.0526471	0.114939	0.158616	0.0967515	0.154063	0.141173	0.140422	0.106861	0.132156	0.121831	0.125249	0.14632	0.105382	0.1007	0.116515	0.132628	0.107765
Os01g0124900	0.430226	0.482121	0.351843	0.470991	0.461316	0.360036	0.467484	0.480059	0.38369	0.477484	0.492376	0.462018	0.445307	0.485639	0.460031	0.454993	0.448763	0.415801	0.484992	0.463408	0.492773	0.454132
Os01g0125000	0.174598	0.292165	0.131423	0.290501	0.302604	0.133067	0.270666	0.269839	0.187418	0.327362	0.356418	0.245638	0.269522	0.302351	0.2572	0.251347	0.244408	0.189316	0.369131	0.250355	0.280705	0.243222
Os01g0125500	0.315814	0.304308	0.275862	0.307852	0.302811	0.291262	0.302083	0.3109	0.294496	0.300873	0.310117	0.328397	0.300674	0.338958	0.354997	0.329319	0.28214	0.295756	0.290448	0.319773	0.334783	0.356511
Os01g0125550	0.0718605	0.0837538	0.0418322	0.0931535	0.0952075	0.0430451	0.108051	0.0766204	0.0637423	0.0934781	0.0914849	0.0969725	0.0772923	0.105983	0.0884163	0.115799	0.0899384	0.0925747	0.0993158	0.100458	0.124808	0.115475
Os01g0125600	0.0461369	0.0590482	0.022576	0.0707748	0.0594705	0.0306712	0.0655723	0.056914	0.0401353	0.047917	0.0652283	0.0684651	0.05433	0.0702134	0.0550588	0.056315	0.0623288	0.0532371	0.0712266	0.0627287	0.075125	0.0716261
Os01g0125700	0.0679589	0.0629832	0.0517362	0.0615385	0.0695555	0.0522772	0.0658179	0.0615087	0.0507017	0.0661979	0.0718543	0.0611659	0.0592598	0.0540062	0.0570726	0.0556722	0.064492	0.0514627	0.0575883	0.059435	0.0514158	0.0616087
Os01g0125800	0.04662	0.043129	0.0380174	0.0437399	0.0421091	0.0381993	0.041944	0.0410264	0.0372719	0.0428436	0.0381918	0.0425524	0.0429728	0.0388268	0.0395391	0.0403522	0.0451825	0.0376973	0.0415563	0.0383735	0.0346445	0.0386028
Os01g0125850	0.046198	0.0428615	0.0374323	0.0440608	0.0421941	0.0377414	0.0412611	0.0400756	0.0369046	0.042879	0.0387443	0.0427702	0.0438686	0.0389124	0.0400931	0.0408889	0.0447357	0.03781	0.0400206	0.0391977	0.0352952	0.0397471
Os01g0125900	0.107959	0.11862	0.090738	0.12019	0.113485	0.0874504	0.131719	0.123874	0.0987252	0.122201	0.130273	0.135284	0.114422	0.134965	0.120734	0.125064	0.118972	0.117471	0.126394	0.117867	0.124817	0.122296
Os01g0126000	0.0613636	0.0690798	0.0372863	0.0700461	0.0640436	0.0349357	0.0711297	0.0658767	0.049287	0.0699449	0.0703546	0.0832912	0.062568	0.0878879	0.0971536	0.0847091	0.0824011	0.0756409	0.0809636	0.0871216	0.098291	0.0952475
Os01g0126100	0.0421173	0.0456188	0.0266075	0.0440209	0.0455372	0.0231083	0.0459666	0.0460907	0.0361833	0.0413821	0.0570795	0.0659155	0.0485007	0.061004	0.0640712	0.0628088	0.0455352	0.046746	0.0609506	0.0635225	0.0749565	0.0687258
Os01g0126200	0.219808	0.237802	0.146449	0.235876	0.270317	0.166556	0.25804	0.264231	0.189726	0.262305	0.282501	0.271369	0.211957	0.264084	0.254757	0.265101	0.239603	0.216722	0.253419	0.259556	0.289191	0.257523
Os01g0126401	0.250043	0.309464	0.194623	0.274555	0.310423	0.19088	0.335624	0.361308	0.230454	0.348891	0.368911	0.340317	0.278888	0.348144	0.299992	0.313905	0.31212	0.2913	0.310592	0.368964	0.364682	0.359274
Os01g0126600	0.216573	0.285666	0.164952	0.262941	0.288878	0.164684	0.321868	0.34477	0.197167	0.32911	0.352326	0.315523	0.252865	0.327351	0.270641	0.285748	0.293311	0.262237	0.288939	0.33556	0.341894	0.323104
Os01g0126900	0.00441784	0.00516034	0.0102766	0.00212314	0.00500268	0.00443678	0.00283286	0.00331565	0.0109777	0.00629891	0.00909494	0.00252805	0.00289722	0.00246002	0.00460583	0.00563032	0.00625652	0.00397189	0.00274826	0.00828729	0.0048166	0.00391727
Os01g0127000	0.0248848	0.0250237	0.0230248	0.0274469	0.0274895	0.00752247	0.00554808	0.0205305	0.0218137	0.0302598	0.0251305	0.0218347	0.0206755	0.020127	0.0228599	0.0298488	0.0152729	0.00949842	0.0185271	0.0342379	0.0284536	0.0275081
Os01g0127100	0.0225543	0.0211672	0.0124923	0.0272617	0.0251764	0.00358386	0.00441951	0.0200297	0.0129786	0.027027	0.0203791	0.0206587	0.0189986	0.019451	0.0200762	0.0266232	0.00988338	0.00679117	0.017507	0.0291213	0.0259684	0.0259434
Os01g0127200	0.139552	0.151715	0.101442	0.155197	0.148719	0.105361	0.158707	0.150645	0.117373	0.15697	0.157466	0.160428	0.150828	0.17161	0.160406	0.169326	0.137753	0.152332	0.156303	0.174455	0.179795	0.17628
Os01g0127300	0.0345832	0.0310243	0.0333583	0.039067	0.037014	0.0422471	0.034772	0.0354858	0.0360677	0.0359855	0.0463095	0.0422468	0.0332884	0.0375016	0.0426509	0.0417795	0.0343332	0.0363451	0.0439597	0.0498016	0.0406512	0.0397796
Os01g0127400	0.0298494	0.033513	0.0293611	0.0378219	0.0373778	0.0346865	0.0351013	0.0348327	0.0354769	0.0378068	0.0355049	0.0325991	0.0301602	0.0309934	0.0364992	0.032178	0.036862	0.0375693	0.033105	0.0352428	0.0379111	0.0370673
Os01g0127450	0.0178204	0.0237078	0.0126797	0.0246962	0.0250049	0.018506	0.0243377	0.0206186	0.019218	0.0261915	0.017049	0.0151343	0.018458	0.0130072	0.0251872	0.0265003	0.0249861	0.0260956	0.0168288	0.0254597	0.0248768	0.018715
Os01g0127500	0.0100581	0.0142541	0.00896484	0.0151193	0.0118577	0.00827754	0.0119202	0.00855158	0.00791652	0.00855491	0.00036483	0.0118647	0.010453	0.0197889	0.0130498	0.0155965	0.0112189	0.0115055	0.0168269	0.0172148	0.0104139	0.00121271
Os01g0127600	0.129036	0.142412	0.0980364	0.134631	0.128505	0.0822765	0.144389	0.135115	0.104404	0.146762	0.135825	0.172457	0.116114	0.182876	0.168605	0.178308	0.173645	0.140109	0.172496	0.168579	0.175759	0.168887
Os01g0127700	0.148471	0.175228	0.0733952	0.164725	0.154493	0.0710497	0.166415	0.161908	0.0854123	0.174462	0.17544	0.186646	0.114014	0.204056	0.156592	0.184359	0.139039	0.145386	0.196295	0.159854	0.206767	0.193788
Os01g0127900	0.0908942	0.0898618	0.0668974	0.0926476	0.099806	0.068073	0.111198	0.0949117	0.0684932	0.0904672	0.121168	0.0947563	0.0898156	0.108654	0.0954528	0.100331	0.0955197	0.0858628	0.103858	0.0867475	0.114237	0.102764
Os01g0128000	0.0405172	0.0350515	0.0317319	0.0272442	0.0224626	0.03031	0.0410996	0.0243688	0.0207058	0.0213141	0.0305238	0.0438683	0.0415114	0.0349303	0.0310773	0.0307082	0.0338655	0.0322549	0.028739	0.0200239	0.0309522	0.0240199
Os01g0128100	0.0570813	0.0638968	0.030656	0.0790794	0.0778313	0.0299978	0.0753309	0.0823309	0.0424345	0.0757251	0.0830427	0.0893645	0.050455	0.0941161	0.0757265	0.0862236	0.0760069	0.0678884	0.0962794	0.0813795	0.103467	0.0702743
Os01g0128200	0.0932664	0.104462	0.0600061	0.11883	0.117666	0.059171	0.114791	0.129874	0.0765178	0.118895	0.12335	0.13865	0.0861311	0.150882	0.123685	0.140832	0.121783	0.115563	0.13687	0.119724	0.161868	0.119127
Os01g0128250	0.0555556	0.053693	0.0262393	0.0534647	0.0548104	0.0304843	0.0746045	0.0733886	0.0359759	0.0567799	0.0595027	0.0889069	0.0440649	0.10312	0.0669189	0.0764581	0.0822949	0.0678138	0.0631771	0.047203	0.0757943	0.0582677
Os01g0128300	0.0638556	0.0653925	0.0445165	0.0569358	0.052382	0.0405481	0.0590687	0.0573823	0.0469189	0.0514943	0.0631159	0.0545365	0.0557276	0.0540709	0.0516977	0.0601695	0.0526413	0.0581002	0.0557039	0.0556619	0.045388	0.0508795
Os01g0128400	0.0702133	0.0653015	0.0605494	0.0678858	0.0639596	0.0535115	0.0647397	0.0614359	0.062959	0.0646625	0.0628756	0.0673735	0.0667752	0.0631657	0.0561056	0.0643354	0.0672931	0.0729225	0.0616305	0.0676331	0.0626744	0.0611543
Os01g0128700	0.375396	0.417601	0.277173	0.380676	0.412629	0.273526	0.363105	0.367183	0.315526	0.399239	0.412587	0.387396	0.355985	0.427266	0.43468	0.431906	0.379946	0.303723	0.384213	0.402266	0.445128	0.417865
Os01g0128800	0.127984	0.148065	0.0826279	0.13616	0.159754	0.0728405	0.134889	0.129383	0.0892331	0.148958	0.176762	0.140049	0.12962	0.152041	0.16078	0.161927	0.145617	0.0911198	0.140188	0.140649	0.177506	0.143471
Os01g0129200	0.00177008	0.00154083	0.00157392	0.00083875	0.00139039	0.00157938	0.0012813	0.00122926	0.00187245	0.00154671	0.00142487	0.00132531	0.000995892	0.000913335	0.000796038	0.001919	0.00232952	0.000921416	0.00159509	0.00109926	0.000973473	0.0013356
Os01g0129500	0.261051	0.301498	0.187672	0.307677	0.286114	0.144289	0.275389	0.28128	0.200963	0.319701	0.359734	0.295223	0.299311	0.326356	0.287571	0.269138	0.243993	0.250022	0.355844	0.307258	0.343396	0.305205
Os01g0129550	0.151787	0.172561	0.111473	0.184186	0.160521	0.0959872	0.194716	0.190087	0.13423	0.179337	0.226032	0.203963	0.179567	0.185258	0.184118	0.183901	0.177236	0.158628	0.20555	0.161801	0.222074	0.20253
Os01g0129600	0.0511221	0.0471074	0.024107	0.0520083	0.0421426	0.0295148	0.0451942	0.0701926	0.0373675	0.0318536	0.0478702	0.0551793	0.0500838	0.0548721	0.0522388	0.0425084	0.0483271	0.0371789	0.0637993	0.0428603	0.0433638	0.0561258
Os01g0129800	0.110298	0.133471	0.0913049	0.109616	0.113662	0.070931	0.12249	0.116032	0.0836778	0.11661	0.133407	0.119616	0.102727	0.136885	0.122402	0.139839	0.12444	0.126307	0.116286	0.114044	0.136115	0.119391
Os01g0130000	0.070959	0.0655574	0.0419088	0.0773234	0.0867577	0.0372777	0.071454	0.090397	0.0521171	0.077943	0.0856977	0.07922	0.0685692	0.0816777	0.0755561	0.0829785	0.0813554	0.0622876	0.0849341	0.0781605	0.0883171	0.075193
Os01g0130100	0.140268	0.134248	0.0851137	0.151326	0.160885	0.0807097	0.157464	0.164363	0.108871	0.143609	0.16799	0.16498	0.134427	0.173927	0.142053	0.168997	0.155631	0.129683	0.166938	0.148779	0.179919	0.14273
Os01g0130200	0.000929525	0.00126074	0.00131955	0.00110619	0.00156233	0.00157233	0.00188206	0.00123865	0.00119225	0.0016269	0.00122331	0.00125662	0.000742627	0.00184374	0.00093505	0.00119871	0.00108911	0.00200351	0.00268933	0.00105163	0.00117807	0.00116121
Os01g0130400	0.144038	0.177381	0.0908393	0.17888	0.187999	0.0923527	0.185931	0.193907	0.13043	0.18185	0.20126	0.183688	0.170522	0.229264	0.18558	0.177119	0.179407	0.14395	0.17897	0.184172	0.201042	0.189905
Os01g0130500	0.00204332	0.000810592	0.00160831	0.000768246	0.000845547	0.00147315	0.0014595	0.000830795	0.00142121	0.00105541	0.00159617	0.00068697	0.000863185	0.00172159	0.00168666	0.000991473	0.00126502	0.00154696	0.00131723	0.00103279	0.00100985	0.00232126
Os01g0130900	0.200698	0.252374	0.212625	0.236065	0.197333	0.14869	0.241956	0.288059	0.189442	0.242554	0.267016	0.263486	0.227161	0.304345	0.288253	0.288866	0.17967	0.213006	0.30963	0.304326	0.278368	0.355437
Os01g0131250	0.154131	0.174385	0.117132	0.155719	0.159239	0.114296	0.152948	0.169041	0.12609	0.172056	0.181181	0.178205	0.158092	0.189377	0.154036	0.158587	0.168748	0.156735	0.146356	0.158042	0.166779	0.175693
Os01g0131300	0.089424	0.0947462	0.0460476	0.111487	0.0992018	0.0548076	0.0979164	0.10725	0.0683663	0.108199	0.116958	0.127277	0.114385	0.115035	0.0971746	0.0936953	0.117077	0.0999627	0.119334	0.113592	0.100029	0.145807
Os01g0131600	0.2286	0.258977	0.115347	0.23513	0.293656	0.106955	0.264446	0.220882	0.165114	0.254172	0.292208	0.284034	0.22664	0.267262	0.239701	0.240337	0.258134	0.200053	0.275884	0.254155	0.295187	0.239875
Os01g0131450	0.2427	0.271485	0.122529	0.2508	0.302588	0.119498	0.281677	0.243107	0.181079	0.274806	0.302303	0.302323	0.244607	0.282365	0.256523	0.256886	0.271104	0.217643	0.295003	0.271039	0.31324	0.255905
Os01g0131800	0.123357	0.12461	0.0984673	0.122323	0.126452	0.084354	0.124447	0.128522	0.100842	0.130181	0.141776	0.129167	0.119623	0.151463	0.140019	0.135126	0.130922	0.134167	0.132239	0.127294	0.149433	0.130169
Os01g0131900	0.0712871	0.0643154	0.0511333	0.0655863	0.0641956	0.0458747	0.0601074	0.0619483	0.0497013	0.068433	0.0629081	0.0591458	0.0622124	0.0680829	0.0629036	0.0650775	0.0678919	0.0560714	0.0712121	0.0658797	0.0688724	0.0557224
Os01g0132000	0.0590437	0.0599753	0.0349489	0.0668473	0.0700835	0.0330646	0.0675639	0.0539877	0.0395865	0.0631293	0.0667235	0.0782796	0.0617903	0.0989828	0.0858437	0.0949295	0.0689219	0.0460634	0.0787898	0.0718736	0.0921036	0.0823035
Os01g0132050	0.180705	0.192732	0.0914267	0.210021	0.211009	0.0855952	0.206175	0.219446	0.112536	0.248263	0.261463	0.23147	0.159665	0.263377	0.216543	0.23274	0.20242	0.172101	0.255108	0.219881	0.269437	0.22513
Os01g0132100	0.193576	0.205877	0.0990531	0.230745	0.225011	0.0922028	0.221846	0.240383	0.121551	0.264463	0.289028	0.253324	0.175806	0.29062	0.238305	0.252695	0.219817	0.189755	0.280834	0.2414	0.294989	0.250063
Os01g0132200	0.00515844	0.00139665	0.000892061	0.0018648	0.00127226	0.0013986	0.00458907	0.00205867	0.00139243	0	0.00171969	0.00630456	0.00381134	0.00287081	0.00509915	0.0106667	0.0132948	0.00636943	0.0101911	0.00367309	0.00417101	0.0102527
Os01g0132400	0.0590076	0.0649735	0.0324887	0.0579548	0.0515541	0.0369899	0.0688861	0.0622366	0.0299979	0.0655657	0.0785393	0.0941884	0.0548639	0.0975095	0.0690243	0.0693731	0.0781399	0.0451812	0.089948	0.0754664	0.0865514	0.0977601
Os01g0132500	0.177049	0.217028	0.110941	0.204837	0.222611	0.114796	0.232681	0.177148	0.162212	0.231981	0.241519	0.220553	0.178524	0.231093	0.213007	0.238065	0.213715	0.197992	0.208573	0.232703	0.235329	0.22696
Os01g0132700	0.147445	0.149683	0.111366	0.145652	0.141912	0.107815	0.161434	0.153646	0.117325	0.151777	0.173708	0.167556	0.128848	0.179515	0.169251	0.173588	0.152434	0.14579	0.174523	0.160609	0.185975	0.182332
Os01g0132766	0.0398738	0.0558941	0.0304058	0.0584163	0.0527715	0.0334162	0.0705953	0.0491362	0.0407962	0.0485974	0.0725181	0.0470124	0.0375875	0.0555278	0.0438735	0.0306166	0.0541576	0.0600966	0.0575303	0.0482274	0.0525056	0.0411345
Os01g0132800	0.045139	0.0438629	0.0471548	0.0465134	0.0433864	0.0462284	0.0437536	0.0430435	0.0460036	0.043581	0.041555	0.044102	0.0453283	0.0449224	0.0451368	0.0442932	0.0449853	0.0458121	0.0449628	0.0426161	0.0427841	0.0446459
Os01g0133100	0.182648	0.233476	0.0822001	0.197338	0.200159	0.0873794	0.246039	0.203462	0.145329	0.204339	0.223809	0.263285	0.147876	0.242955	0.202505	0.229817	0.24111	0.177387	0.223562	0.234166	0.286706	0.231476
Os01g0133200	0.0520107	0.0486504	0.0378645	0.0493984	0.0420971	0.0393543	0.0445574	0.0494361	0.0389993	0.0458154	0.0425407	0.0440422	0.0458413	0.051494	0.0425186	0.0396295	0.0471606	0.0516815	0.0473306	0.0463715	0.0529975	0.0487836
Os01g0133400	0.0941938	0.109753	0.0766795	0.121592	0.119535	0.0724614	0.124768	0.118874	0.0903367	0.130415	0.125276	0.12175	0.0995598	0.128395	0.115301	0.107711	0.119215	0.111086	0.114886	0.111705	0.136834	0.10488
Os01g0133500	0.0795737	0.099944	0.0508752	0.0981911	0.10227	0.0493041	0.102288	0.0980601	0.0596156	0.105914	0.118254	0.107469	0.0729825	0.161283	0.126391	0.12135	0.0981128	0.113485	0.123597	0.124451	0.142684	0.140976
Os01g0133600	0.00081182	0.000892591	0.00125614	0.000459453	0.0012655	0.00163815	0.00243952	0.00161856	0.00123655	0.000272926	0.000359195	0.000685871	0.000339501	0.00104362	0.00119665	0.00174659	0.0013465	0.00128747	0.00168837	0.000736739	0.002482	0.00110522
Os01g0133650	0.000519211	0.00116822	0.00108597	0	0.000705716	0.0014964	0.00268962	0.000774293	0.00134454	0.000401284	0.000476644	0.000652032	0.000233754	0.000552181	0.00119237	0.00183066	0.00145603	0.00122639	0.00234506	0.00109689	0.00310345	0.00109729
Os01g0133700	0.00156351	0.000939653	0.000692864	0.00160018	0.00193977	0.00176229	0.00095039	0.00194294	0.00096267	0.00130742	0.00138053	0.00241279	0.0013445	0.0014575	0.00129435	0.00181324	0.00159474	0.00147225	0.00145702	0.0018062	0.0020393	0.00180596
Os01g0133799	0.0018849	0.000725584	0.000715649	0.0016866	0.00229391	0.00159823	0.00130446	0.00207623	0.000799361	0.00165328	0.00136426	0.00193024	0.00164451	0.00120361	0.00115316	0.00211178	0.00187699	0.00138355	0.00131169	0.00142959	0.00164724	0.00201468
Os01g0133832	0.146105	0.152358	0.0851927	0.158352	0.195622	0.0741834	0.177584	0.211906	0.124845	0.182203	0.193935	0.176531	0.13345	0.206534	0.172336	0.156725	0.179032	0.150203	0.17881	0.215096	0.161963	0.121933
Os01g0133866	0.00120337	0.00524246	0.0021575	0.00224215	0.00146413	0.00189573	0.000794281	0.00119048	0.00159363	0	0	0	0.00352113	0.00201207	0.0048216	0.00119761	0.00163399	0.00220103	0	0.00355872	0	0.00156372
Os01g0133900	0.00102828	0.00250836	0.00278261	0.00218659	0.00128041	0.00120579	0.000757002	0.0021978	0.00140252	0	0.00179533	0	0	0.000898473	0.00317662	0	0.000860585	0.00119689	0	0.00124844	0	0.00208478
Os01g0134200	0.0990294	0.116936	0.0513494	0.0831433	0.0965693	0.0546773	0.129188	0.0890653	0.071724	0.130166	0.141078	0.0927132	0.0862091	0.111304	0.0967218	0.0783746	0.0898826	0.0629301	0.0992057	0.0889488	0.12123	0.0940467
Os01g0134500	0.084191	0.0806136	0.0609253	0.0831801	0.0851674	0.0589354	0.089403	0.0895045	0.0623163	0.0831434	0.0936585	0.109557	0.0784117	0.103944	0.0805703	0.0887707	0.078413	0.0776485	0.0929435	0.0781729	0.113998	0.100072
Os01g0134700	0.000982157	0.000787557	0.00128855	0.00107894	0.000593472	0.00139823	0.000968617	0.00186683	0.00229637	0.000905797	0.00293725	0.00154709	0.00166883	0.000628338	0.00136971	0.00180535	0.00125681	0.000874891	0.000887705	0.000982157	0.000680118	0.000796813
Os01g0134800	0.00212486	0.00126775	0.00127301	0.000633072	0.000720357	0.00168464	0.00136986	0.00319843	0.00125614	0.00243498	0.00125471	0.00116945	0.000804413	0.00152672	0.00117371	0.00122019	0.000629327	0.00129433	0.00532081	0.00130361	0.001655	0.00188603
Os01g0134850	0.0021574	0.00127448	0.00123131	0.000806452	0.000648761	0.00172357	0.00126215	0.00303405	0.00118089	0.00230738	0.00116473	0.00120127	0.000853424	0.00157495	0.00111332	0.00102124	0.000803029	0.00132307	0.00488622	0.0011966	0.00134078	0.00167915
Os01g0134900	0.128604	0.137803	0.0879441	0.121812	0.116954	0.0892721	0.120404	0.124588	0.109589	0.129551	0.118943	0.147407	0.114722	0.12584	0.101845	0.112693	0.125179	0.100392	0.113701	0.111329	0.126172	0.10722
Os01g0135000	0.0142424	0.0262987	0.00709688	0.0654716	0.0649862	0.0257422	0.0395448	0.0326714	0.0264317	0.0502831	0.0302829	0.0231043	0.0316687	0.0166752	0.0480926	0.0559956	0.0340237	0.0337323	0.0293896	0.0272705	0.0421024	0.0219916
Os01g0135600	0.115181	0.113469	0.0847022	0.141252	0.126256	0.091544	0.144397	0.129882	0.124657	0.156193	0.119277	0.142251	0.106817	0.156717	0.153911	0.16185	0.127771	0.120239	0.100817	0.176806	0.149976	0.160975
Os01g0135700	0.013587	0.019502	0.00763359	0.0176903	0.0260557	0.0115204	0.0355594	0.03192	0.0205632	0.0135794	0.0181174	0.0680473	0.0284311	0.0599467	0.0476715	0.0716247	0.0521562	0.0609151	0.07801	0.0595471	0.10091	0.113812
Os01g0135800	0.136109	0.159138	0.069637	0.115191	0.146168	0.0461929	0.0925926	0.0994057	0.0978261	0.161929	0.1422	0.166667	0.139133	0.130655	0.145901	0.132599	0.140291	0.120463	0.122128	0.183221	0.145533	0.14684
Os01g0135900	0.0907451	0.0762332	0.0379203	0.107475	0.109893	0.0400543	0.0986597	0.108854	0.0640532	0.133135	0.118699	0.121406	0.0860735	0.114569	0.10496	0.12164	0.0879679	0.0813027	0.0929432	0.11208	0.0932769	0.123406
Os01g0136000	0.0922398	0.0979078	0.0740096	0.118671	0.0943396	0.0652221	0.105047	0.106218	0.0856406	0.107682	0.139367	0.114519	0.092691	0.123451	0.112537	0.10686	0.111659	0.133104	0.0966764	0.121973	0.133164	0.138295
Os01g0136050	0.0931117	0.0998585	0.0768796	0.1207	0.0960506	0.0673932	0.106301	0.107979	0.0880692	0.108027	0.14177	0.116502	0.0938771	0.125796	0.115807	0.109793	0.112859	0.134477	0.0977261	0.125228	0.135362	0.142686
Os01g0136100	0.226384	0.22046	0.174523	0.21029	0.201295	0.188979	0.232132	0.228065	0.203833	0.212345	0.198789	0.248526	0.20326	0.207845	0.211956	0.224496	0.220071	0.207778	0.235352	0.233761	0.243947	0.208204
Os01g0136200	0.188141	0.199581	0.155302	0.199164	0.195754	0.125418	0.187662	0.19046	0.161858	0.193003	0.204121	0.201422	0.178738	0.223473	0.222172	0.214488	0.180564	0.177569	0.212605	0.201363	0.229409	0.205016
Os01g0136300	0.0602681	0.0640445	0.0545064	0.0593494	0.0742737	0.0429677	0.0451767	0.0735855	0.0424406	0.0390183	0.0356551	0.0549015	0.0521571	0.079842	0.081809	0.0758305	0.0476387	0.0551354	0.0612965	0.070648	0.0573748	0.0476867
Os01g0136400	0.0737419	0.0754694	0.0421567	0.0903617	0.0860734	0.0475042	0.0851013	0.0823956	0.0589979	0.0923246	0.0946203	0.0908882	0.0741103	0.0993555	0.0808258	0.0964742	0.0834219	0.0724196	0.0827145	0.0824259	0.103434	0.081136
Os01g0136450	0.0924453	0.107383	0.0488357	0.123249	0.1075	0.0569077	0.0949721	0.122424	0.0749728	0.138904	0.144045	0.118569	0.0893994	0.123606	0.103431	0.122511	0.0992694	0.0818675	0.095675	0.0886342	0.138991	0.101385
Os01g0136500	0.125695	0.131184	0.0516902	0.149059	0.134527	0.0633712	0.132746	0.170765	0.0832438	0.179024	0.174432	0.174479	0.113415	0.172475	0.127347	0.148017	0.138384	0.114125	0.124158	0.115015	0.186773	0.137023
Os01g0136502	0.0793135	0.064688	0.056456	0.0887464	0.0877384	0.0608586	0.0924561	0.0654006	0.0760797	0.0814264	0.0673391	0.07049	0.0703373	0.0856978	0.0786418	0.106233	0.0877572	0.0675952	0.0643045	0.0832185	0.078916	0.0626496
Os01g0136600	0.106815	0.127324	0.0934557	0.0965237	0.131084	0.106911	0.0971292	0.205128	0.149852	0.162758	0.116915	0.0644531	0.115735	0.125898	0.106209	0.0926148	0.0741286	0.0867599	0.0895596	0.112782	0.120115	0.0847145
Os01g0136700	0.181001	0.196683	0.164737	0.203894	0.210583	0.140251	0.202697	0.209304	0.14338	0.202186	0.209009	0.216363	0.17989	0.228631	0.19722	0.18744	0.192867	0.178926	0.207544	0.211043	0.246012	0.214762
Os01g0136800	0.0662924	0.0672922	0.0344274	0.067253	0.0674721	0.0375877	0.0720531	0.0785607	0.051511	0.0856685	0.0933661	0.0866408	0.0589468	0.0768864	0.0753422	0.0832422	0.0681501	0.055351	0.0780724	0.0677353	0.0823201	0.0784212
Os01g0136850	0.0671973	0.0690939	0.0362751	0.068201	0.0688464	0.0390924	0.0730023	0.0796845	0.0531532	0.0877769	0.0948711	0.0876946	0.0605408	0.0785532	0.0768557	0.0845488	0.0695928	0.0568133	0.0798622	0.0689655	0.0834207	0.0791357
Os01g0136900	0.0492185	0.0501418	0.0564711	0.0582689	0.0540991	0.0507276	0.0513417	0.0447646	0.0581507	0.0529558	0.0517529	0.0446623	0.0549264	0.0485493	0.0512879	0.0453363	0.0617253	0.0503962	0.0478824	0.0392198	0.0499938	0.047891
Os01g0137400	0.200449	0.216865	0.135624	0.225727	0.216275	0.136034	0.236043	0.225041	0.167378	0.226063	0.236422	0.241625	0.187381	0.261694	0.23766	0.237898	0.211911	0.2191	0.253367	0.235188	0.262084	0.244361
Os01g0137125	0.223151	0.225332	0.160285	0.236268	0.227161	0.155209	0.244653	0.245683	0.183053	0.234566	0.250696	0.261039	0.203827	0.276762	0.260163	0.258588	0.219791	0.236608	0.268379	0.256022	0.275806	0.264502
Os01g0137200	0.243971	0.245604	0.190725	0.300728	0.269871	0.188615	0.260206	0.259461	0.225461	0.273163	0.273	0.285001	0.243198	0.301355	0.311252	0.309975	0.236143	0.270005	0.293201	0.30299	0.322428	0.278973
Os01g0137250	0.0764325	0.077734	0.0502077	0.0812885	0.0896972	0.0472922	0.0858748	0.0871961	0.0620403	0.0769231	0.0934424	0.10814	0.0562261	0.119371	0.0953571	0.0934308	0.0702405	0.0882719	0.0948348	0.100804	0.104505	0.109338
Os01g0137266	0.180354	0.22849	0.118897	0.238764	0.211597	0.104629	0.259196	0.199759	0.171768	0.245893	0.215925	0.226632	0.209628	0.240936	0.215218	0.203485	0.229738	0.18208	0.241741	0.180017	0.246192	0.174832
Os01g0137282	0.175925	0.218665	0.115389	0.226258	0.199239	0.101208	0.24898	0.194653	0.165219	0.237955	0.205775	0.219111	0.206222	0.228491	0.206003	0.191915	0.219739	0.171102	0.227728	0.166927	0.232688	0.163444
Os01g0137300	0.141756	0.185892	0.0902567	0.191938	0.180736	0.104422	0.199768	0.175583	0.127079	0.196456	0.199488	0.193335	0.138827	0.224043	0.186341	0.19395	0.181772	0.186184	0.209695	0.190411	0.222267	0.202837
Os01g0137500	0.168583	0.17509	0.127745	0.183139	0.193602	0.136747	0.196232	0.184993	0.137686	0.175343	0.219845	0.204679	0.160786	0.209554	0.199951	0.216432	0.184047	0.182231	0.191523	0.199293	0.216721	0.192521
Os01g0137550	0.128587	0.132716	0.0854349	0.131972	0.160352	0.080885	0.159749	0.137091	0.0887764	0.131229	0.189066	0.162395	0.114397	0.17668	0.15031	0.175565	0.144605	0.144423	0.147184	0.15392	0.17057	0.143192
Os01g0137700	0.152601	0.167275	0.120111	0.162162	0.167537	0.116771	0.174635	0.201411	0.134557	0.200256	0.222544	0.254453	0.157108	0.278122	0.275965	0.247154	0.163126	0.230546	0.232922	0.264216	0.300902	0.274259
Os01g0137950	0.14425	0.18107	0.113348	0.172164	0.180166	0.100014	0.176971	0.18539	0.105473	0.17779	0.196442	0.18973	0.152221	0.18115	0.1402	0.16285	0.164736	0.147102	0.165159	0.150105	0.185143	0.154409
Os01g0138000	0.380815	0.385085	0.310187	0.36411	0.399498	0.321621	0.383974	0.401022	0.34896	0.381471	0.42374	0.410606	0.38102	0.402047	0.384831	0.403608	0.358299	0.395537	0.425939	0.397627	0.402937	0.414379
Os01g0138100	0.29035	0.334578	0.234682	0.311564	0.311349	0.220246	0.331328	0.336431	0.247072	0.326625	0.374558	0.352875	0.29527	0.357374	0.308078	0.32648	0.315126	0.299006	0.35934	0.328721	0.355273	0.336405
Os01g0138232	0.389347	0.448944	0.33348	0.418395	0.424029	0.326923	0.429224	0.44955	0.377303	0.430962	0.486845	0.45042	0.420813	0.460821	0.418406	0.41513	0.421309	0.428285	0.472434	0.458819	0.477864	0.454469
Os01g0138300	0.260234	0.298803	0.200165	0.278503	0.28879	0.189754	0.305754	0.317197	0.219551	0.302648	0.35596	0.331404	0.273377	0.329201	0.276684	0.305232	0.296666	0.27434	0.345739	0.302299	0.345292	0.317108
Os01g0138400	0.0781778	0.102531	0.036465	0.110544	0.0979889	0.0461585	0.102153	0.101596	0.0589989	0.135761	0.145954	0.143399	0.0664735	0.115955	0.107267	0.129196	0.0994727	0.0940268	0.107477	0.109695	0.139709	0.104319
Os01g0138451	0.0438177	0.051199	0.0385043	0.0380974	0.0537334	0.0333888	0.0416269	0.0545502	0.0442493	0.0544832	0.0500183	0.0381356	0.0321429	0.0514723	0.047562	0.0405931	0.046623	0.0479172	0.0415631	0.0566516	0.0609606	0.0449376
Os01g0138500	0.00162225	0.00116908	0.0011314	0.000697642	0.000807103	0.00129091	0.00140919	0.0014881	0.00131787	0.00132489	0.00108899	0.000797321	0.00104556	0.00142027	0.00104559	0.00115949	0.000790889	0.0019507	0.00122335	0.00113342	0.00149402	0.002365
Os01g0138600	0.0174643	0.0195394	0.0147572	0.0234059	0.0130694	0.0173709	0.018531	0.0255043	0.0235857	0.0229109	0.0243031	0.0188764	0.0171124	0.0137354	0.0178132	0.0136547	0.0170277	0.0217052	0.0178189	0.0132351	0.0103202	0.0180656
Os01g0138800	0.0563188	0.0576616	0.0395439	0.0466869	0.0482082	0.0443454	0.0576472	0.05218	0.0344486	0.0515681	0.0559732	0.0506477	0.0550063	0.0560023	0.0398887	0.0396896	0.0555393	0.0476421	0.0504375	0.0415818	0.0412895	0.0472036
Os01g0138900	0.0212066	0.0223148	0.0190476	0.0202551	0.016576	0.0202168	0.0223549	0.0151515	0.0181627	0.0196863	0.0156925	0.0178253	0.0225557	0.0173906	0.0149693	0.0156525	0.0213203	0.019802	0.018223	0.0181327	0.0227273	0.015
Os01g0139000	0.0377487	0.0469136	0.0196934	0.0514307	0.0487462	0.0233339	0.0469588	0.0479879	0.0195871	0.0617696	0.0422122	0.063501	0.0344576	0.0370123	0.0421086	0.0341106	0.0547082	0.030391	0.0450607	0.0362121	0.054343	0.0439815
Os01g0139200	0.0181575	0.0110174	0.0311203	0.0172362	0.0163696	0.0259087	0.00910563	0.0168389	0.015877	0.0190939	0.0118477	0.0137145	0.0109501	0.00991172	0.0118996	0.0101785	0.0107984	0.0193792	0.0233186	0.0115617	0.0118257	0.0113584
Os01g0139600	0.0919507	0.10751	0.0620724	0.111141	0.110247	0.0635723	0.113382	0.127291	0.0799387	0.128229	0.132888	0.128774	0.100407	0.132877	0.105451	0.129346	0.127287	0.117261	0.146823	0.135026	0.179379	0.12716
Os01g0139700	0.00111465	0.0020475	0.00272325	0.00123283	0.00151745	0.00097078	0.00101996	0.00469867	0.00138236	0.00135204	0.00413943	0.00132079	0.00249958	0.0013919	0.0010661	0.00123743	0.00102229	0.00111875	0.00274098	0.00148669	0.000661594	0.00696487
Os01g0139900	0.15273	0.168582	0.179339	0.182552	0.163297	0.141605	0.174195	0.175093	0.118783	0.193201	0.18282	0.185252	0.150834	0.199215	0.163856	0.175399	0.171573	0.169628	0.182048	0.165319	0.203966	0.171156
Os01g0140100	0.254116	0.281087	0.142873	0.270791	0.291884	0.139432	0.297478	0.281066	0.200776	0.335549	0.294737	0.313236	0.266101	0.277655	0.274765	0.275674	0.311866	0.264172	0.290524	0.285822	0.331471	0.29793
Os01g0140400	0.176799	0.186578	0.101002	0.194469	0.202371	0.106481	0.19113	0.1928	0.131354	0.196337	0.224954	0.198766	0.160902	0.208011	0.179422	0.192231	0.181403	0.167486	0.176459	0.178618	0.215451	0.19815
Os01g0140500	0.0174791	0.0166937	0.0140605	0.0156463	0.0196589	0.0157599	0.0183704	0.0204687	0.0158233	0.020595	0.015583	0.024033	0.0206456	0.0195181	0.0199618	0.0185069	0.015452	0.0198332	0.0211201	0.017575	0.0189081	0.0190217
Os01g0140700	0.0665549	0.0679517	0.0488722	0.084517	0.0650871	0.061035	0.0680339	0.0806939	0.0580959	0.0752517	0.0813792	0.0975903	0.0648997	0.11229	0.0708088	0.0908468	0.0893462	0.0650903	0.0926923	0.100421	0.111703	0.0954905
Os01g0141000	0.0513102	0.0342698	0.0286873	0.0433972	0.034191	0.0453318	0.0506305	0.0569747	0.0443204	0.0605549	0.0398186	0.0467144	0.0376998	0.0559037	0.0616971	0.0557782	0.0650383	0.0610837	0.0615385	0.0414006	0.0389923	0.0556078
Os01g0141100	0.0658855	0.0666143	0.0602159	0.0591286	0.0613554	0.0594742	0.0627224	0.0581458	0.0555604	0.0602377	0.0589338	0.0640921	0.064957	0.0623433	0.0559896	0.0572338	0.0651593	0.0603165	0.0557013	0.0584105	0.0560683	0.0553136
Os01g0141150	0.0575556	0.0565146	0.0542365	0.0569696	0.0578268	0.05473	0.0548401	0.0595828	0.0523265	0.0547163	0.0578451	0.05746	0.0558958	0.0549217	0.0556105	0.0554576	0.0557682	0.0532431	0.0572876	0.0557199	0.0557386	0.05426
Os01g0141300	0.115682	0.123354	0.0909502	0.123907	0.125164	0.090466	0.127129	0.147252	0.0993837	0.130246	0.153902	0.16443	0.106818	0.169066	0.152375	0.163454	0.120229	0.137537	0.154951	0.160979	0.174468	0.162782
Os01g0141450	0.11676	0.12683	0.0957934	0.124872	0.126587	0.0951331	0.129372	0.149465	0.101843	0.133014	0.154222	0.165714	0.108756	0.171431	0.154482	0.166008	0.12172	0.141632	0.157621	0.164129	0.17606	0.166403
Os01g0141600	0.11536	0.118978	0.0899629	0.122609	0.115914	0.0936492	0.120385	0.1184	0.0925837	0.111036	0.12312	0.121181	0.105582	0.143462	0.127681	0.116272	0.122889	0.115334	0.134227	0.129966	0.149883	0.141958
Os01g0141700	0.0468769	0.0449425	0.0416162	0.0457648	0.044288	0.0401657	0.050171	0.0473213	0.0399845	0.0440109	0.0471578	0.04822	0.0439393	0.0526522	0.0462095	0.0494558	0.0477729	0.0511491	0.0463262	0.0483684	0.047124	0.0477127
Os01g0141900	0.120192	0.125291	0.0854537	0.122899	0.1349	0.0924038	0.142298	0.138822	0.0968878	0.132504	0.14941	0.132955	0.118805	0.127057	0.122952	0.133245	0.129892	0.129968	0.138941	0.13219	0.137841	0.154615
Os01g0142100	0.0390628	0.0372722	0.0386566	0.0405605	0.0343249	0.0358491	0.037136	0.0348872	0.0375471	0.0358454	0.0379049	0.0383052	0.0348712	0.038805	0.0355435	0.0378212	0.0321506	0.0348488	0.0358568	0.0348978	0.0383757	0.0342484
Os01g0142200	0.0295749	0.0340836	0.0317024	0.0268958	0.0256078	0.0244807	0.0269922	0.0294461	0.0281132	0.0292115	0.0290957	0.0272809	0.0313564	0.0277371	0.0263324	0.0290243	0.0290954	0.0272603	0.030131	0.0260184	0.0252352	0.0246281
Os01g0142300	0.0647855	0.0825429	0.036564	0.0629286	0.0958487	0.0353256	0.0871574	0.0940664	0.0402953	0.0773137	0.0939832	0.0886795	0.0720348	0.0807485	0.0814741	0.0789785	0.0699479	0.0646886	0.089486	0.0747388	0.075904	0.0906454
Os01g0142500	0.0168696	0.0170633	0.0214401	0.0174481	0.0205652	0.024252	0.0208019	0.0165028	0.0185833	0.0190109	0.0222754	0.0168639	0.0160686	0.0250361	0.0208649	0.0201114	0.0128476	0.0149661	0.0230176	0.0196794	0.0243568	0.0237756
Os01g0142600	0.153238	0.18517	0.122922	0.184924	0.189701	0.115155	0.18821	0.205734	0.144738	0.194761	0.192796	0.198205	0.165926	0.214311	0.178361	0.197647	0.195324	0.192362	0.189687	0.200074	0.218408	0.210141
Os01g0142800	0.0499803	0.0917937	0.0267187	0.0806031	0.0963465	0.0343581	0.0861369	0.104428	0.0397374	0.0870842	0.103529	0.102836	0.0631922	0.106416	0.0756133	0.079163	0.0646994	0.0725208	0.0756903	0.0906623	0.111583	0.10611
Os01g0142875	0.00233178	0.00141414	0.00190909	0.00217696	0.00121359	0.0022482	0.00179565	0.000916422	0.00118273	0.0013467	0.000700935	0.0017452	0.00136963	0.0013947	0.00218951	0.0015346	0.000697472	0.0012599	0.000864304	0.00240632	0.00149526	0.000992884
Os01g0142950	0.292015	0.303863	0.350258	0.335014	0.319067	0.322179	0.334984	0.322832	0.271319	0.316396	0.319498	0.297063	0.317819	0.350931	0.327757	0.322764	0.338768	0.298832	0.331946	0.350834	0.330409	0.331044
Os01g0143100	0.0610687	0.0536545	0.0540965	0.0586928	0.0489527	0.0532201	0.0530742	0.0500692	0.0526745	0.0518486	0.0520294	0.0558892	0.0618598	0.054898	0.0537717	0.0545821	0.0611489	0.0549313	0.0554358	0.0542626	0.0600884	0.049442
Os01g0143300	0.0765067	0.0585644	0.0717863	0.0751698	0.0862449	0.0761111	0.0825072	0.0794135	0.100494	0.0741708	0.0828281	0.102963	0.0823928	0.074064	0.104944	0.0790235	0.0787549	0.0903772	0.0862447	0.0901156	0.106054	0.0745963
Os01g0143350	0.0786578	0.0599629	0.0754928	0.0774988	0.0876931	0.078883	0.0839294	0.0799138	0.103937	0.0756124	0.0850168	0.1039	0.084641	0.0752755	0.107471	0.081366	0.0801555	0.0932133	0.0886445	0.0931195	0.109605	0.0764314
Os01g0143400	0.252348	0.275065	0.28521	0.279194	0.286912	0.260248	0.287442	0.286898	0.259585	0.261076	0.268308	0.25749	0.26938	0.304172	0.304882	0.29518	0.284638	0.283117	0.276118	0.285688	0.306849	0.290149
Os01g0143700	0.0872176	0.108059	0.0448916	0.0910541	0.104317	0.0358942	0.108434	0.096664	0.067127	0.0983419	0.131732	0.112888	0.0817747	0.138062	0.096267	0.116604	0.096875	0.0969665	0.0954437	0.109046	0.110356	0.112806
Os01g0143750	0.0866677	0.10735	0.0447773	0.0904769	0.103632	0.0356027	0.107751	0.0958623	0.0668465	0.0978013	0.131098	0.112345	0.0805852	0.136871	0.0955957	0.115827	0.0962812	0.0963217	0.0946525	0.108371	0.109935	0.112036
Os01g0143800	0.027668	0.02	0.0217991	0.0220805	0.0292765	0.0254893	0.0273211	0.0237726	0.0283819	0.0271122	0.0232452	0.0223992	0.0180744	0.0241963	0.0234649	0.0262749	0.0231663	0.0275398	0.0237825	0.0253634	0.0225277	0.0188823
Os01g0143900	0.0508414	0.0740793	0.0293542	0.0615353	0.0697674	0.0340506	0.0610881	0.063588	0.0543505	0.0718426	0.0767442	0.069605	0.0460735	0.0671427	0.0636997	0.0798516	0.0520794	0.0589082	0.0661135	0.0716564	0.0766119	0.0772353
Os01g0144000	0.0389749	0.0469599	0.0250824	0.0414954	0.0481524	0.0272774	0.0425725	0.0417125	0.0340607	0.045425	0.0467265	0.0452636	0.0364805	0.0454333	0.0444288	0.0497483	0.0376497	0.0400047	0.0462065	0.045687	0.0482624	0.0479964
Os01g0144100	0.203507	0.197994	0.110467	0.211144	0.218553	0.0962628	0.222253	0.234037	0.124087	0.217774	0.228878	0.270587	0.177232	0.285416	0.225787	0.209263	0.218228	0.213493	0.249186	0.218473	0.267976	0.214944
Os01g0144200	0.120057	0.114919	0.0777666	0.134452	0.136985	0.0694118	0.11736	0.122132	0.081481	0.120987	0.148191	0.13709	0.106711	0.139167	0.110248	0.114915	0.122718	0.115477	0.1344	0.126933	0.145601	0.130371
Os01g0144300	0.0509819	0.0507349	0.0479235	0.05386	0.0413811	0.0462279	0.0482988	0.0500052	0.0488081	0.0463093	0.0481114	0.0492744	0.0465779	0.0496799	0.0485126	0.0506358	0.0484404	0.0442509	0.0508077	0.0486062	0.0456387	0.0495763
Os01g0144340	0.0575017	0.0530802	0.0482689	0.0543043	0.0579655	0.0474019	0.0565603	0.060149	0.0519756	0.0588283	0.0521443	0.0591725	0.0492045	0.060937	0.0519537	0.0564785	0.0576244	0.0507649	0.0501056	0.0540147	0.0542083	0.0501553
Os01g0144380	0.0804792	0.0846151	0.0691956	0.081586	0.0859521	0.0634752	0.0801763	0.0893644	0.0669605	0.0904852	0.0887758	0.0990877	0.0730756	0.107364	0.0939106	0.10129	0.086556	0.0775232	0.0820262	0.0972054	0.106497	0.0992836
Os01g0144500	0.296302	0.314805	0.279503	0.301406	0.298703	0.238613	0.301468	0.314968	0.2676	0.306299	0.323735	0.307308	0.273842	0.34386	0.267612	0.293539	0.258401	0.265155	0.305128	0.297614	0.310192	0.280164
Os01g0144600	0.0345989	0.0368856	0.0343882	0.0302462	0.0319419	0.0348228	0.0374722	0.0350095	0.0323275	0.0319081	0.0307041	0.0411223	0.0352679	0.0394835	0.034202	0.0342349	0.0372581	0.0414736	0.0364786	0.0344275	0.0353021	0.0334947
Os01g0144700	0.0546215	0.0486983	0.0471854	0.050527	0.0424958	0.0474057	0.0499415	0.0589202	0.047588	0.057935	0.0576868	0.0626425	0.0500539	0.0546095	0.0547905	0.0600017	0.0453719	0.0531853	0.0531213	0.05412	0.0467718	0.058409
Os01g0144800	0.178869	0.172058	0.157424	0.175775	0.156545	0.146851	0.168993	0.178505	0.15397	0.161925	0.212318	0.228741	0.164685	0.233526	0.195682	0.18735	0.188733	0.191275	0.216464	0.21099	0.204095	0.228313
Os01g0144900	0.0238137	0.0276197	0.020984	0.0300715	0.0243693	0.0217549	0.0216898	0.0254327	0.0242322	0.0305215	0.0324316	0.0305295	0.0214443	0.0391536	0.032545	0.0330834	0.0276529	0.0279188	0.0417571	0.036515	0.0375276	0.031183
Os01g0145000	0.133333	0.107979	0.121948	0.145402	0.140242	0.0962532	0.098147	0.131746	0.156897	0.132209	0.141933	0.117274	0.10649	0.14237	0.200241	0.17912	0.133424	0.11479	0.139721	0.193886	0.225109	0.178457
Os01g0145200	0.125875	0.128825	0.0754854	0.118641	0.137028	0.0760532	0.137305	0.154186	0.0941954	0.141336	0.137197	0.134324	0.115463	0.161458	0.135724	0.140261	0.138876	0.114226	0.130831	0.13006	0.145583	0.132834
Os01g0145600	0.0522055	0.0654762	0.0302306	0.0671829	0.0610954	0.0373949	0.0702567	0.0637195	0.041483	0.0751577	0.0745623	0.0678528	0.0568976	0.0814535	0.0625912	0.0696065	0.0704175	0.0570983	0.0640296	0.0615047	0.0850127	0.0669139
Os01g0146101	0.124898	0.129541	0.0693817	0.125904	0.139838	0.0667263	0.146127	0.15545	0.0842305	0.133973	0.169018	0.12315	0.119373	0.170397	0.135723	0.151947	0.137019	0.126364	0.160946	0.155574	0.147053	0.150566
Os01g0146200	0.169888	0.186644	0.129824	0.203039	0.208246	0.144262	0.189079	0.179048	0.164969	0.172401	0.173038	0.223567	0.180646	0.213626	0.227508	0.221685	0.169419	0.188808	0.207339	0.236675	0.232297	0.216244
Os01g0146600	0.207833	0.204576	0.172067	0.205934	0.213382	0.176981	0.254909	0.22658	0.186709	0.22124	0.227525	0.213893	0.211341	0.234447	0.233597	0.232873	0.189011	0.214939	0.253507	0.208104	0.245686	0.205747
Os01g0146801	0.171125	0.190643	0.0927143	0.196162	0.192281	0.104124	0.200198	0.204066	0.12809	0.225867	0.238399	0.220999	0.184666	0.248968	0.16712	0.18038	0.215021	0.197585	0.179972	0.220724	0.238589	0.22473
Os01g0147001	0.176877	0.212221	0.114147	0.22145	0.16997	0.143787	0.179811	0.233052	0.155145	0.228968	0.236064	0.202468	0.168197	0.239907	0.22636	0.256962	0.229529	0.203806	0.235902	0.261422	0.255753	0.21854
Os01g0147200	0.103809	0.108018	0.0827609	0.103362	0.0941106	0.0949812	0.111332	0.116474	0.0965157	0.115865	0.106434	0.118168	0.0926785	0.13028	0.112259	0.114697	0.113177	0.0980328	0.102934	0.120445	0.129259	0.108856
Os01g0147250	0.010361	0.0102877	0.0135278	0.0127486	0.0122689	0.0152902	0.0145852	0.0121309	0.0115407	0.0107292	0.014723	0.0111013	0.0106398	0.00866058	0.0114314	0.0107198	0.0181371	0.024483	0.0124272	0.00963871	0.0132127	0.0131054
Os01g0147300	0.00541239	0.00591017	0.00619025	0.00953704	0.00853392	0.00889538	0.0130404	0.00937567	0.00858936	0.00988508	0.00970409	0.00805553	0.00736932	0.00637901	0.00715696	0.00882143	0.0151207	0.0194603	0.00727376	0.00721336	0.00795756	0.0071579
Os01g0147400	0.0325642	0.0266667	0.0267092	0.0317907	0.0267337	0.0286875	0.0267024	0.0374028	0.0291548	0.0247063	0.0373377	0.0279641	0.030039	0.0297688	0.0283434	0.027655	0.0294277	0.0308904	0.0289089	0.0231812	0.0258856	0.023683
Os01g0147600	0.0481629	0.052041	0.0331151	0.0494556	0.0511506	0.0405081	0.0505711	0.0555972	0.0384792	0.0525267	0.0645946	0.0638062	0.0407644	0.0593105	0.053492	0.0567363	0.0527711	0.0551647	0.0577061	0.0578915	0.0658447	0.065663
Os01g0147700	0.170383	0.182829	0.134613	0.187255	0.193983	0.137109	0.198047	0.188843	0.155441	0.194139	0.206998	0.192002	0.158941	0.206955	0.187733	0.194135	0.189067	0.160173	0.204645	0.182274	0.190864	0.201871
Os01g0147800	0.144547	0.152202	0.0800397	0.172659	0.176454	0.0892565	0.158094	0.175622	0.118704	0.196686	0.148339	0.169161	0.149311	0.183426	0.169483	0.180599	0.161362	0.156555	0.146942	0.222405	0.195583	0.164924
Os01g0147850	0.208577	0.206147	0.164236	0.229294	0.217902	0.194141	0.205716	0.21837	0.19649	0.224777	0.201991	0.235129	0.208124	0.237425	0.239909	0.235603	0.211836	0.207489	0.20136	0.296261	0.257652	0.235345
Os01g0147900	0.0731644	0.095456	0.0466874	0.0948103	0.0926082	0.0435966	0.113171	0.088163	0.0666068	0.0916672	0.0909684	0.0977329	0.0768411	0.0821015	0.0697411	0.0862986	0.0719762	0.064673	0.105952	0.0836976	0.0971359	0.0961065
Os01g0148000	0.125337	0.143983	0.0984144	0.121337	0.132061	0.10597	0.140422	0.147884	0.106575	0.130115	0.142585	0.15267	0.109118	0.153395	0.13129	0.138058	0.140784	0.132344	0.14099	0.128971	0.136711	0.151437
Os01g0148050	0.0760254	0.0791927	0.0735488	0.0751267	0.072974	0.0757062	0.0791429	0.0757512	0.0719757	0.0764345	0.0725606	0.0772916	0.0720647	0.0703581	0.0724554	0.0763791	0.0751775	0.0715413	0.0757241	0.074445	0.0718559	0.0763087
Os01g0148100	0.0709292	0.0763674	0.0559759	0.0738433	0.0711739	0.0549051	0.0746732	0.0797689	0.055624	0.067965	0.0765101	0.0795779	0.0688519	0.0783269	0.0683476	0.0706531	0.0709994	0.0714233	0.0805845	0.0709377	0.0781517	0.0741743
Os01g0148200	0.15946	0.166013	0.173477	0.162705	0.181673	0.136334	0.15898	0.168326	0.156553	0.166655	0.179337	0.171677	0.149074	0.201031	0.189296	0.1983	0.167435	0.178796	0.164734	0.184366	0.188276	0.193414
Os01g0148400	0.223842	0.25393	0.190448	0.242002	0.248092	0.166872	0.233486	0.25401	0.175829	0.250904	0.302404	0.240628	0.201439	0.278319	0.245476	0.262516	0.229822	0.201808	0.232044	0.267743	0.28609	0.261304
Os01g0148500	0.117072	0.111761	0.0823741	0.117378	0.118733	0.0792588	0.124701	0.129334	0.103599	0.124336	0.135959	0.13504	0.10329	0.120775	0.120771	0.134019	0.124646	0.117101	0.137059	0.125808	0.141266	0.118459
Os01g0148700	0.422341	0.442429	0.318726	0.433365	0.450656	0.309896	0.447778	0.454517	0.333026	0.451849	0.481878	0.444435	0.387921	0.47841	0.437402	0.425523	0.423084	0.407255	0.437561	0.462096	0.489011	0.454436
Os01g0149200	0.234074	0.237349	0.179369	0.261143	0.236127	0.180267	0.241231	0.252532	0.206193	0.256618	0.277034	0.266941	0.244821	0.270037	0.261037	0.250207	0.221556	0.254124	0.261109	0.24916	0.280719	0.251034
Os01g0149350	0.101986	0.116899	0.0819761	0.125458	0.112616	0.0861042	0.10761	0.110382	0.0925012	0.105817	0.116909	0.125547	0.119647	0.113149	0.118524	0.100893	0.105235	0.125237	0.114137	0.11472	0.120486	0.109911
Os01g0149400	0.0353173	0.0334813	0.0260539	0.0408761	0.0377329	0.0398151	0.0461047	0.040382	0.0342415	0.042119	0.0447917	0.0369397	0.0356657	0.03523	0.0329211	0.0362183	0.0490133	0.0412371	0.0372659	0.0416738	0.0395556	0.0380493
Os01g0149500	0.0402473	0.0418545	0.0405197	0.0418467	0.037323	0.0398328	0.0365083	0.0407327	0.0340804	0.037998	0.0426615	0.0415168	0.0352931	0.0456949	0.0449354	0.0404378	0.0398965	0.042932	0.0426478	0.0408604	0.0453984	0.0448493
Os01g0149600	0.0173116	0.0187422	0.0138183	0.0194922	0.0151207	0.0166328	0.0206746	0.0253521	0.0159321	0.0199155	0.0176403	0.0133144	0.0185982	0.0225414	0.0170929	0.0180192	0.0221636	0.0208	0.020083	0.0192344	0.0188806	0.0146006
Os01g0149700	0.0333333	0.0312168	0.0275616	0.0301582	0.03441	0.0279417	0.0326923	0.0396544	0.0311626	0.0343628	0.0338956	0.0299663	0.0301365	0.0335741	0.03102	0.0371315	0.030232	0.0327735	0.0358834	0.0348436	0.0367987	0.0267385
Os01g0149750	0.0348682	0.0326861	0.0283503	0.0313684	0.0356164	0.0286581	0.0349949	0.0407537	0.0323437	0.0358006	0.0347826	0.0312175	0.0312254	0.0349517	0.0321063	0.0382137	0.0311284	0.0338159	0.0377556	0.0363171	0.0382225	0.027654
Os01g0149800	0.0397821	0.0590394	0.0214719	0.060588	0.0492913	0.0307227	0.0476948	0.0549379	0.033871	0.0461108	0.0748075	0.0550138	0.0442953	0.0823267	0.0678766	0.0613673	0.04814	0.057221	0.0853475	0.0781615	0.0941066	0.0761216
Os01g0149900	0.118359	0.151296	0.0696597	0.156042	0.150977	0.0699497	0.159613	0.155671	0.0717808	0.157142	0.174732	0.166082	0.111401	0.187408	0.161886	0.156254	0.135435	0.124904	0.152508	0.162767	0.17508	0.163963
Os01g0150000	0.0176513	0.0139561	0.0164062	0.0167978	0.0162634	0.0167506	0.018259	0.0190686	0.0153117	0.0192539	0.0184514	0.0165229	0.0154434	0.0148881	0.0166197	0.0183956	0.0157792	0.0167386	0.0124284	0.0153067	0.0166585	0.0164656
Os01g0150100	0.0965274	0.116099	0.0683905	0.109384	0.123799	0.0564413	0.11771	0.104719	0.0831853	0.106042	0.135699	0.130963	0.0942319	0.125215	0.103585	0.118579	0.106379	0.102584	0.144717	0.111337	0.123207	0.117534
Os01g0150200	0.0875305	0.10139	0.0510547	0.092221	0.111687	0.0552525	0.102959	0.0970022	0.0589489	0.104093	0.114859	0.0968341	0.0796546	0.0938575	0.0825485	0.0966301	0.0840907	0.0722276	0.0864047	0.0836168	0.0880004	0.0898955
Os01g0150400	0.0552585	0.0575187	0.0401905	0.0593456	0.0475346	0.0446568	0.0607129	0.0606438	0.05312	0.0545455	0.0591825	0.0532288	0.0501355	0.0633992	0.0547453	0.0544876	0.0639071	0.0497143	0.0680288	0.0577593	0.0599279	0.0646712
Os01g0150500	0.310502	0.338641	0.2668	0.338042	0.352125	0.246925	0.350084	0.348335	0.265625	0.355576	0.388672	0.348499	0.324389	0.368875	0.340761	0.350553	0.320153	0.292454	0.358935	0.364374	0.36933	0.350029
Os01g0150700	0.387637	0.421336	0.343313	0.413485	0.431412	0.315018	0.425742	0.436772	0.329246	0.435356	0.465628	0.425688	0.404517	0.450514	0.418317	0.424864	0.385954	0.36638	0.439607	0.437912	0.452004	0.422751
Os01g0150800	0.1057	0.0978562	0.0726778	0.0931109	0.092246	0.0721209	0.0870125	0.0964107	0.0759335	0.0973904	0.101255	0.114642	0.0873933	0.114634	0.10483	0.107415	0.105035	0.0973159	0.0953455	0.100122	0.105781	0.112318
Os01g0150900	0.217874	0.258133	0.181583	0.246454	0.251941	0.16755	0.258523	0.238616	0.181198	0.250866	0.273706	0.23064	0.235829	0.282704	0.248167	0.247564	0.242554	0.22342	0.265397	0.255303	0.281191	0.256327
Os01g0150950	0.347208	0.372325	0.334358	0.355946	0.372927	0.294284	0.368105	0.34792	0.307259	0.362751	0.380874	0.332615	0.374264	0.4044	0.36605	0.355835	0.356277	0.328579	0.381987	0.382334	0.393307	0.36888
Os01g0151100	0.241139	0.26695	0.144906	0.267391	0.258859	0.152295	0.252267	0.268472	0.17938	0.269531	0.312329	0.288045	0.21429	0.313912	0.258101	0.279368	0.248177	0.251906	0.274511	0.277509	0.325873	0.282743
Os01g0151200	0.0486427	0.06076	0.0462138	0.0635768	0.0676843	0.0456383	0.0650177	0.0554444	0.0486838	0.0636466	0.0616443	0.0629416	0.0549493	0.0624179	0.0634141	0.0642507	0.0625064	0.0600764	0.072149	0.0664563	0.072026	0.0572296
Os01g0151400	0.119315	0.119819	0.0885939	0.113973	0.125829	0.0812063	0.128418	0.12999	0.0981532	0.1211	0.136719	0.139435	0.102401	0.146334	0.124004	0.125749	0.132946	0.120304	0.131235	0.139656	0.141348	0.122534
Os01g0151500	0.145084	0.157766	0.128605	0.154119	0.151381	0.119474	0.164057	0.154273	0.140266	0.161984	0.180856	0.172232	0.136105	0.186697	0.17613	0.184856	0.156185	0.1598	0.173567	0.176311	0.197645	0.183539
Os01g0151600	0.059185	0.0595035	0.0398597	0.0646613	0.0685395	0.0388419	0.0592954	0.0598004	0.0404505	0.0582762	0.070343	0.0766506	0.0458167	0.0977436	0.0799319	0.0767363	0.0603383	0.0627156	0.0679316	0.0691839	0.0898343	0.0740918
Os01g0151700	0.0811394	0.0815829	0.0424459	0.0866682	0.0785962	0.0410836	0.0806343	0.07529	0.0561619	0.0798916	0.0913684	0.0724217	0.0670892	0.0733352	0.0680632	0.073434	0.070372	0.0610491	0.0667435	0.0766755	0.07479	0.0612486
Os01g0151750	0.133203	0.133233	0.0559565	0.143476	0.141715	0.0561202	0.135237	0.127273	0.100375	0.133855	0.166136	0.116732	0.114913	0.130405	0.11828	0.139273	0.129852	0.112667	0.116629	0.143458	0.144084	0.12015
Os01g0151900	0.0330145	0.038726	0.0326908	0.0351098	0.0410621	0.0315796	0.0297844	0.037886	0.031592	0.030816	0.036505	0.0337321	0.0289143	0.0296452	0.0378168	0.0380494	0.0360813	0.0334246	0.0353581	0.0393071	0.0419692	0.0400809
Os01g0152000	0.136485	0.14827	0.0566667	0.168942	0.156078	0.073537	0.176171	0.175846	0.0956658	0.169053	0.171317	0.193605	0.123254	0.207665	0.172539	0.19427	0.169088	0.154433	0.182082	0.174757	0.208315	0.172782
Os01g0152050	0.0834025	0.0993523	0.0336831	0.0951226	0.0977492	0.0426363	0.100563	0.117851	0.063065	0.111405	0.108744	0.121824	0.0694386	0.141836	0.110544	0.128953	0.107937	0.101027	0.130574	0.126367	0.125094	0.120431
Os01g0152100	0.00854306	0.0066628	0.00992471	0.00543183	0.010904	0.0108998	0.00871132	0.0191993	0.00886001	0.00692521	0.00515274	0.00752419	0.00866684	0.00947867	0.00742019	0.00663228	0.0107028	0.00707733	0.0101766	0.00367261	0.00823271	0.010582
Os01g0152200	0.0830499	0.0812311	0.0546757	0.073303	0.0819187	0.0631068	0.0814065	0.0861446	0.0675416	0.0707277	0.0694507	0.102934	0.0773945	0.110958	0.0930377	0.102413	0.100496	0.097058	0.128631	0.131437	0.101458	0.106072
Os01g0152300	0.00792839	0.0313784	0.0132546	0.0095414	0.0176147	0.00820223	0.00828232	0.00236295	0.0159146	0.0207337	0.0134607	0.00667714	0.00638978	0.0137042	0.0175097	0.0179623	0.0134028	0.00995644	0.0131633	0.0289774	0.0134901	0.0261011
Os01g0152500	0.138591	0.150251	0.141812	0.143679	0.128597	0.129392	0.130636	0.150211	0.13791	0.151068	0.156558	0.159035	0.149704	0.14215	0.141627	0.138843	0.145217	0.116235	0.146538	0.143009	0.145424	0.140733
Os01g0152600	0.207916	0.233504	0.14939	0.231436	0.203225	0.133185	0.204099	0.216632	0.164554	0.231857	0.240447	0.227844	0.203822	0.240674	0.194362	0.196152	0.2148	0.180835	0.198712	0.195309	0.206992	0.202768
Os01g0152687	0.11162	0.10397	0.105934	0.119121	0.10223	0.115153	0.109475	0.111273	0.102814	0.0976864	0.110936	0.116703	0.118954	0.114152	0.111649	0.116308	0.129324	0.115726	0.143167	0.124174	0.116636	0.121438
Os01g0152700	0.0571872	0.0510288	0.0460591	0.0487204	0.0488874	0.0456274	0.0491182	0.0425931	0.0479887	0.0493187	0.04869	0.0498787	0.0514823	0.0443952	0.0449107	0.0484581	0.044451	0.0456368	0.0428758	0.0480045	0.0505128	0.0445589
Os01g0152800	0.0613211	0.0695634	0.0590821	0.0680278	0.076459	0.0578295	0.0613038	0.0642458	0.0620902	0.0687038	0.0764832	0.0836938	0.0597084	0.0685101	0.0645445	0.0658965	0.0745835	0.060699	0.077868	0.062072	0.0607132	0.0691429
Os01g0152850	0.0622861	0.072083	0.059788	0.0687927	0.0782958	0.0589173	0.0635271	0.0648356	0.0634439	0.0695044	0.077665	0.0879562	0.0601458	0.0702336	0.0647866	0.0680439	0.0762685	0.0611776	0.0790645	0.0624385	0.061828	0.0704757
Os01g0152900	0.0494924	0.0500097	0.0452771	0.042378	0.0413174	0.0406808	0.0515759	0.0449396	0.0362175	0.0436609	0.0425074	0.0425784	0.0493171	0.0458187	0.0392027	0.0392183	0.046595	0.0435808	0.0451571	0.0378564	0.0353397	0.0468802
Os01g0152950	0.120576	0.0914389	0.0776105	0.0811238	0.0944584	0.0733568	0.106608	0.10491	0.0893924	0.109119	0.101147	0.101615	0.0910214	0.107866	0.106193	0.106719	0.0996804	0.107593	0.0983652	0.12695	0.124842	0.106542
Os01g0152951	0.133969	0.1623	0.105313	0.152596	0.150972	0.0956576	0.153957	0.167246	0.106209	0.158698	0.16766	0.176618	0.14009	0.187796	0.170264	0.179501	0.165391	0.168637	0.166821	0.158995	0.185176	0.179531
Os01g0153000	0.134032	0.164065	0.0672036	0.156972	0.150385	0.0601117	0.184217	0.184617	0.0830735	0.160699	0.181457	0.174825	0.132983	0.208849	0.175956	0.18471	0.167206	0.145475	0.178041	0.171521	0.194822	0.181441
Os01g0153050	0.136437	0.167315	0.0679476	0.160517	0.154525	0.0605638	0.18883	0.187886	0.0839401	0.163749	0.185161	0.177437	0.135891	0.212447	0.179452	0.187985	0.170744	0.147373	0.182113	0.175066	0.199243	0.185792
Os01g0153100	0.000781759	0.00129032	0.00233484	0.00389036	0.00284306	0.00182129	0.00164572	0.00125922	0.00459197	0.00408356	0.00459519	0.00143431	0.0023427	0.00197959	0.00307388	0.00301637	0.0012158	0.00110457	0.000697156	0.00497658	0.0026633	0.00404332
Os01g0153150	0.272214	0.297941	0.23705	0.303825	0.27069	0.192337	0.270822	0.263829	0.227941	0.286758	0.306332	0.305655	0.255653	0.330244	0.307978	0.295156	0.241256	0.243986	0.276028	0.307034	0.328138	0.315696
Os01g0153200	0.354388	0.393359	0.316258	0.379865	0.370084	0.268862	0.365046	0.359774	0.306819	0.386068	0.409696	0.399434	0.335587	0.419293	0.402074	0.379533	0.321206	0.326464	0.373284	0.406629	0.436043	0.408765
Os01g0153250	0.0509103	0.0550829	0.0438885	0.0585332	0.0621084	0.0387933	0.0575288	0.0571032	0.0495378	0.0634114	0.0682846	0.0636139	0.0514545	0.0602467	0.063808	0.0613149	0.0515871	0.0535429	0.0559231	0.0559734	0.0695156	0.057957
Os01g0153275	0.031284	0.0347833	0.0350665	0.038942	0.0405061	0.0311098	0.0389788	0.0345894	0.036517	0.0387444	0.0303698	0.0358955	0.0375324	0.0342319	0.0394072	0.040129	0.032123	0.0314029	0.0340918	0.0350773	0.0344309	0.0366966
Os01g0153300	0.179623	0.168508	0.134823	0.179279	0.168657	0.121042	0.15827	0.187953	0.129556	0.156159	0.163519	0.163439	0.142353	0.193738	0.19389	0.164821	0.136576	0.153097	0.164896	0.164041	0.187158	0.151388
Os01g0153400	0.0499156	0.0487962	0.0430586	0.0518706	0.0518698	0.0450316	0.0497998	0.0528758	0.0498656	0.0514494	0.0506293	0.0490675	0.049213	0.0571295	0.0538872	0.0514724	0.0538998	0.0516245	0.0555955	0.0551052	0.0600534	0.0536898
Os01g0153500	0.321332	0.339858	0.233773	0.37817	0.363965	0.210499	0.360865	0.349384	0.286675	0.345309	0.407371	0.385269	0.375468	0.447039	0.389049	0.404475	0.372777	0.369885	0.404762	0.394417	0.442879	0.40604
Os01g0153550	0.335291	0.350315	0.265788	0.384597	0.380912	0.235597	0.369189	0.3557	0.303336	0.355263	0.421064	0.405869	0.383627	0.458924	0.404053	0.41724	0.379405	0.38596	0.414445	0.408387	0.454168	0.418891
Os01g0153600	0.222396	0.256301	0.143797	0.295267	0.247979	0.129433	0.323913	0.274537	0.224983	0.297614	0.334693	0.293284	0.219806	0.327414	0.291105	0.280054	0.262781	0.250393	0.298638	0.295473	0.345338	0.296286
Os01g0153625	0.222999	0.254774	0.127322	0.297794	0.232672	0.113419	0.345533	0.271354	0.207696	0.303618	0.34388	0.285762	0.207205	0.317715	0.294938	0.260689	0.258998	0.244163	0.295073	0.291123	0.328688	0.304146
Os01g0153700	0.0780249	0.0830543	0.0639869	0.0777202	0.0679745	0.0654977	0.107951	0.0637147	0.0720784	0.0929179	0.0945972	0.0811938	0.0800331	0.100577	0.0822909	0.0866125	0.0855912	0.0754863	0.059776	0.0735078	0.0706575	0.0790441
Os01g0153800	0.208996	0.242077	0.142496	0.236824	0.197665	0.119901	0.239797	0.20134	0.172821	0.223197	0.233325	0.258949	0.243074	0.270914	0.263592	0.275533	0.277293	0.23425	0.245224	0.243307	0.268135	0.266968
Os01g0153900	0.0510221	0.0427699	0.027845	0.0187762	0.0182724	0.0384921	0.0367868	0.010699	0.0160094	0.0193705	0.0186659	0.0417746	0.0439297	0.0401359	0.0164739	0.016148	0.0459315	0.0367107	0.0161469	0.0135688	0.0190152	0.0158233
Os01g0153950	0.109043	0.110165	0.0683442	0.0980678	0.143274	0.0620957	0.136043	0.127954	0.0942504	0.119441	0.128454	0.146036	0.122282	0.118833	0.132714	0.134821	0.136236	0.143993	0.149604	0.135292	0.127678	0.113263
Os01g0154000	0.174889	0.163787	0.0847751	0.18016	0.16516	0.0797396	0.150604	0.182482	0.0991299	0.165594	0.163961	0.199463	0.123001	0.179092	0.158653	0.1811	0.170697	0.171838	0.220687	0.164191	0.205303	0.158277
Os01g0154100	0.202308	0.215604	0.199001	0.196385	0.205272	0.168514	0.210486	0.198727	0.16293	0.206899	0.228656	0.219676	0.199668	0.239005	0.210414	0.216998	0.204845	0.198762	0.235674	0.209855	0.22623	0.208981
Os01g0154200	0.0937162	0.12549	0.0858199	0.127491	0.125265	0.0724653	0.103673	0.135399	0.0758004	0.141083	0.1898	0.159233	0.101669	0.137225	0.121011	0.148949	0.126422	0.111252	0.145005	0.144729	0.149387	0.1032
Os01g0154250	0.078483	0.114591	0.0739662	0.108587	0.11144	0.0573203	0.0917743	0.116833	0.0645243	0.12665	0.177615	0.142697	0.0865812	0.118462	0.104335	0.131328	0.104908	0.0902439	0.126893	0.128111	0.118514	0.0723107
Os01g0154300	0.100444	0.125293	0.0803386	0.128533	0.12619	0.0847065	0.11601	0.125552	0.104996	0.126853	0.139851	0.136027	0.109607	0.143753	0.115032	0.14605	0.131761	0.141201	0.134439	0.125501	0.147059	0.174049
Os01g0154500	0.0948889	0.102163	0.0728636	0.105439	0.117246	0.0691443	0.110068	0.115779	0.0873084	0.109997	0.119731	0.131139	0.0975969	0.119194	0.116065	0.112779	0.116594	0.0958285	0.128634	0.109913	0.122186	0.118488
Os01g0154600	0.12345	0.138894	0.0774399	0.133032	0.122832	0.0894598	0.135197	0.1417	0.0882022	0.15344	0.175496	0.161709	0.106612	0.172346	0.152913	0.137524	0.13091	0.136573	0.155098	0.143404	0.173496	0.153422
Os01g0154950	0.296139	0.300077	0.288314	0.292937	0.297826	0.279671	0.311211	0.306902	0.287912	0.301143	0.308079	0.315086	0.270972	0.331615	0.317108	0.322182	0.308852	0.328976	0.315951	0.311773	0.327261	0.3128
Os01g0155000	0.22977	0.241286	0.184346	0.229303	0.240337	0.173194	0.264409	0.246441	0.195081	0.236809	0.249709	0.249451	0.202629	0.261115	0.238817	0.244898	0.221024	0.231519	0.24027	0.238607	0.247005	0.249186
Os01g0155200	0.121856	0.140403	0.0535637	0.156684	0.131268	0.0547889	0.142913	0.159385	0.0847315	0.133385	0.147836	0.161589	0.110929	0.15811	0.137247	0.146483	0.139105	0.135145	0.151621	0.151981	0.198817	0.154427
Os01g0155300	0.0680974	0.0809444	0.031717	0.0712321	0.0574681	0.0362473	0.0703431	0.0681476	0.060258	0.0699221	0.0875687	0.112374	0.0557282	0.102178	0.059726	0.0713445	0.0770785	0.0674521	0.0623368	0.0750979	0.0811558	0.0574802
Os01g0155400	0.12984	0.15308	0.135444	0.134207	0.13432	0.104101	0.156164	0.139145	0.127974	0.162129	0.156212	0.168633	0.127108	0.1939	0.1455	0.147154	0.140416	0.15352	0.145799	0.174788	0.17548	0.150617
Os01g0155500	0.127473	0.138599	0.0858157	0.152349	0.133486	0.0830737	0.156106	0.169152	0.082908	0.158231	0.159315	0.188917	0.110468	0.18074	0.155556	0.160355	0.153642	0.149382	0.162784	0.184487	0.19629	0.170763
Os01g0155600	0.0530774	0.0607933	0.0464713	0.0473613	0.0532325	0.046094	0.0557505	0.0542378	0.050078	0.0525526	0.0507313	0.0505702	0.0511538	0.0534335	0.0543403	0.0638298	0.0521509	0.0507512	0.054001	0.0564157	0.0521751	0.0506104
Os01g0155800	0.28847	0.299308	0.243679	0.29693	0.306685	0.237247	0.32628	0.295692	0.256114	0.285881	0.302786	0.313867	0.288901	0.332905	0.306667	0.309895	0.326549	0.279942	0.316409	0.319548	0.334857	0.314272
Os01g0156000	0.138448	0.134544	0.0735737	0.140985	0.130262	0.105906	0.160132	0.157055	0.11835	0.172721	0.187806	0.154497	0.152637	0.199968	0.177363	0.171242	0.156235	0.12255	0.173268	0.172395	0.183189	0.176275
Os01g0156300	0.0856989	0.120365	0.0925312	0.124422	0.116983	0.0897983	0.14147	0.111906	0.0866703	0.11191	0.129887	0.118698	0.109829	0.11437	0.116693	0.112362	0.116174	0.127048	0.121303	0.103255	0.114543	0.0952143
Os01g0157200	0.0580308	0.0797335	0.0314251	0.0775281	0.0942443	0.0355867	0.083764	0.0702831	0.050265	0.09457	0.075699	0.0896137	0.0680184	0.0836442	0.081718	0.094725	0.0821256	0.0682038	0.101856	0.0979158	0.0947585	0.0766785
Os01g0157400	0.0012275	0.00115274	0.00257566	0.00872818	0.00872093	0.00123419	0.00334821	0.00774693	0.00790349	0.0108749	0.00473037	0.000635728	0.00175824	0.00229358	0.00638842	0.00859039	0.00132013	0	0.00148368	0.0110759	0.0118959	0.00860585
Os01g0157500	0.0058504	0.00870362	0.00720659	0.00686948	0.00764706	0.00467399	0.00956938	0.0380228	0.00722733	0.00526778	0.00638751	0.00243507	0.0029661	0.00210793	0.00577008	0.00195236	0.000739098	0.00562114	0.00482094	0.00207612	0.00288809	0.00386954
Os01g0157600	0.00571646	0.00715488	0.00587898	0.00555335	0.00594228	0.0043095	0.00589102	0.0306905	0.00623863	0.00378583	0.00633357	0.00172513	0.00381194	0.00093838	0.00417068	0.00188041	0.00160256	0.00596604	0.00503145	0.00205867	0.00175747	0.00275049
Os01g0157700	0.00132861	0	0.000876732	0.00114679	0.00105042	0.00173385	0	0.00065703	0.00174723	0.00174216	0	0.000586166	0.00296406	0.000384615	0	0.00139991	0.00192184	0.00241546	0.000743494	0.0011534	0.000477555	0.000762195
Os01g0157800	0.045216	0.0463682	0.0319063	0.0483778	0.0524025	0.0308151	0.0486266	0.0493453	0.0357295	0.0523618	0.0579233	0.0492137	0.0438552	0.0483087	0.0502858	0.0520461	0.0517162	0.0415557	0.052284	0.0429054	0.048351	0.0533159
Os01g0157900	0.0573111	0.0739189	0.0393265	0.0622092	0.0612382	0.0389168	0.0606579	0.0628116	0.0429043	0.0566964	0.0736585	0.0640038	0.0520488	0.0574834	0.0590428	0.0673652	0.0629382	0.058108	0.0602833	0.0642779	0.0561216	0.0596152
Os01g0158000	0.0548685	0.0574492	0.046041	0.0537695	0.0554981	0.0434458	0.0526265	0.0527697	0.0498104	0.0538656	0.0552803	0.0547769	0.0511275	0.0567714	0.0513166	0.0553987	0.0588755	0.0520588	0.0586209	0.0583683	0.056007	0.056508
Os01g0158100	0.0242773	0.0214789	0.0201786	0.0244343	0.0231099	0.0220731	0.0281916	0.0252482	0.0200354	0.024387	0.0235643	0.0235276	0.0225963	0.0251956	0.0248984	0.0249221	0.0260022	0.0250485	0.0252753	0.0239432	0.025641	0.0209243
Os01g0158200	0.102886	0.106707	0.0689064	0.112566	0.110106	0.0641742	0.121988	0.121674	0.0784602	0.120861	0.124544	0.11717	0.0862405	0.135029	0.125596	0.121068	0.108853	0.119032	0.111622	0.133368	0.14989	0.127022
Os01g0158400	0.111538	0.133694	0.057593	0.12763	0.109729	0.0468467	0.126282	0.114775	0.0626531	0.142807	0.114045	0.117949	0.0897589	0.117869	0.103587	0.119399	0.0881119	0.0778487	0.0867014	0.125573	0.140366	0.141067
Os01g0158500	0.0803913	0.0758414	0.0566038	0.0830317	0.0800066	0.0527921	0.0848238	0.0804927	0.0582807	0.0796756	0.082224	0.0931962	0.0670543	0.0963408	0.0883949	0.085722	0.0729493	0.0748699	0.092753	0.0898222	0.093708	0.088978
Os01g0158533	0.0797993	0.0754676	0.0559614	0.0831082	0.0769402	0.0531431	0.0850314	0.0795674	0.0574476	0.0784272	0.0829284	0.0916257	0.0654206	0.0967198	0.0890584	0.0840851	0.0689488	0.0746965	0.0931137	0.0887619	0.0962263	0.0912405
Os01g0158566	0.132261	0.146752	0.105034	0.187927	0.171495	0.120389	0.143752	0.195092	0.154509	0.205995	0.173336	0.1679	0.15023	0.165786	0.188615	0.181246	0.155524	0.129502	0.177225	0.178643	0.194649	0.170011
Os01g0158600	0.112591	0.136551	0.0801629	0.16059	0.151097	0.0943043	0.128943	0.179059	0.113371	0.18888	0.15587	0.149478	0.133947	0.149545	0.157006	0.150087	0.135974	0.118076	0.150673	0.167992	0.168277	0.145565
Os01g0158800	0.221601	0.236821	0.169578	0.215959	0.213472	0.169694	0.214483	0.237158	0.188307	0.238039	0.247254	0.257719	0.214675	0.279965	0.230366	0.238195	0.209793	0.227275	0.241262	0.265822	0.271363	0.259893
Os01g0158900	0.0747778	0.0761722	0.0724916	0.0782594	0.0875966	0.0659352	0.0795004	0.088473	0.07117	0.0893243	0.0897452	0.0942357	0.0763542	0.107366	0.0948336	0.0988381	0.0909994	0.0853212	0.0932598	0.0922225	0.107211	0.0943744
Os01g0159000	0.0689938	0.0870221	0.0706522	0.0714388	0.0792643	0.0731507	0.0733573	0.0857583	0.0760527	0.0748188	0.0667382	0.0994303	0.0811136	0.092748	0.0907977	0.0901863	0.0879156	0.0787739	0.0900259	0.0892885	0.0858061	0.0931423
Os01g0159200	0.206585	0.194544	0.177854	0.205117	0.195906	0.176737	0.179862	0.171127	0.171686	0.199416	0.180238	0.205655	0.182111	0.223796	0.209304	0.198319	0.191774	0.242472	0.179418	0.221899	0.210316	0.229406
Os01g0159250	0.204359	0.185837	0.16993	0.197285	0.187743	0.171084	0.178292	0.166946	0.166856	0.192946	0.174784	0.201233	0.17774	0.221467	0.20123	0.195074	0.186819	0.239279	0.172508	0.21603	0.209846	0.22645
Os01g0159300	0.0276118	0.0257975	0.0219406	0.0325445	0.0304082	0.0225984	0.0324417	0.0321032	0.0258607	0.0306993	0.033162	0.0283605	0.0261814	0.0284037	0.0291816	0.0309227	0.0316822	0.0277493	0.0295734	0.0290415	0.0326581	0.0305382
Os01g0159400	0.130305	0.142639	0.0826894	0.139146	0.131812	0.0836854	0.152397	0.145507	0.101916	0.15389	0.15781	0.148763	0.111535	0.167964	0.141841	0.142529	0.145823	0.138523	0.158649	0.15207	0.166177	0.141202
Os01g0159500	0.456287	0.472107	0.470095	0.433159	0.473688	0.407103	0.455433	0.482721	0.403265	0.446555	0.512654	0.467417	0.472542	0.500366	0.472498	0.486767	0.435541	0.448583	0.503318	0.469071	0.487267	0.477018
Os01g0159600	0.241468	0.25797	0.24576	0.238881	0.271605	0.199038	0.253894	0.28439	0.167388	0.19919	0.274357	0.266785	0.24291	0.271291	0.241324	0.252724	0.246807	0.23131	0.285309	0.245068	0.27996	0.282304
Os01g0159800	0.0494118	0.0247699	0.0131137	0.0462342	0.0376068	0.0137758	0.0468178	0.054878	0.0245848	0.0400868	0.0547434	0.0654297	0.0280985	0.0629349	0.0466416	0.0483489	0.0385025	0.0385581	0.0516781	0.0588154	0.0704037	0.0527185
Os01g0160100	0.365871	0.378678	0.24917	0.395348	0.368605	0.247947	0.381355	0.375115	0.260909	0.40661	0.419429	0.40464	0.343712	0.429674	0.376697	0.380943	0.347758	0.313638	0.386026	0.39417	0.432495	0.407562
Os01g0160150	0.346041	0.356425	0.230066	0.36725	0.339931	0.222786	0.349292	0.339687	0.240858	0.379938	0.390847	0.381333	0.325131	0.406637	0.350564	0.354028	0.32114	0.292632	0.36276	0.369207	0.409752	0.378161
Os01g0160200	0.0784124	0.0819632	0.0421813	0.0864063	0.0968259	0.0429418	0.0972935	0.0920594	0.0605417	0.0989864	0.0992985	0.0943908	0.0709993	0.105052	0.10294	0.108544	0.0875695	0.0788973	0.102097	0.0949736	0.107099	0.108298
Os01g0160700	0.0563685	0.064316	0.04665	0.074578	0.0734888	0.0367647	0.071358	0.0729869	0.0413518	0.0783818	0.0859107	0.0754991	0.0518787	0.0864245	0.073673	0.0733918	0.0570706	0.0653995	0.0754833	0.0765571	0.0965758	0.0854878
Os01g0160800	0.341786	0.336434	0.243715	0.343562	0.338383	0.251519	0.366187	0.356681	0.293166	0.354914	0.388756	0.374198	0.323682	0.38076	0.358161	0.37343	0.345912	0.3591	0.365094	0.362394	0.403598	0.374813
Os01g0161000	0.297026	0.315784	0.259091	0.29853	0.289054	0.268946	0.307392	0.294055	0.26362	0.330655	0.324486	0.349312	0.289944	0.342723	0.325921	0.294216	0.301797	0.287022	0.311638	0.318354	0.337924	0.30568
Os01g0161200	0.0795189	0.097459	0.0569541	0.108591	0.102635	0.0571928	0.102558	0.0967977	0.0752715	0.112827	0.113279	0.104772	0.0862762	0.114496	0.103382	0.108436	0.109617	0.0913696	0.101173	0.102662	0.115759	0.115006
Os01g0161300	0.0775716	0.0949993	0.0564705	0.105249	0.099867	0.0522449	0.0980665	0.0966187	0.0717636	0.110113	0.110206	0.100633	0.0815277	0.114384	0.101698	0.106596	0.10651	0.0875942	0.0997734	0.101968	0.115419	0.113145
Os01g0162001	0.0136986	0.016055	0.00867341	0.00709465	0.010453	0.00912326	0.0196125	0.002414	0.00481019	0.00884086	0.0238095	0.0164742	0.0138865	0.0163701	0.00759013	0.00826143	0.0131485	0.00929195	0.00234192	0.00554264	0.00889121	0.0179501
Os01g0162101	0.340049	0.419704	0.202147	0.337638	0.330033	0.180788	0.376096	0.409034	0.250558	0.389035	0.381331	0.363177	0.324983	0.37881	0.312393	0.328929	0.38672	0.292567	0.34479	0.342143	0.368378	0.339717
Os01g0162200	0.0770019	0.09211	0.0627113	0.0771264	0.068735	0.0579744	0.0785714	0.0722215	0.069936	0.0853575	0.0662785	0.0664361	0.0751452	0.0792766	0.0548695	0.0654076	0.082391	0.0606126	0.0761905	0.0711679	0.05852	0.0609212
Os01g0162300	0.140243	0.145119	0.105206	0.114774	0.143671	0.0686399	0.144368	0.138239	0.0907891	0.166915	0.175838	0.158168	0.129205	0.185288	0.122485	0.148765	0.124082	0.101501	0.140774	0.15722	0.163428	0.178202
Os01g0162400	0.0230052	0.020828	0.0149953	0.0305781	0.0233051	0.008972	0.0220363	0.0166463	0.0216814	0.0250879	0.0192956	0.0265487	0.0256716	0.0186847	0.0237998	0.0286921	0.0147772	0.019305	0.0253438	0.0220834	0.035434	0.023221
Os01g0162500	0.0418788	0.0468935	0.0322082	0.0564504	0.0390863	0.0235294	0.0311371	0.0496578	0.0384648	0.0465628	0.0518463	0.0602859	0.0414649	0.0469236	0.0462911	0.047341	0.0473144	0.0428054	0.0484094	0.0341044	0.0682422	0.0427255
Os01g0162701	0.18485	0.182842	0.140859	0.189617	0.192876	0.122846	0.18439	0.22324	0.145041	0.205056	0.212312	0.22405	0.163784	0.243935	0.220964	0.228806	0.164899	0.192322	0.235978	0.24846	0.251624	0.225777
Os01g0162800	0.144202	0.147797	0.101652	0.156339	0.162993	0.0909324	0.151612	0.185274	0.105241	0.173188	0.178563	0.188172	0.131638	0.201132	0.173156	0.185179	0.136614	0.152788	0.195369	0.198216	0.211616	0.179716
Os01g0162900	0.247283	0.258922	0.174006	0.263662	0.275415	0.17435	0.265668	0.26466	0.186473	0.278467	0.290566	0.288087	0.252295	0.279767	0.274874	0.286841	0.27284	0.27079	0.309108	0.290027	0.298253	0.302256
Os01g0163000	0.187081	0.213605	0.130885	0.212651	0.217718	0.126383	0.217395	0.213297	0.137838	0.223173	0.240123	0.22445	0.203101	0.224705	0.222791	0.219577	0.219301	0.2	0.241294	0.231859	0.2366	0.245703
Os01g0163450	0.226096	0.247212	0.223323	0.243991	0.228883	0.212644	0.230949	0.220069	0.222271	0.231175	0.245533	0.247521	0.238766	0.262422	0.242598	0.251065	0.224476	0.226869	0.24277	0.235839	0.233191	0.25472
Os01g0163616	0.356156	0.363991	0.31157	0.364702	0.334935	0.336329	0.352094	0.347696	0.347549	0.356686	0.381581	0.370945	0.360212	0.388535	0.346542	0.354718	0.33188	0.307506	0.358097	0.345503	0.365299	0.391589
Os01g0164075	0.116422	0.12309	0.127454	0.113192	0.125484	0.139242	0.126772	0.124453	0.137675	0.135276	0.141084	0.122887	0.130737	0.143695	0.147789	0.130076	0.111508	0.13731	0.126352	0.113372	0.131719	0.132529
Os01g0164300	0.126952	0.15314	0.0958333	0.145464	0.152561	0.119903	0.144032	0.137088	0.0983291	0.148418	0.169028	0.159174	0.126682	0.151919	0.158447	0.15576	0.1459	0.142708	0.167788	0.16026	0.159699	0.171365
Os01g0164400	0.070104	0.072461	0.0552792	0.0817297	0.0750051	0.0524115	0.076401	0.0784326	0.061208	0.079509	0.0837126	0.0749738	0.0658854	0.0858134	0.0757616	0.0752065	0.0719596	0.0647283	0.0812291	0.0898609	0.0861718	0.0891993
Os01g0164500	0.0572781	0.0455348	0.0536387	0.0559826	0.0493502	0.0535636	0.0566373	0.043795	0.0518089	0.0491223	0.0518023	0.0481826	0.0479989	0.0444844	0.0533037	0.0515418	0.0506845	0.0469661	0.0522388	0.0545334	0.0526849	0.0500829
Os01g0164600	0.145052	0.154392	0.0947918	0.146764	0.150501	0.107243	0.174057	0.155296	0.115038	0.150216	0.168314	0.172205	0.154164	0.161907	0.145236	0.149301	0.144742	0.136754	0.163205	0.142344	0.147008	0.158279
Os01g0164700	0.0506047	0.0518839	0.0430391	0.0486997	0.0495757	0.0443117	0.0528924	0.0533218	0.042982	0.0501754	0.0476443	0.0528697	0.0442942	0.0549029	0.0549945	0.0527198	0.056663	0.0481594	0.0538137	0.0557099	0.0601861	0.0535631
Os01g0164800	0.0501073	0.0545181	0.0432637	0.0566242	0.0511371	0.044849	0.0563686	0.0515104	0.0463389	0.057577	0.0536613	0.0588129	0.0483286	0.05861	0.0562493	0.0548435	0.0554896	0.0537582	0.0601869	0.0578372	0.0540469	0.0569558
Os01g0165000	0.136464	0.163346	0.0820433	0.143784	0.144064	0.098828	0.161562	0.154078	0.120057	0.163705	0.171621	0.154686	0.133386	0.165602	0.142824	0.156724	0.14843	0.133659	0.153414	0.153792	0.151135	0.148306
Os01g0165100	0.0812567	0.0845727	0.070615	0.0812188	0.0831332	0.0742993	0.0854271	0.0790934	0.0765228	0.0869326	0.0850275	0.0881255	0.0840303	0.0793519	0.0798143	0.0840902	0.087074	0.0806468	0.0821709	0.0833333	0.07998	0.0726251
Os01g0165200	0.0603179	0.061791	0.0494621	0.0673875	0.0557216	0.0461371	0.0699067	0.0703042	0.050438	0.0584091	0.0724929	0.0810591	0.0655018	0.0799285	0.0753154	0.0739854	0.0718913	0.0698837	0.0774623	0.0798122	0.0861888	0.0909417
Os01g0165600	0.16892	0.182214	0.151346	0.161653	0.192766	0.119305	0.200342	0.180872	0.121266	0.178128	0.162958	0.209622	0.153665	0.191048	0.160844	0.206511	0.194184	0.172351	0.179576	0.205771	0.183311	0.17875
Os01g0165800	0.112267	0.123231	0.100367	0.131157	0.146634	0.0993946	0.143568	0.149587	0.100075	0.12942	0.165317	0.148599	0.124563	0.134967	0.143572	0.135894	0.121255	0.11763	0.128733	0.158524	0.160939	0.15086
Os01g0166100	0.0396818	0.0483766	0.0273588	0.0522803	0.0744639	0.0204345	0.0474916	0.062297	0.0342716	0.0506704	0.0699153	0.0665952	0.0328252	0.0595991	0.0777402	0.0679518	0.0406446	0.0461122	0.0691663	0.0703796	0.0779896	0.0653922
Os01g0166200	0.226613	0.280251	0.146816	0.278081	0.283084	0.121035	0.265175	0.298967	0.166189	0.291406	0.312977	0.293146	0.221333	0.320844	0.285836	0.300812	0.269322	0.249646	0.285534	0.312478	0.322865	0.312896
Os01g0166300	0.226653	0.266905	0.129735	0.272338	0.284807	0.121004	0.24754	0.289488	0.163056	0.281396	0.284548	0.285343	0.226804	0.300465	0.264682	0.28925	0.26176	0.237741	0.279661	0.279112	0.329618	0.293933
Os01g0166400	0.0991702	0.110801	0.0834426	0.117438	0.123658	0.071083	0.118161	0.121794	0.0908952	0.120661	0.127482	0.128664	0.103562	0.113619	0.108175	0.109237	0.111648	0.107501	0.12143	0.1221	0.121685	0.112701
Os01g0166500	0.0106111	0.00986252	0.00646661	0.00632521	0.0107794	0.0075336	0.0135677	0.0175992	0.00797319	0.0120499	0.0105605	0.0115607	0.00648649	0.0145577	0.00971566	0.0133384	0.00819432	0.0136195	0.0178182	0.00877548	0.0153428	0.0114161
Os01g0166700	0.0680726	0.0674994	0.0562556	0.0569651	0.060044	0.0556737	0.0627828	0.0552608	0.0516094	0.0681849	0.0705036	0.0743394	0.0614295	0.0656385	0.0550278	0.0596892	0.056407	0.0671621	0.0591859	0.0586729	0.069651	0.0677443
Os01g0166800	0.0526491	0.0476266	0.0468436	0.0504104	0.0498433	0.0506695	0.0508247	0.0495914	0.0488996	0.0523388	0.0486472	0.0473996	0.0496339	0.0466555	0.0492863	0.0469762	0.0509262	0.0481189	0.0459492	0.0475873	0.0468426	0.0500509
Os01g0167100	0.171869	0.195415	0.088751	0.197905	0.206231	0.0911698	0.199811	0.2048	0.128636	0.195875	0.236625	0.209855	0.155515	0.246911	0.200517	0.243866	0.215536	0.171048	0.191506	0.250371	0.290337	0.209992
Os01g0167400	0.0741109	0.0779678	0.0465974	0.0981396	0.0805836	0.0522961	0.0843085	0.073819	0.053609	0.0765682	0.0870488	0.0935752	0.0693787	0.0740792	0.0843544	0.0941438	0.067214	0.0781759	0.0970209	0.094941	0.0692487	0.0878637
Os01g0167500	0.0929005	0.0862095	0.0456354	0.105678	0.0923251	0.0609605	0.102111	0.110625	0.0776205	0.108887	0.125737	0.107072	0.0844152	0.102563	0.104605	0.0993875	0.102022	0.101488	0.105245	0.111011	0.106927	0.098151
Os01g0167600	0.11296	0.127892	0.0831524	0.11976	0.137635	0.0853084	0.118513	0.145045	0.102882	0.134359	0.133302	0.146639	0.117967	0.13599	0.127892	0.139067	0.121456	0.112797	0.152484	0.121929	0.148989	0.119336
Os01g0167700	0.0762111	0.0851834	0.058731	0.0829283	0.0872341	0.0539861	0.0864932	0.0836086	0.0645519	0.0865123	0.0869317	0.0897147	0.0754286	0.0937664	0.0709139	0.0882261	0.0832322	0.0745793	0.0833526	0.0738292	0.0884126	0.0804308
Os01g0167750	0.149958	0.213866	0.0677608	0.20288	0.222651	0.0780673	0.192302	0.179391	0.138198	0.214476	0.223945	0.262475	0.168549	0.234373	0.228167	0.244582	0.222127	0.166248	0.230756	0.240358	0.331943	0.218635
Os01g0167800	0.0724847	0.0670246	0.074867	0.0704692	0.0794041	0.0756132	0.0690612	0.0885601	0.0707212	0.0798812	0.0780271	0.0737257	0.0655028	0.075105	0.0724742	0.0823068	0.0776124	0.0778295	0.0755695	0.0838065	0.077007	0.080922
Os01g0167900	0.0150577	0.0167292	0.0159388	0.0177036	0.0188691	0.0210809	0.0214516	0.0236606	0.0174571	0.0258026	0.0239208	0.0155457	0.0131133	0.0238036	0.0175956	0.0183467	0.0266912	0.0243107	0.0245431	0.0222143	0.022617	0.0242286
Os01g0168000	0.000992611	0.00152511	0.000496709	0.000891862	0.00214643	0.000673627	0.000767039	0.00106534	0.00133138	0.00158712	0.00149294	0.00119218	0.00153089	0.00117394	0.00120069	0.00182052	0.00101691	0.00166465	0.00167612	0.00118371	0.00203749	0.00174672
Os01g0168100	0.0605436	0.073153	0.0472914	0.0582567	0.0654666	0.0531774	0.0671556	0.0662398	0.0546506	0.059712	0.0686052	0.0702001	0.0617938	0.0749268	0.0690814	0.0788519	0.0800227	0.0610303	0.0725703	0.0710164	0.0757801	0.0783405
Os01g0168200	0.119334	0.139299	0.0643766	0.142401	0.139568	0.0733022	0.14597	0.138308	0.0997981	0.135414	0.180471	0.147332	0.125321	0.132838	0.128174	0.138997	0.13092	0.144327	0.155543	0.125276	0.160237	0.137004
Os01g0168300	0.130189	0.141033	0.0923003	0.152768	0.156229	0.0895001	0.148454	0.152023	0.117574	0.156167	0.158645	0.15237	0.148795	0.160893	0.15285	0.164902	0.15512	0.132284	0.175997	0.152078	0.157194	0.148955
Os01g0168400	0.0555681	0.0611861	0.0558499	0.0532776	0.0636484	0.0532301	0.0513977	0.0578673	0.0505552	0.0571132	0.0539726	0.0641483	0.0601633	0.06242	0.0568222	0.0524706	0.0649662	0.0566188	0.0565778	0.0581743	0.0544181	0.0547432
Os01g0168450	0.0572854	0.0620181	0.0582595	0.0550667	0.0650329	0.0556147	0.0530527	0.0589471	0.0524737	0.0579695	0.0554	0.0656197	0.0617094	0.063615	0.0586204	0.0536657	0.0658818	0.0576683	0.0581567	0.0594122	0.0554647	0.0566551
Os01g0168500	0.1142	0.139675	0.0787241	0.135279	0.139612	0.081165	0.153221	0.143085	0.0940706	0.143351	0.176218	0.158245	0.116481	0.168474	0.140762	0.135733	0.14236	0.132143	0.152047	0.14546	0.158173	0.146462
Os01g0168600	0.0578829	0.0659979	0.0563718	0.0753117	0.0726314	0.0588189	0.0765198	0.0727243	0.0554626	0.0752372	0.075379	0.06393	0.0590178	0.0806375	0.0728451	0.0749601	0.0720745	0.0679138	0.0761987	0.0799897	0.0832833	0.0734883
Os01g0168800	0.0522155	0.0585145	0.0359189	0.0534243	0.0651362	0.0399381	0.0640225	0.06618	0.0438131	0.0555347	0.0626093	0.0789081	0.0465583	0.0721938	0.0668856	0.0650386	0.0554156	0.0575303	0.0742703	0.0658855	0.0754177	0.0780147
Os01g0168850	0.0506004	0.0602208	0.0219491	0.0530845	0.0752559	0.0333892	0.0726648	0.0770075	0.0405916	0.0650895	0.071373	0.0996624	0.0402392	0.0807552	0.0790014	0.0683446	0.0561783	0.0642907	0.0861423	0.0735691	0.0869508	0.0902211
Os01g0169000	0.00155642	0.000719166	0.000994036	0.00214198	0.00109609	0.00115191	0.00222321	0.000972447	0.00175531	0.00186776	0.00178253	0.00166945	0.000988794	0.00151324	0.00223339	0.00195695	0.00247158	0.00146771	0.00174459	0.00244632	0.00163934	0.00148765
Os01g0169400	0.017607	0.0164952	0.0183365	0.0209836	0.0252845	0.00961601	0.0140855	0.0153533	0.0166062	0.0203174	0.0135897	0.0186794	0.0176269	0.0155529	0.0212622	0.0231646	0.0172474	0.0179079	0.0146076	0.0212883	0.0229622	0.0184361
Os01g0169500	0.0519857	0.0547314	0.0480155	0.0552432	0.0565288	0.0476172	0.0536373	0.057099	0.0499005	0.0567761	0.0599374	0.0585599	0.0521123	0.0585439	0.0569164	0.058091	0.0567862	0.0548495	0.0572352	0.0552773	0.0576312	0.0559592
Os01g0169800	0.267525	0.321561	0.201889	0.312223	0.345004	0.189104	0.32249	0.32838	0.229732	0.348672	0.373077	0.305057	0.278731	0.3548	0.296588	0.342955	0.298961	0.275478	0.329525	0.31715	0.355302	0.337349
Os01g0169900	0.123286	0.140052	0.0957883	0.170762	0.147706	0.0897127	0.153308	0.160847	0.111564	0.16628	0.166498	0.168206	0.133319	0.170356	0.137041	0.154999	0.145974	0.141615	0.181095	0.14469	0.175056	0.159718
Os01g0170000	0.458076	0.479666	0.429257	0.463609	0.496471	0.326854	0.491585	0.492439	0.353147	0.487829	0.513343	0.531124	0.400468	0.566675	0.493644	0.507812	0.464113	0.477575	0.502762	0.519567	0.560442	0.537513
Os01g0170051	0.379264	0.406965	0.338922	0.390738	0.422547	0.244764	0.416155	0.421561	0.29134	0.411789	0.443915	0.450283	0.320022	0.489188	0.401609	0.428146	0.392254	0.375016	0.435528	0.442283	0.483167	0.444414
Os01g0170100	0.0477514	0.0541208	0.0390866	0.0586467	0.059682	0.0349337	0.0664054	0.0614684	0.0440326	0.0586817	0.0734588	0.062676	0.054257	0.0803513	0.0598245	0.0637587	0.0605425	0.0573952	0.0669606	0.0640278	0.0641887	0.067526
Os01g0170300	0.0439788	0.06411	0.0350107	0.0847665	0.0415833	0.0330572	0.0911584	0.0540919	0.0448594	0.0636266	0.0578457	0.0861687	0.0632577	0.059291	0.0519344	0.0691546	0.0459496	0.0580833	0.0860112	0.06606	0.066792	0.0587411
Os01g0170500	0.126943	0.136156	0.076719	0.162212	0.160009	0.074865	0.154736	0.156526	0.0995099	0.152139	0.168549	0.167608	0.130699	0.184401	0.162077	0.161685	0.153154	0.148478	0.161553	0.167668	0.181672	0.174021
Os01g0170600	0.106158	0.119625	0.078858	0.105347	0.105799	0.0709643	0.114043	0.111315	0.0898521	0.123913	0.12978	0.124391	0.0989594	0.141464	0.119458	0.116341	0.115135	0.113752	0.102977	0.104617	0.133239	0.136222
Os01g0170700	0.109499	0.109118	0.0577938	0.0886339	0.0989454	0.0568331	0.0929579	0.0992362	0.0641272	0.105325	0.103768	0.113345	0.0841731	0.115382	0.0964712	0.104898	0.101193	0.0933643	0.0917415	0.0998393	0.120651	0.100967
Os01g0170800	0.0360044	0.0627394	0.0417686	0.0632344	0.0611132	0.0310403	0.0657551	0.0568633	0.0440681	0.0766148	0.080912	0.0832682	0.058932	0.0752845	0.0629902	0.0693455	0.0717076	0.0696371	0.0547274	0.0683949	0.0780726	0.0763086
Os01g0170900	0.00461123	0.00358877	0.00394981	0.0106001	0.00911577	0.00865848	0.00710227	0.00704346	0.0128518	0.0112818	0.00632054	0.00535714	0.00397293	0.00361011	0.00871059	0.0116748	0.0107216	0.00792668	0.00237029	0.0106686	0.0103016	0.00836528
Os01g0171000	0.0590917	0.060553	0.0563423	0.0743626	0.0678449	0.0605535	0.0653626	0.0687238	0.0640371	0.0700249	0.0718971	0.0633673	0.0616256	0.0709877	0.070575	0.0649709	0.0665262	0.0628417	0.0671921	0.0780601	0.0769382	0.075709
Os01g0171100	0.095926	0.121497	0.052352	0.0990031	0.134519	0.049359	0.107701	0.0977429	0.0787439	0.109012	0.133827	0.0842088	0.0942852	0.118556	0.0805716	0.0973165	0.124789	0.0933684	0.117046	0.0781008	0.109283	0.0976052
Os01g0171200	0.0536549	0.0562071	0.0401391	0.0526419	0.056152	0.0399455	0.0500799	0.0592685	0.0442728	0.0588953	0.0514165	0.0507219	0.0580567	0.0519954	0.0499529	0.0596278	0.0442591	0.0451769	0.0512887	0.0597325	0.0565677	0.0457383
Os01g0171800	0.0840294	0.0978756	0.0623267	0.0977432	0.0958089	0.0496145	0.11562	0.115381	0.0651972	0.096131	0.110943	0.0891482	0.0891133	0.121128	0.0779766	0.0847756	0.0960608	0.0887579	0.093068	0.109831	0.095747	0.0948654
Os01g0172000	0.0321157	0.0274667	0.0256947	0.0392177	0.0366408	0.0376019	0.0376965	0.0438376	0.0340117	0.0315655	0.0327541	0.0295501	0.0292325	0.0266064	0.0385455	0.0395883	0.0365533	0.0403638	0.0424588	0.0334818	0.0336762	0.032044
Os01g0172100	0.159209	0.155748	0.100839	0.166724	0.160847	0.084338	0.179152	0.177115	0.109032	0.170882	0.190297	0.191747	0.148997	0.216943	0.185852	0.195739	0.163293	0.16042	0.17956	0.179273	0.207262	0.197409
Os01g0172200	0.0790981	0.067431	0.0673713	0.0723227	0.0743961	0.0680071	0.0732317	0.0722583	0.0705789	0.0750411	0.0700192	0.0690547	0.0707092	0.0664333	0.0759249	0.073198	0.0723414	0.0671858	0.0747829	0.0783958	0.0737643	0.0684949
Os01g0172300	0.0533218	0.0529111	0.0360609	0.0509242	0.0546216	0.0411147	0.0536311	0.0563252	0.0418111	0.0573913	0.0582779	0.0624858	0.0547569	0.0671497	0.0520166	0.0614208	0.0574035	0.0597675	0.0530547	0.0508094	0.0691416	0.0606193
Os01g0172400	0.106279	0.129334	0.0825328	0.116757	0.0974124	0.0673941	0.111799	0.109894	0.0720481	0.120474	0.109544	0.119819	0.10303	0.121764	0.110322	0.116939	0.118238	0.0990929	0.10018	0.129707	0.118627	0.11539
Os01g0172600	0.113894	0.129544	0.0716516	0.131228	0.123116	0.072096	0.145773	0.159954	0.080319	0.139438	0.166845	0.161365	0.120014	0.169347	0.153564	0.172016	0.118355	0.138185	0.14959	0.166328	0.190488	0.165698
Os01g0172701	0.122678	0.140807	0.0760774	0.141172	0.134599	0.0805654	0.158361	0.169589	0.0856376	0.147429	0.18273	0.172885	0.129671	0.182276	0.165176	0.185708	0.129571	0.14899	0.161504	0.184216	0.208048	0.184145
Os01g0172800	0.087816	0.118368	0.0698639	0.110513	0.113184	0.0871163	0.0922338	0.103769	0.10528	0.108025	0.0952736	0.113058	0.095748	0.116161	0.1315	0.145835	0.0969835	0.112856	0.110003	0.126533	0.143434	0.119457
Os01g0172900	0.065233	0.0519364	0.0626204	0.063456	0.0558798	0.0624685	0.0510984	0.0630293	0.0557946	0.0611202	0.0436407	0.0598372	0.0559	0.0647992	0.063029	0.0591767	0.0531313	0.0537847	0.0582209	0.0664926	0.066958	0.0578718
Os01g0173000	0.0680734	0.0611195	0.0671073	0.0671545	0.0610631	0.0645011	0.0614104	0.0714805	0.0638545	0.067314	0.0594419	0.067066	0.0629078	0.069669	0.0679139	0.0646171	0.0643334	0.0609092	0.0647246	0.0725904	0.0707081	0.0610849
Os01g0173100	0.047696	0.0488873	0.0457481	0.050939	0.0565163	0.0450017	0.0546856	0.0539137	0.0527119	0.0573543	0.0532319	0.0606316	0.0477567	0.0529558	0.0493616	0.049449	0.0548319	0.0457103	0.0537791	0.0501721	0.0449091	0.0381492
Os01g0173600	0.160313	0.179286	0.125554	0.164219	0.168152	0.122078	0.188063	0.19629	0.133893	0.194462	0.211172	0.193915	0.175505	0.200833	0.194548	0.214418	0.192321	0.197261	0.200296	0.198997	0.21201	0.216169
Os01g0173900	0.19832	0.210902	0.100958	0.187344	0.21362	0.10265	0.217143	0.198536	0.144013	0.215055	0.237831	0.240903	0.16986	0.245116	0.201653	0.215383	0.205749	0.195824	0.230668	0.211174	0.226361	0.239177
Os01g0174000	0.00160628	0.0037298	0.00560429	0.00544379	0.00390446	0.00196101	0.00206558	0.00262743	0.00341456	0.00229841	0.00566101	0.001985	0.00228615	0.0033195	0.00456621	0.00392894	0.00164294	0.00257273	0.00156544	0.00414625	0.00296262	0.00367647
Os01g0174100	0.0296925	0.032516	0.0300995	0.0329743	0.0314029	0.0329208	0.0310854	0.0289964	0.0328153	0.0332043	0.027521	0.0225605	0.0301358	0.0188941	0.0233357	0.0258409	0.0310435	0.0236121	0.02417	0.0206064	0.0240224	0.0242483
Os01g0174200	0.0293338	0.0331213	0.0292204	0.0357028	0.0332727	0.0286246	0.0318046	0.0267474	0.0323492	0.034027	0.0276157	0.0240465	0.0321444	0.0196474	0.0225396	0.0235438	0.0325746	0.0219551	0.0251621	0.0199194	0.0247366	0.0218821
Os01g0174300	0.0321901	0.0358872	0.0296888	0.0379387	0.0396951	0.0310352	0.0393315	0.036798	0.0350012	0.0370898	0.0370134	0.0371311	0.0362952	0.0330171	0.0375083	0.0363277	0.0397702	0.0381199	0.0359248	0.0365135	0.0418354	0.0357515
Os01g0174400	0.13637	0.143714	0.0847381	0.12508	0.13608	0.0830087	0.141613	0.141969	0.102574	0.140565	0.149628	0.125516	0.116455	0.139146	0.119996	0.13779	0.13822	0.12838	0.132975	0.128908	0.135764	0.132315
Os01g0174500	0.132775	0.14267	0.0825963	0.122869	0.130162	0.082145	0.142175	0.142273	0.0996863	0.139285	0.14398	0.124347	0.116197	0.137859	0.119481	0.129661	0.135982	0.122517	0.126312	0.126743	0.134426	0.129909
Os01g0174600	0.0598614	0.068368	0.0415069	0.0656193	0.0619883	0.0492023	0.0647809	0.0686537	0.0508592	0.0639623	0.0649287	0.0660133	0.0573727	0.0661228	0.0594137	0.0598823	0.066075	0.0587691	0.0629469	0.0633665	0.0700809	0.067827
Os01g0174700	0.173648	0.183776	0.114552	0.181411	0.188205	0.105149	0.191658	0.198346	0.140792	0.200277	0.199906	0.198213	0.1585	0.212973	0.195498	0.211834	0.177791	0.170578	0.204544	0.201728	0.218849	0.203109
Os01g0174900	0.0127486	0.013211	0.0102966	0.013704	0.0127849	0.0121082	0.014058	0.0166146	0.0128134	0.0112198	0.0102183	0.0153873	0.0157283	0.0168098	0.00949347	0.0136944	0.0167657	0.0146734	0.010635	0.0103366	0.0120244	0.0103829
Os01g0175000	0.0744438	0.0752902	0.0505413	0.074712	0.0740716	0.0516679	0.0880288	0.0937937	0.053693	0.0892165	0.0867493	0.082638	0.0768586	0.0999768	0.0844574	0.0874429	0.0710758	0.0793631	0.0882408	0.0858598	0.088964	0.0947858
Os01g0175100	0.342799	0.347762	0.274124	0.370495	0.373885	0.26072	0.362345	0.380197	0.304637	0.371123	0.402323	0.403998	0.327686	0.426651	0.378741	0.392361	0.361888	0.386769	0.382994	0.391356	0.408323	0.402462
Os01g0175400	0.110197	0.151567	0.0805553	0.137099	0.115956	0.0991006	0.129922	0.135343	0.119561	0.135908	0.155006	0.12913	0.122295	0.130814	0.132684	0.134852	0.123464	0.115556	0.138105	0.162451	0.14908	0.15794
Os01g0175500	0.189301	0.219354	0.123125	0.20921	0.206541	0.112637	0.218907	0.239058	0.16952	0.214805	0.229865	0.218109	0.175775	0.2414	0.218633	0.249939	0.209885	0.210451	0.211549	0.220821	0.232255	0.227846
Os01g0175600	0.0367676	0.0451786	0.0250765	0.0375061	0.0349768	0.0175354	0.0351267	0.0541318	0.0329835	0.0475947	0.0552735	0.049787	0.0341791	0.0427409	0.0426972	0.0483734	0.0308312	0.0425521	0.0471983	0.0415615	0.0644539	0.0488306
Os01g0175633	0.0425148	0.0517912	0.0292726	0.0441929	0.0397022	0.0205333	0.0405548	0.0635284	0.038186	0.0557132	0.0639319	0.0574555	0.0400357	0.0502775	0.0492647	0.0574216	0.0350724	0.0495138	0.0538071	0.0466874	0.0747719	0.0558495
Os01g0175700	0.0953528	0.0941137	0.0539476	0.110319	0.10881	0.0546967	0.116377	0.104046	0.0640131	0.109134	0.118378	0.105587	0.0821327	0.129725	0.103452	0.124665	0.11176	0.106984	0.0959019	0.102214	0.120362	0.127536
Os01g0175733	0.0646025	0.0680703	0.0384245	0.0718008	0.0704408	0.0393991	0.0750104	0.0727122	0.0422919	0.0718243	0.0706889	0.0764069	0.0538973	0.0908978	0.0752141	0.0886558	0.0711155	0.0769072	0.0698486	0.0690899	0.0859725	0.0961253
Os01g0175850	0.0821554	0.0749889	0.0442291	0.0813008	0.0654221	0.0494327	0.0686834	0.0739032	0.0719263	0.0812076	0.0721223	0.086678	0.0740466	0.0896161	0.0737571	0.070958	0.0823139	0.0975635	0.0745991	0.0863533	0.0826276	0.0720895
Os01g0176000	0.261442	0.261563	0.178791	0.277491	0.274672	0.201513	0.277322	0.293866	0.235491	0.292037	0.309205	0.318434	0.231648	0.344178	0.328227	0.336146	0.253291	0.28766	0.30461	0.311743	0.355109	0.333894
Os01g0176050	0.282781	0.282711	0.1941	0.301932	0.298186	0.219401	0.298402	0.318745	0.256455	0.310537	0.328984	0.344798	0.252159	0.370671	0.355519	0.360201	0.277139	0.30626	0.32847	0.334352	0.38404	0.360312
Os01g0176100	0.0144641	0.00996457	0.00708181	0.0160439	0.0115068	0.00766757	0.00948617	0.00949074	0.0105189	0.00868373	0.00843404	0.00834671	0.0111124	0.00785319	0.0113838	0.00934034	0.00663158	0.00948086	0.00506478	0.00847085	0.0108259	0.00959455
Os01g0176150	0.0106484	0.00731087	0.00538793	0.0140399	0.0103876	0.00620006	0.00691122	0.00902128	0.00718823	0.00755668	0.00547334	0.00432099	0.0100475	0.00630532	0.00789301	0.00784929	0.00437176	0.00853432	0.00327191	0.00655625	0.00831867	0.00680174
Os01g0176200	0.0473161	0.0509721	0.0390841	0.0516906	0.0647907	0.0331144	0.0396941	0.0573816	0.0544695	0.0558747	0.0451264	0.0518322	0.0529026	0.0476466	0.0555447	0.0551903	0.0582354	0.0455337	0.0569449	0.0527421	0.0608096	0.0580491
Os01g0176300	0.0213332	0.0169765	0.0194742	0.0244882	0.025269	0.0142744	0.0162741	0.0220695	0.0229604	0.0243126	0.0229822	0.0231871	0.0182564	0.0194381	0.0233141	0.0229655	0.0192699	0.0190789	0.0225704	0.0263218	0.0242074	0.0220706
Os01g0176400	0.245649	0.242936	0.213628	0.243347	0.249466	0.215021	0.246692	0.235067	0.219229	0.25089	0.25951	0.260574	0.258959	0.275367	0.268806	0.279777	0.259447	0.258912	0.245805	0.253765	0.276665	0.269524
Os01g0176500	0.1947	0.229751	0.0917753	0.197767	0.23488	0.100135	0.222253	0.215097	0.144126	0.229091	0.261981	0.2235	0.18685	0.250487	0.190973	0.213769	0.225881	0.190499	0.219743	0.223819	0.252044	0.235419
Os01g0176700	0.00198939	0.00145061	0.000876905	0.000961423	0.00146569	0.00193592	0.00151078	0.00179956	0.0017414	0.00151778	0.000906755	0.00067904	0.00149829	0.00206147	0.0018444	0.00173961	0.00207654	0.00267487	0.00154024	0.00193548	0.00290135	0.00153022
Os01g0176751	0.00210941	0.00123653	0.000867804	0.000926212	0.00120898	0.00103252	0.00144613	0.00181884	0.00122963	0.00125436	0.000801443	0.000788644	0.00116976	0.00147384	0.00228983	0.00189274	0.00235988	0.00247175	0.0012013	0.00214628	0.0033598	0.00202977
Os01g0176800	0.105603	0.109451	0.0512513	0.120017	0.120612	0.0711371	0.105881	0.137758	0.109441	0.117427	0.103685	0.131279	0.107022	0.120636	0.121949	0.146545	0.143551	0.113208	0.131232	0.127493	0.143215	0.128038
Os01g0176900	0.0670169	0.0799606	0.0417482	0.0829763	0.0849845	0.0460787	0.0708254	0.0888485	0.0695645	0.0892946	0.0735139	0.0876646	0.0690979	0.0807638	0.0910005	0.0997396	0.102116	0.0771443	0.0947908	0.0922278	0.102675	0.0882433
Os01g0177100	0.065074	0.0676806	0.0594349	0.0608573	0.0644313	0.0603108	0.0663839	0.0677649	0.062957	0.0642396	0.0668303	0.0684535	0.0645284	0.0744732	0.0668227	0.0676558	0.0641274	0.0690193	0.0659542	0.0723996	0.0690831	0.0693329
Os01g0177200	0.0904371	0.104945	0.0667216	0.111444	0.100904	0.0681405	0.107766	0.101767	0.0797113	0.112043	0.115665	0.108456	0.0964129	0.120242	0.101153	0.106259	0.10342	0.0951392	0.109344	0.108715	0.126956	0.105129
Os01g0177400	0.050959	0.0410596	0.0326721	0.0431934	0.0548356	0.0291751	0.0524504	0.0326348	0.0340894	0.0413817	0.0449095	0.0531222	0.0340251	0.0394809	0.0489039	0.0521873	0.0458971	0.061292	0.0314451	0.0425081	0.0580372	0.0435268
Os01g0177500	0.0530294	0.0434616	0.0345811	0.0455677	0.0572037	0.0310438	0.0558732	0.0345794	0.0368935	0.042576	0.0461843	0.0559085	0.0361631	0.0419751	0.0526619	0.0543016	0.0477516	0.063739	0.0338877	0.045045	0.0604723	0.0455548
Os01g0177900	0.0638871	0.0784783	0.0523406	0.0786591	0.0763386	0.0470511	0.0718577	0.0760248	0.0576544	0.0812472	0.086091	0.0732798	0.0685079	0.0864556	0.0753659	0.0773496	0.0709873	0.0619133	0.078124	0.0771795	0.0851467	0.0772978
Os01g0178000	0.0488558	0.0566868	0.0485566	0.054077	0.0500809	0.0436127	0.0570933	0.0553942	0.0474282	0.0482366	0.050751	0.0596926	0.0582943	0.0604106	0.0533316	0.055093	0.0609065	0.0564658	0.0593137	0.0520584	0.0570772	0.0589505
Os01g0178100	0.101746	0.124599	0.0877737	0.105818	0.0994642	0.073471	0.12942	0.137801	0.0885267	0.112456	0.138176	0.117757	0.104949	0.148249	0.101976	0.10164	0.116624	0.108054	0.126922	0.108331	0.100398	0.10986
Os01g0178200	0.0392325	0.0456446	0.0481424	0.0346042	0.0378549	0.0393201	0.0423147	0.0425631	0.0443848	0.0361356	0.0433748	0.0419129	0.0454545	0.0384685	0.0436832	0.0393309	0.0441245	0.0491641	0.0465831	0.035504	0.0304155	0.0397423
Os01g0178300	0.0204892	0.0239049	0.0241639	0.0182451	0.0201837	0.0192032	0.0205311	0.0219918	0.0173508	0.015869	0.0208127	0.0198988	0.0225141	0.0204955	0.0200958	0.0202206	0.019216	0.0228849	0.0165574	0.0158535	0.0200122	0.0177903
Os01g0178400	0.0295288	0.0336844	0.0333087	0.0310713	0.0290673	0.0259778	0.0226986	0.0322137	0.0316964	0.0301054	0.033421	0.0328422	0.032552	0.0288794	0.0359146	0.0285464	0.0275454	0.0239142	0.0338835	0.0322008	0.0302135	0.0322013
Os01g0178500	0.122236	0.134588	0.0552885	0.121161	0.142911	0.0640562	0.131043	0.126629	0.0769032	0.140903	0.155789	0.144733	0.0942245	0.122423	0.123054	0.148187	0.118378	0.104429	0.155641	0.109121	0.118842	0.129407
Os01g0178600	0.0445986	0.055899	0.034945	0.0448486	0.0567993	0.0408598	0.058235	0.0601442	0.035801	0.0553655	0.055377	0.0677694	0.042997	0.0766231	0.0628296	0.068073	0.0490633	0.0635385	0.0747198	0.0634903	0.0847305	0.0842082
Os01g0178700	0.0412908	0.0565491	0.0294118	0.040933	0.0504819	0.0278711	0.0488064	0.0495895	0.028388	0.0397423	0.0506209	0.0325766	0.0386975	0.0418306	0.024	0.0425735	0.0255108	0.0342097	0.0424866	0.0259358	0.0331708	0.0379548
Os01g0178850	0.407252	0.433805	0.391127	0.417368	0.444343	0.361504	0.436005	0.459728	0.394712	0.456217	0.467632	0.434313	0.382454	0.487007	0.469491	0.466786	0.426407	0.444303	0.471893	0.440042	0.47179	0.469546
Os01g0178900	0.0603186	0.0611858	0.0541307	0.0571344	0.057377	0.0535007	0.0622779	0.0613346	0.0561777	0.0586793	0.0607768	0.05891	0.057371	0.0607173	0.059126	0.062951	0.0573266	0.0596915	0.0609083	0.062782	0.0597092	0.0603183
Os01g0179000	0.0301213	0.0278638	0.0192713	0.0377974	0.0349265	0.022293	0.0291322	0.0342656	0.0238095	0.0350267	0.0239916	0.0365203	0.0384546	0.0287002	0.0287962	0.03125	0.0397783	0.0329079	0.0279582	0.0388514	0.0380541	0.0277203
Os01g0179200	0.0665783	0.0676074	0.0714967	0.0797075	0.0777564	0.0668465	0.0675145	0.0655579	0.0763753	0.0781009	0.0803674	0.0748389	0.0739011	0.079841	0.0872922	0.0870252	0.0704886	0.0755551	0.0831661	0.0781818	0.0868395	0.0844872
Os01g0179300	0.0647395	0.0634976	0.0610548	0.0588051	0.0668198	0.0510686	0.0578848	0.0620209	0.0534881	0.056775	0.0624841	0.0790083	0.065705	0.0752741	0.064753	0.0671118	0.0689339	0.0656117	0.0689507	0.0578413	0.0580422	0.0608427
Os01g0179400	0.068473	0.0741754	0.0584469	0.0736483	0.0752498	0.0550712	0.0702732	0.0760099	0.0625677	0.0812589	0.0801209	0.0780838	0.0711345	0.0828799	0.0702819	0.0752263	0.0733587	0.0696536	0.0741877	0.0704685	0.0839307	0.0740535
Os01g0179500	0.0599948	0.0637822	0.0600865	0.0612051	0.0608356	0.0586035	0.0593189	0.0640888	0.0593288	0.0605223	0.0582549	0.0586052	0.0624562	0.0614943	0.0616338	0.0633203	0.0602173	0.0605925	0.0598626	0.0582391	0.0630571	0.0643826
Os01g0179600	0.269516	0.289673	0.190964	0.296645	0.300262	0.179798	0.346322	0.305266	0.219073	0.328219	0.353224	0.332587	0.237403	0.338522	0.352937	0.334695	0.27623	0.332696	0.300779	0.327688	0.360262	0.318758
Os01g0179700	0.0701627	0.0865444	0.0579163	0.0963218	0.0866982	0.0626016	0.0893534	0.0920744	0.0623512	0.0993854	0.100504	0.0857065	0.0751216	0.0892382	0.0800404	0.0904675	0.0888656	0.0703464	0.0857519	0.0807364	0.0794283	0.0917869
Os01g0179800	0.133905	0.151214	0.0909869	0.154543	0.142885	0.0854303	0.150332	0.146722	0.0970176	0.156545	0.164631	0.164457	0.122133	0.174563	0.149751	0.156473	0.140556	0.147578	0.154657	0.15272	0.173146	0.152908
Os01g0179901	0.071343	0.0574398	0.033553	0.0750783	0.0771698	0.0288287	0.0698945	0.0755325	0.0354626	0.0853147	0.0744819	0.0659358	0.0545688	0.0817515	0.0765204	0.077805	0.0765494	0.0757682	0.0678243	0.0645803	0.0891183	0.0790691
Os01g0180000	0.00129758	0.00182415	0.00090967	0.0010144	0.000701098	0.000953668	0.00100654	0.00111003	0.000780118	0.000960102	0.00108025	0.000979312	0.0011279	0.00165967	0.00133769	0.00127505	0.00148428	0.00116144	0.00146843	0.000607091	0.000867397	0.00150029
Os01g0180050	0.00148313	0.00167785	0.000875529	0.000955414	0.000855725	0.000931223	0.00117417	0.00112994	0.000867002	0.001329	0.000967118	0.0012157	0.000844595	0.00147558	0.0015048	0.00139353	0.00164234	0.000564759	0.00134797	0.000547445	0.000511858	0.00202578
Os01g0180300	0.0576446	0.0651895	0.0517854	0.0679983	0.0715318	0.0495391	0.0660576	0.0660544	0.0539073	0.06676	0.0662229	0.0601409	0.0592285	0.0714357	0.0675214	0.0716099	0.0674675	0.0612806	0.0677132	0.0669888	0.0668829	0.068026
Os01g0180400	0.0481584	0.0596143	0.0348933	0.065416	0.0779756	0.0410342	0.0801351	0.0640795	0.0448996	0.072093	0.0705606	0.0731361	0.0714803	0.0800717	0.0718227	0.0730075	0.0605925	0.0643729	0.0790598	0.093065	0.0726313	0.0539823
Os01g0180600	0.0507625	0.052742	0.0500422	0.0543228	0.0527976	0.0487625	0.0588155	0.0570632	0.0543751	0.0582785	0.0566752	0.0512092	0.0545997	0.0562772	0.0553124	0.0536103	0.0528052	0.0506714	0.0552151	0.0547746	0.0546666	0.0490904
Os01g0180700	0.0801984	0.0681648	0.0537229	0.0815652	0.0905828	0.068341	0.0960733	0.0879007	0.0724544	0.0815941	0.0903876	0.0902193	0.0801337	0.0887991	0.0853112	0.0842298	0.0820227	0.0775695	0.0837741	0.0913854	0.0861368	0.0938608
Os01g0180800	0.146463	0.163139	0.110245	0.161032	0.182385	0.0981791	0.184662	0.159438	0.13323	0.171879	0.170785	0.164019	0.144163	0.18729	0.1702	0.17374	0.162785	0.153887	0.173142	0.161735	0.192611	0.166346
Os01g0180850	0.116215	0.124068	0.0921439	0.116633	0.130935	0.0798518	0.118492	0.116086	0.104005	0.125577	0.124307	0.119982	0.104318	0.141972	0.124952	0.120765	0.117458	0.111406	0.117644	0.110453	0.128596	0.107685
Os01g0180900	0.0676918	0.0746008	0.0666153	0.0709302	0.0663123	0.0607332	0.0792601	0.0826897	0.0571834	0.0808814	0.0812162	0.0703276	0.063325	0.0820344	0.0734124	0.0714124	0.0763035	0.0757884	0.0833333	0.07658	0.0796117	0.0738933
Os01g0181000	0.087793	0.0954822	0.0848833	0.0916646	0.0936212	0.0787224	0.0908978	0.0933386	0.0845056	0.0999404	0.0998561	0.0944657	0.0928104	0.0949054	0.0994459	0.095167	0.0907943	0.0901704	0.0921524	0.0958844	0.0880644	0.0939137
Os01g0181033	0.0654013	0.0725683	0.0663379	0.0644202	0.0657289	0.0628312	0.067154	0.0683577	0.0571192	0.0682271	0.0615619	0.0666207	0.0665416	0.0657907	0.0609328	0.0648934	0.0655586	0.0596932	0.0628586	0.0638318	0.063388	0.0659637
Os01g0181166	0.176989	0.215309	0.140383	0.200393	0.212781	0.131862	0.177263	0.242773	0.191967	0.197283	0.19525	0.251991	0.198602	0.216165	0.235047	0.222629	0.222104	0.192027	0.217926	0.239527	0.181792	0.224351
Os01g0181300	0.251983	0.261848	0.218748	0.251022	0.285477	0.179455	0.268194	0.28028	0.214766	0.24646	0.319226	0.266167	0.247104	0.312744	0.258624	0.297968	0.265932	0.251004	0.256172	0.257211	0.28384	0.25977
Os01g0182100	0.124465	0.153977	0.0978871	0.152065	0.161477	0.097093	0.161046	0.17187	0.128421	0.176884	0.169737	0.173498	0.12309	0.203104	0.178007	0.168088	0.145528	0.148635	0.160798	0.167756	0.191023	0.178078
Os01g0182200	0.0787612	0.0988663	0.0558329	0.089304	0.0670413	0.0591093	0.0675891	0.0842364	0.070753	0.071372	0.0796281	0.106791	0.0768983	0.072763	0.0774008	0.0960737	0.0752884	0.0668574	0.0926366	0.079125	0.0919879	0.0753017
Os01g0182300	0.0684011	0.0671634	0.0636293	0.0623162	0.0712822	0.0511176	0.0821009	0.0818542	0.0593318	0.0905313	0.0967166	0.0915871	0.0696039	0.0939029	0.0830477	0.0789825	0.0722493	0.0790429	0.0729783	0.0795756	0.0913871	0.0842985
Os01g0182400	0.0505721	0.0562006	0.0442441	0.0602266	0.0650445	0.0418763	0.0647027	0.0575093	0.0556639	0.0623947	0.0611186	0.0716861	0.0635515	0.0677263	0.057283	0.0694575	0.0651649	0.0545261	0.0718525	0.0684592	0.0682707	0.0636542
Os01g0182500	0.0478172	0.0476746	0.0434226	0.0487113	0.0465173	0.0495868	0.0475651	0.0394082	0.0452212	0.0500852	0.0512507	0.0458247	0.0534511	0.0465254	0.045614	0.0407833	0.0492768	0.0457402	0.0510108	0.0457436	0.050886	0.0479623
Os01g0182600	0.0506538	0.0479324	0.0421333	0.0523491	0.0557534	0.0460761	0.055505	0.0510432	0.0472216	0.055909	0.05187	0.0555717	0.0480635	0.0608796	0.0521921	0.0516569	0.0567282	0.050007	0.053351	0.0540433	0.0601375	0.0586723
Os01g0182700	0.191934	0.211986	0.149496	0.194086	0.203014	0.140992	0.194707	0.209979	0.163545	0.201929	0.222675	0.221256	0.189191	0.232837	0.210188	0.216364	0.202317	0.201547	0.216963	0.227944	0.22923	0.217516
Os01g0182832	0.0913013	0.0990202	0.071443	0.0951301	0.0775939	0.0746923	0.0973578	0.0943752	0.0693598	0.0903787	0.096571	0.117386	0.0786265	0.117177	0.121808	0.104929	0.0881405	0.0892313	0.107431	0.101915	0.133641	0.0999121
Os01g0182900	0.044335	0.0460068	0.0423536	0.0365383	0.0416032	0.0390726	0.0420699	0.046628	0.0436861	0.0415213	0.0460224	0.0430156	0.0480055	0.0446446	0.0401596	0.041124	0.0379467	0.0413132	0.0413594	0.0406386	0.037231	0.0459421
Os01g0183000	0.00942102	0.0070118	0.0116143	0.0119017	0.00448319	0.00767414	0.0065123	0.00574081	0.0102656	0.00568243	0.00864672	0.00600919	0.0079331	0.0138441	0.00845841	0.0084854	0.00388429	0.00926951	0.00627251	0.00746415	0.00953347	0.0069466
Os01g0183100	0.0400478	0.0430597	0.0302237	0.0390748	0.0397073	0.0315291	0.0388979	0.0383848	0.0348315	0.0402692	0.0417957	0.0384996	0.0376871	0.0420012	0.0342202	0.0370947	0.0388294	0.0362508	0.0403897	0.0350045	0.0376419	0.0368005
Os01g0183300	0.0796847	0.0793373	0.0443704	0.0886676	0.0973055	0.0432525	0.093359	0.0863622	0.0613587	0.0931585	0.095151	0.102079	0.0634352	0.119262	0.093649	0.0921459	0.0794502	0.0807541	0.102474	0.108413	0.132448	0.0981628
Os01g0183400	0.120537	0.13053	0.0606101	0.106479	0.0922206	0.0448113	0.0904884	0.113802	0.0690444	0.130971	0.115094	0.134071	0.0899034	0.123908	0.0879635	0.0945017	0.11571	0.0828678	0.118353	0.0965124	0.115896	0.0723734
Os01g0183500	0.0366831	0.0342482	0.0456112	0.0384948	0.0420208	0.0444101	0.0495597	0.0589718	0.0335298	0.0349353	0.0302687	0.0313204	0.042355	0.0309418	0.037728	0.0313015	0.0263212	0.0357942	0.0312434	0.0326	0.0408837	0.0288684
Os01g0183600	0.0658499	0.0889004	0.0449356	0.0733523	0.0637472	0.0425668	0.0868603	0.0817074	0.0535851	0.0777495	0.0980791	0.085871	0.0608024	0.097853	0.0901403	0.0866639	0.0818861	0.0773855	0.0909845	0.0881433	0.104401	0.0866313
Os01g0183633	0.0199393	0.026051	0.0223588	0.0263457	0.0257827	0.0241866	0.0162829	0.0225366	0.0244398	0.0249171	0.017966	0.0215661	0.0244385	0.0185706	0.0228462	0.0208976	0.0135626	0.0191792	0.0155574	0.0258383	0.0288661	0.0270507
Os01g0183800	0.0684513	0.0675691	0.0606171	0.0679006	0.0684314	0.06327	0.0675187	0.0704972	0.06196	0.0690098	0.0709711	0.0705413	0.0637011	0.0647797	0.0664289	0.0686708	0.0696296	0.0640275	0.0641942	0.0604689	0.0675955	0.0694735
Os01g0183850	0.0745455	0.0676749	0.0813541	0.0798641	0.0729897	0.0776716	0.0689144	0.0805632	0.0747388	0.0793586	0.0721311	0.0753927	0.0788602	0.071263	0.0753065	0.0684469	0.079968	0.0721202	0.0887656	0.0654174	0.0734707	0.0733379
Os01g0183950	0.206316	0.203025	0.16105	0.216402	0.209077	0.130833	0.21921	0.185819	0.164324	0.210849	0.228445	0.227853	0.185518	0.238853	0.207625	0.242688	0.187268	0.205117	0.226978	0.21851	0.246928	0.239452
Os01g0184000	0.0842763	0.0926908	0.0651039	0.0893073	0.10314	0.0655477	0.0953968	0.0884384	0.0766159	0.0986326	0.105643	0.105268	0.0851074	0.10935	0.0995334	0.103051	0.0892882	0.0869814	0.10174	0.100824	0.11428	0.100497
Os01g0184050	0.183628	0.209779	0.110795	0.170293	0.17102	0.0763522	0.201401	0.20218	0.136001	0.224371	0.217554	0.227291	0.18411	0.257189	0.215861	0.227491	0.196562	0.17948	0.221032	0.236569	0.266177	0.244202
Os01g0184100	0.183976	0.208607	0.109848	0.170231	0.17051	0.0754948	0.200698	0.201788	0.135612	0.224294	0.218165	0.227412	0.184086	0.257442	0.216024	0.227956	0.197034	0.179162	0.220606	0.236218	0.266325	0.243604
Os01g0184200	0.11884	0.125897	0.0944415	0.130373	0.133474	0.0949876	0.136733	0.110883	0.0855594	0.129432	0.136204	0.14282	0.118765	0.168481	0.139956	0.147108	0.127996	0.126093	0.124194	0.136307	0.160371	0.148648
Os01g0184500	0.0758717	0.0750838	0.0599497	0.0807397	0.0869246	0.0641746	0.0826473	0.0718836	0.0707365	0.0818999	0.065587	0.083308	0.0702415	0.0829422	0.0826873	0.0835506	0.0858734	0.0787656	0.0739513	0.075153	0.0832544	0.0694397
Os01g0184700	0.177673	0.224577	0.14994	0.25546	0.265591	0.123565	0.250584	0.242341	0.158814	0.285908	0.286378	0.256794	0.212573	0.276012	0.251587	0.256464	0.231019	0.227609	0.231113	0.246506	0.276979	0.223943
Os01g0184800	0.135469	0.184868	0.103652	0.201743	0.209516	0.0781235	0.200308	0.181699	0.112296	0.228653	0.240965	0.199968	0.16929	0.219557	0.198145	0.183269	0.180476	0.166032	0.173856	0.183039	0.219363	0.156154
Os01g0184900	0.0468183	0.0473152	0.0442332	0.048198	0.0489516	0.0452139	0.0498148	0.0519229	0.0447519	0.0483881	0.0529027	0.0474738	0.0446336	0.0465818	0.0481597	0.0456573	0.0486689	0.0477693	0.0487744	0.048461	0.04665	0.048058
Os01g0185000	0.239416	0.316546	0.203951	0.290015	0.280141	0.167625	0.278026	0.307903	0.207263	0.349045	0.344955	0.313368	0.265911	0.344095	0.291	0.310879	0.295432	0.231796	0.279211	0.330439	0.32827	0.3148
Os01g0185100	0.106053	0.12145	0.091128	0.112579	0.110841	0.0759945	0.117134	0.111187	0.085755	0.120793	0.126291	0.12646	0.097951	0.144261	0.129151	0.128978	0.10719	0.120256	0.116088	0.136188	0.145157	0.14384
Os01g0185200	0.064697	0.0724904	0.054158	0.0716901	0.0708298	0.0604624	0.0703182	0.0786417	0.0612608	0.0713208	0.080379	0.0770654	0.0690913	0.0761395	0.0696529	0.0702419	0.0708112	0.0692369	0.0829869	0.0769398	0.0849531	0.074744
Os01g0185250	0.000984979	0.00118647	0.00144561	0.0018104	0.00118846	0.00159654	0.0015013	0.00143221	0.00107224	0.0013791	0.00186986	0.0012205	0.00134549	0.00201301	0.00145953	0.00181747	0.00119617	0.00102023	0.00132231	0.00266059	0.00165502	0.00156617
Os01g0185300	0.0141261	0.0236519	0.00944837	0.0193233	0.0184821	0.0111499	0.0193642	0.021751	0.00937605	0.026052	0.00919427	0.0245988	0.0170124	0.0277403	0.0249169	0.0239101	0.0255303	0.0247052	0.0241339	0.0261586	0.0320241	0.012344
Os01g0185400	0.0727959	0.0864029	0.0606591	0.0826172	0.0798818	0.055479	0.0893923	0.0859995	0.0615731	0.0836261	0.0926129	0.0792736	0.0723021	0.0881213	0.0756056	0.0865515	0.0912472	0.0777053	0.0764331	0.0810609	0.0888972	0.0814896
Os01g0185500	0.0485231	0.0497208	0.0332592	0.0582696	0.0567513	0.0348239	0.0521197	0.0506833	0.0383528	0.0564293	0.057527	0.0631269	0.0457634	0.06195	0.0600039	0.0734115	0.0570038	0.0532231	0.0572922	0.062151	0.0679663	0.06686
Os01g0185900	0.154704	0.168071	0.100789	0.182162	0.170634	0.107632	0.166514	0.178563	0.129442	0.181314	0.199196	0.19363	0.167683	0.22557	0.205282	0.210501	0.157138	0.173616	0.188018	0.199314	0.216492	0.205575
Os01g0186000	0.0922781	0.135665	0.0631008	0.124395	0.115813	0.0551868	0.127741	0.111961	0.0856558	0.131256	0.144149	0.133261	0.105744	0.144366	0.116662	0.140939	0.121372	0.105984	0.126225	0.110549	0.126772	0.109241
Os01g0186200	0.148111	0.189336	0.117428	0.183262	0.167298	0.0833059	0.192434	0.178259	0.127175	0.175044	0.224475	0.207301	0.190451	0.201837	0.16812	0.207747	0.168168	0.163493	0.194441	0.173541	0.204332	0.203082
Os01g0186400	0.263981	0.255584	0.174929	0.25481	0.259437	0.188067	0.254525	0.264553	0.209096	0.263892	0.284999	0.275142	0.243593	0.312448	0.274903	0.282542	0.255513	0.251172	0.277425	0.292414	0.298287	0.284615
Os01g0186600	0.0600744	0.0658991	0.0604726	0.0673558	0.0765739	0.0483319	0.0646726	0.0795149	0.058221	0.0680762	0.0876055	0.0925634	0.0723289	0.10572	0.0952142	0.0951558	0.0710366	0.0751552	0.0982176	0.08213	0.100804	0.106066
Os01g0186700	0.0758076	0.0730857	0.0623665	0.0721266	0.0736823	0.062179	0.0741668	0.0701869	0.0671314	0.0745014	0.0724221	0.0708328	0.0713127	0.0780231	0.0754114	0.0719589	0.0729472	0.0717427	0.0727639	0.0794642	0.073287	0.0761736
Os01g0186900	0.216216	0.202708	0.143159	0.228025	0.204126	0.120768	0.223112	0.20384	0.117125	0.205198	0.231745	0.243752	0.171982	0.245081	0.222114	0.235799	0.186055	0.130309	0.207225	0.244821	0.196825	0.19391
Os01g0186950	0.219002	0.177718	0.132819	0.191917	0.181204	0.105787	0.198293	0.188061	0.116915	0.165348	0.197372	0.204569	0.161382	0.203088	0.200419	0.205244	0.168707	0.112849	0.176358	0.202824	0.152781	0.176285
Os01g0187000	0.0658285	0.0698445	0.0287287	0.0895259	0.0949313	0.0309899	0.0851939	0.0849433	0.0547932	0.0846266	0.0900579	0.0991673	0.0790233	0.10288	0.0957376	0.100434	0.0786762	0.0841359	0.106985	0.100139	0.126936	0.116127
Os01g0187300	0.0628793	0.0668768	0.0416933	0.0826417	0.0636721	0.0438771	0.0692118	0.0668554	0.0559669	0.0874619	0.0879204	0.0776339	0.0520242	0.0907459	0.0821723	0.0748497	0.0741561	0.0823232	0.0750018	0.0914913	0.104144	0.0877668
Os01g0187350	0.0359492	0.0340328	0.0250095	0.0400779	0.0363243	0.0327294	0.031322	0.0331863	0.036662	0.0344254	0.0546676	0.0497223	0.033343	0.0582467	0.0519597	0.0577795	0.0285805	0.0410403	0.0541896	0.0496894	0.0545759	0.0634
Os01g0187400	0.05382	0.0524292	0.0516765	0.0527119	0.052972	0.0528674	0.0545494	0.0499299	0.0513786	0.0509454	0.0595525	0.0577366	0.0514178	0.0600822	0.0555756	0.0578295	0.0552707	0.0524839	0.0606537	0.0543188	0.0595777	0.0581045
Os01g0187500	0.151	0.153203	0.0988233	0.154989	0.144367	0.117184	0.173346	0.15605	0.127457	0.172001	0.172336	0.160128	0.133016	0.171762	0.15663	0.163208	0.148033	0.167003	0.16523	0.168261	0.191378	0.173599
Os01g0187600	0.125237	0.113112	0.0744393	0.119269	0.130453	0.0878318	0.123531	0.119765	0.0930144	0.126813	0.137875	0.157629	0.111485	0.149715	0.14455	0.134112	0.124453	0.115324	0.138307	0.147987	0.170092	0.161048
Os01g0187900	0.0704673	0.0938567	0.0453691	0.110556	0.0929118	0.0397877	0.103969	0.100616	0.0533525	0.10745	0.112396	0.116717	0.0769951	0.101378	0.0853343	0.0910576	0.0831709	0.0727577	0.0896818	0.094286	0.104203	0.0958295
Os01g0188100	0.0788387	0.0848932	0.0582503	0.0877249	0.0917284	0.0592124	0.0805513	0.0866179	0.0689312	0.0820749	0.0935883	0.081302	0.0777659	0.0976705	0.0779052	0.0847341	0.0782244	0.0839634	0.100178	0.101591	0.0843548	0.0896889
Os01g0188200	0.041847	0.0429444	0.040803	0.0425532	0.0396396	0.0410556	0.0437187	0.0417948	0.042009	0.0435308	0.046729	0.0435783	0.0409784	0.0405982	0.0386261	0.0410983	0.0444321	0.036635	0.0454545	0.0402429	0.0420186	0.040408
Os01g0188400	0.0478784	0.0513684	0.0404483	0.0470069	0.0467375	0.0364327	0.0469319	0.0500148	0.0433595	0.0418487	0.0499517	0.0595937	0.0517061	0.0429422	0.0492444	0.0464506	0.0547106	0.053219	0.0672681	0.0442457	0.0484182	0.0396092
Os01g0188525	0.05	0.0530292	0.0420563	0.0484104	0.0492528	0.0379194	0.0489768	0.0515251	0.0453011	0.0435991	0.0511645	0.0634777	0.0539327	0.0450869	0.0509647	0.0480966	0.0568695	0.0553025	0.0698396	0.0468133	0.0497625	0.041374
Os01g0188900	0.0634075	0.0701163	0.0589559	0.0654983	0.0682758	0.0604037	0.0679546	0.0624131	0.0611822	0.0620657	0.072337	0.0682179	0.0645965	0.0669872	0.058978	0.0650654	0.0657392	0.05973	0.0676538	0.0683534	0.0741016	0.0604171
Os01g0189100	0.0759663	0.101416	0.067821	0.0909431	0.103496	0.0599437	0.0883642	0.10867	0.0693465	0.0949294	0.109606	0.08193	0.0952913	0.088373	0.0948545	0.0902132	0.0819387	0.0685089	0.0868429	0.0790798	0.102181	0.0969553
Os01g0189700	0.231322	0.256299	0.191632	0.258851	0.248705	0.154182	0.243984	0.218879	0.185337	0.252692	0.307498	0.254962	0.230607	0.287232	0.255637	0.266698	0.231619	0.242577	0.254005	0.243186	0.270488	0.258577
Os01g0189800	0.0173529	0.0215868	0.0310976	0.0228496	0.0176085	0.0300921	0.0179198	0.0211402	0.026867	0.0243183	0.0183296	0.0137833	0.0186316	0.0145648	0.0153548	0.0155193	0.0169797	0.0186974	0.0170888	0.0140506	0.0167002	0.0149956
Os01g0190000	0.395635	0.43115	0.289933	0.426442	0.394477	0.247297	0.441287	0.47416	0.287108	0.439715	0.478506	0.429184	0.427712	0.469124	0.424134	0.42014	0.407162	0.388999	0.461393	0.419627	0.444145	0.473359
Os01g0190300	0.190089	0.23609	0.143574	0.238989	0.214691	0.127069	0.232194	0.226571	0.160873	0.235554	0.235894	0.251667	0.209157	0.246042	0.223967	0.228638	0.226957	0.224059	0.245556	0.232361	0.251686	0.225891
Os01g0190400	0.0432875	0.0533774	0.0259208	0.0514841	0.054303	0.0305312	0.0415304	0.0550439	0.0343064	0.0582295	0.0611628	0.0656286	0.0351171	0.0609833	0.0631059	0.0554435	0.0543338	0.056597	0.0574726	0.0608126	0.0544392	0.0665637
Os01g0190500	0.130524	0.158471	0.0801459	0.12022	0.145846	0.0943644	0.136772	0.13756	0.112298	0.158883	0.141776	0.133962	0.134604	0.130043	0.129656	0.146091	0.169392	0.141831	0.150488	0.160576	0.174603	0.174178
Os01g0191000	0.143462	0.139891	0.0977954	0.161678	0.131364	0.0824821	0.158783	0.142563	0.102184	0.157493	0.166876	0.157812	0.109255	0.18366	0.157476	0.149284	0.142339	0.139683	0.149415	0.171612	0.172743	0.168075
Os01g0191100	0.0277238	0.0272208	0.0236711	0.0260878	0.0280869	0.0234449	0.0250656	0.0295533	0.0252582	0.0299279	0.0263126	0.0295069	0.0273361	0.0265089	0.0292653	0.0277483	0.0296771	0.0241463	0.0261891	0.0278665	0.0281488	0.0288535
Os01g0191150	0.315909	0.311588	0.285275	0.335193	0.287129	0.217753	0.317895	0.31178	0.265417	0.315128	0.300367	0.318323	0.292672	0.35766	0.357927	0.336257	0.292271	0.262626	0.330738	0.331887	0.353712	0.346154
Os01g0191200	0.180266	0.214182	0.105697	0.209145	0.173564	0.0990998	0.237067	0.211312	0.137581	0.205205	0.22356	0.222888	0.171237	0.225546	0.185262	0.190273	0.200139	0.180239	0.204568	0.190892	0.219048	0.214021
Os01g0191300	0.0530617	0.0553223	0.0333181	0.0589764	0.0595352	0.0272877	0.0661261	0.0671188	0.0397709	0.0615869	0.0739392	0.065386	0.0558192	0.0726779	0.0559441	0.0581066	0.0571478	0.0520327	0.0606599	0.0603353	0.064033	0.0646219
Os01g0191400	0.125626	0.155507	0.0633003	0.162331	0.187946	0.0545245	0.145018	0.174187	0.103902	0.19031	0.156412	0.208485	0.137519	0.172962	0.143618	0.173432	0.172642	0.15836	0.192755	0.11898	0.194454	0.153866
Os01g0191500	0.043839	0.0426477	0.0398496	0.0432067	0.0407357	0.0414586	0.0461018	0.0438366	0.0408172	0.0427929	0.0416141	0.0473338	0.0447339	0.0449153	0.0438782	0.0455289	0.0429232	0.0475747	0.0481788	0.0466616	0.0461153	0.0446551
Os01g0191700	0.322009	0.354003	0.207297	0.366209	0.329394	0.171196	0.367591	0.402562	0.220666	0.37998	0.40994	0.365384	0.305805	0.391031	0.312267	0.356752	0.337414	0.302942	0.360531	0.383405	0.422507	0.38239
Os01g0191800	0.0827384	0.0918414	0.0424181	0.0984226	0.0991096	0.0454914	0.0909248	0.0939099	0.0648961	0.0944371	0.123723	0.0942845	0.0794193	0.0931038	0.0865938	0.0848456	0.0855093	0.0928287	0.102152	0.0933037	0.105916	0.084318
Os01g0191900	0.111253	0.134216	0.0683106	0.139905	0.155594	0.0810154	0.135352	0.143283	0.11417	0.138357	0.143745	0.152966	0.104098	0.163128	0.121853	0.147251	0.120449	0.130624	0.142988	0.13605	0.180854	0.142842
Os01g0192000	0.306682	0.33956	0.181738	0.326798	0.297481	0.199803	0.332684	0.338299	0.240233	0.341003	0.345312	0.371042	0.323601	0.342506	0.294668	0.3713	0.348696	0.275694	0.349141	0.343316	0.391324	0.283874
Os01g0192101	0.367014	0.414796	0.210924	0.387011	0.334006	0.229057	0.409798	0.426563	0.272511	0.417744	0.408013	0.440853	0.383985	0.418607	0.360028	0.414854	0.40414	0.33903	0.432816	0.399287	0.483711	0.353904
Os01g0192300	0.13024	0.139906	0.0730838	0.146377	0.13676	0.0810531	0.172958	0.193905	0.0723545	0.17884	0.182175	0.192968	0.119168	0.227166	0.160593	0.184968	0.149262	0.148387	0.165255	0.171804	0.241398	0.198496
Os01g0192500	0.126043	0.138322	0.0631786	0.130208	0.129153	0.0808411	0.160321	0.149343	0.106374	0.111444	0.163012	0.141722	0.129346	0.185237	0.12484	0.162262	0.14465	0.120374	0.144238	0.134876	0.169088	0.156886
Os01g0192401	0.128709	0.1412	0.0654676	0.133026	0.132847	0.0829333	0.162625	0.153708	0.109562	0.112872	0.168301	0.146648	0.133467	0.188058	0.128288	0.164579	0.149257	0.123759	0.14838	0.13854	0.170765	0.161074
Os01g0192550	0.176	0.159653	0.116446	0.146567	0.157569	0.115824	0.144179	0.135335	0.164157	0.148485	0.169401	0.156793	0.141531	0.232786	0.172665	0.18378	0.177767	0.161957	0.199512	0.176177	0.192216	0.20073
Os01g0192600	0.0650746	0.0520619	0.0452111	0.0611552	0.067839	0.0417895	0.0555899	0.0521121	0.0641995	0.0634794	0.0733722	0.0558875	0.0474114	0.0759357	0.0700243	0.0600608	0.0597862	0.0694667	0.0784107	0.0703543	0.0720796	0.0706656
Os01g0192900	0.0196528	0.0241492	0.0144254	0.0257825	0.0218557	0.0181076	0.0239938	0.027396	0.0183868	0.0250465	0.026442	0.027056	0.0224381	0.0246914	0.0237264	0.0260047	0.026135	0.0257129	0.0257494	0.0250187	0.025604	0.0337152
Os01g0193250	0.160393	0.192266	0.127549	0.206952	0.169011	0.138489	0.164974	0.193672	0.163055	0.182264	0.213361	0.193047	0.172856	0.216311	0.206221	0.216532	0.186842	0.198286	0.20297	0.192223	0.227157	0.224439
Os01g0193400	0.0210698	0.0226044	0.0247321	0.0226632	0.0221082	0.0267056	0.0222785	0.0176856	0.0335017	0.0201152	0.0227935	0.0256912	0.0287776	0.02621	0.026902	0.022807	0.0201377	0.0218075	0.02201	0.026719	0.0253398	0.0236081
Os01g0193500	0.017094	0.0238203	0.0314562	0.0175695	0.0192368	0.033344	0.0241265	0.00801727	0.0405333	0.0257218	0.0212389	0.0218667	0.0384896	0.02221	0.0266529	0.0212408	0.0162888	0.0215884	0.0173934	0.0243807	0.0175597	0.0177854
Os01g0193600	0.0378979	0.0407076	0.0357798	0.0391635	0.038761	0.0325433	0.0385578	0.0348108	0.0401985	0.0411683	0.0370504	0.0426312	0.0420565	0.0395087	0.0365834	0.0398272	0.0341738	0.0352894	0.0382556	0.0423901	0.0416172	0.0369188
Os01g0193700	0.0417905	0.0446106	0.0405485	0.0415841	0.0416118	0.0358807	0.0418904	0.0370269	0.0441748	0.0436526	0.0400521	0.0450518	0.0454617	0.0435471	0.0404116	0.0426924	0.0371601	0.0397939	0.041525	0.0461055	0.0447372	0.0394648
Os01g0193900	0.140531	0.136831	0.101177	0.152896	0.147652	0.102214	0.167164	0.171657	0.0961516	0.1564	0.210196	0.160616	0.129267	0.196611	0.151701	0.141814	0.142867	0.11897	0.148688	0.172636	0.200999	0.175352
Os01g0194000	0.0264444	0.0246575	0.0173888	0.0218978	0.0216464	0.0187382	0.0188569	0.0225745	0.0173333	0.0206906	0.0264723	0.0229541	0.021603	0.0252699	0.021566	0.0206918	0.014732	0.018033	0.0182883	0.0194135	0.0208552	0.021272
Os01g0194200	0.148188	0.157359	0.0859118	0.164816	0.179236	0.0732017	0.169394	0.163318	0.12027	0.186905	0.18159	0.201909	0.159875	0.20593	0.154887	0.21053	0.170585	0.171478	0.177518	0.187916	0.18531	0.192598
Os01g0194300	0.0662258	0.0795641	0.0571366	0.0788473	0.0823659	0.055281	0.0831309	0.085866	0.0676865	0.0978531	0.0948039	0.0910654	0.0803355	0.112059	0.0920985	0.0828582	0.0849673	0.0815881	0.102993	0.0838202	0.0903988	0.0776162
Os01g0194600	0.146916	0.150842	0.075898	0.137976	0.149015	0.090122	0.187113	0.158935	0.116762	0.172142	0.175259	0.14418	0.122838	0.163621	0.151159	0.180867	0.130639	0.150286	0.168947	0.155144	0.159879	0.146672
Os01g0195000	0.141626	0.161247	0.100105	0.186591	0.1766	0.0693166	0.190975	0.195973	0.143864	0.178395	0.171811	0.208901	0.164344	0.205232	0.180047	0.194366	0.185998	0.159556	0.196027	0.183305	0.215824	0.161261
Os01g0195200	0.0969451	0.112759	0.0659311	0.110589	0.110949	0.0697648	0.107356	0.107663	0.0806811	0.11061	0.108342	0.112663	0.0890481	0.114699	0.106686	0.106396	0.101692	0.106561	0.116397	0.106132	0.118798	0.129736
Os01g0195300	0.292759	0.32449	0.281374	0.309767	0.30709	0.262169	0.326936	0.337625	0.274734	0.32887	0.329596	0.34383	0.321353	0.373022	0.371053	0.363882	0.33063	0.350656	0.335507	0.333009	0.385009	0.340935
Os01g0195400	0.138317	0.127854	0.0782632	0.141623	0.142144	0.0683385	0.134689	0.128274	0.0787492	0.137793	0.146933	0.15173	0.0949266	0.165925	0.140093	0.155817	0.139214	0.111797	0.14143	0.131656	0.152213	0.131679
Os01g0195500	0.0600259	0.0632064	0.0418582	0.0600288	0.056815	0.0469037	0.050605	0.05206	0.05018	0.0603064	0.0561439	0.0759404	0.0600153	0.0596402	0.0569303	0.0563732	0.0596696	0.0559048	0.0669072	0.0484204	0.0625656	0.0483575
Os01g0195700	0.116778	0.140695	0.110202	0.143769	0.141493	0.105951	0.137638	0.142983	0.121587	0.149134	0.153539	0.143689	0.139553	0.15011	0.138337	0.149937	0.124471	0.135682	0.142036	0.133916	0.153421	0.147117
Os01g0195801	0.0915243	0.113358	0.0813403	0.138396	0.144005	0.0755334	0.122328	0.12874	0.0970689	0.141771	0.150943	0.118022	0.116423	0.123958	0.118161	0.132109	0.104226	0.111389	0.122272	0.127812	0.147706	0.12163
Os01g0196133	0.144808	0.12391	0.104879	0.114232	0.111934	0.1197	0.121802	0.126092	0.0946255	0.128649	0.134315	0.140787	0.131975	0.10815	0.114142	0.109172	0.125413	0.128588	0.131787	0.119468	0.117073	0.123109
Os01g0196300	0.0903485	0.113754	0.0667478	0.111545	0.126406	0.0602112	0.110075	0.128737	0.0821612	0.113677	0.122328	0.155791	0.104199	0.139426	0.113764	0.144063	0.115141	0.0926301	0.157603	0.141512	0.131473	0.15626
Os01g0196500	0.0806993	0.0884778	0.0539238	0.0976741	0.0862271	0.0549389	0.0959823	0.0896526	0.063269	0.0870865	0.0940013	0.0850265	0.0716526	0.0982747	0.0870731	0.0997888	0.0937438	0.0754908	0.0885377	0.0953601	0.0934357	0.0873786
Os01g0196600	0.234007	0.260736	0.187511	0.262348	0.233406	0.199173	0.255957	0.266499	0.216416	0.270286	0.27728	0.274374	0.241048	0.305063	0.267093	0.26169	0.238132	0.248814	0.269984	0.285168	0.286667	0.317913
Os01g0196800	0.123584	0.129505	0.0939383	0.118921	0.123312	0.0998904	0.137159	0.125705	0.102525	0.127312	0.140152	0.135537	0.107327	0.150031	0.132633	0.151151	0.128908	0.134181	0.12104	0.140785	0.154974	0.139874
Os01g0197100	0.105457	0.108618	0.0667328	0.113881	0.118857	0.0686697	0.112772	0.11832	0.0871532	0.116284	0.113461	0.113794	0.101961	0.12682	0.119268	0.12186	0.112568	0.104862	0.126054	0.116625	0.127592	0.112067
Os01g0197150	0.105006	0.108078	0.0666551	0.11327	0.117705	0.0693987	0.111966	0.115896	0.0868973	0.115812	0.113335	0.11303	0.101803	0.126368	0.118216	0.120991	0.111949	0.105145	0.125554	0.116149	0.126026	0.111087
Os01g0197200	0.0455413	0.0442042	0.0439255	0.0416715	0.0454666	0.0429081	0.0417474	0.0431066	0.0442998	0.0413771	0.0421164	0.0456009	0.0410227	0.0418392	0.0407418	0.0451507	0.0420485	0.0428334	0.0444584	0.0439324	0.0414046	0.0377534
Os01g0197350	0.289411	0.336333	0.270014	0.337977	0.32912	0.252942	0.327915	0.32151	0.293204	0.344184	0.349285	0.354718	0.32306	0.346017	0.344591	0.341823	0.347817	0.322267	0.3604	0.33422	0.367606	0.349579
Os01g0197400	0.0850248	0.0912888	0.0810064	0.0876411	0.0908168	0.0843688	0.0888198	0.0949839	0.0893814	0.0947596	0.0866862	0.0882848	0.0892033	0.0931768	0.0921411	0.0940242	0.0857372	0.096977	0.0835234	0.0926661	0.0977127	0.0942613
Os01g0197450	0.0791629	0.0867079	0.0680468	0.0845123	0.0813371	0.0777683	0.0794498	0.0844351	0.0793819	0.0886987	0.0769612	0.0906512	0.083612	0.0765217	0.0804643	0.0935445	0.0895976	0.0949201	0.0711639	0.0896861	0.0932317	0.0832417
Os01g0197500	0.0438438	0.0485082	0.0387886	0.0527407	0.0506112	0.0413155	0.0510246	0.0482438	0.0410155	0.049152	0.0538407	0.0568045	0.0506229	0.0605971	0.0613735	0.0588926	0.0484422	0.0444687	0.0503012	0.059754	0.0644323	0.0563862
Os01g0197700	0.156097	0.166181	0.10205	0.14445	0.166606	0.106477	0.185345	0.157701	0.112776	0.16627	0.183994	0.197034	0.140485	0.194648	0.184186	0.197598	0.160414	0.178342	0.183015	0.166136	0.217017	0.168952
Os01g0197900	0.0743638	0.082616	0.0643386	0.076022	0.0811343	0.0646265	0.0828992	0.0813643	0.0633545	0.0767877	0.0836225	0.0792199	0.0717242	0.0825733	0.0773015	0.0803748	0.0814396	0.0789069	0.0824672	0.0778657	0.0860874	0.0797943
Os01g0198000	0.0764595	0.0870197	0.0713413	0.0871741	0.0854414	0.0679011	0.0898442	0.0895906	0.0721081	0.0820217	0.0897771	0.09393	0.0801241	0.103265	0.0921453	0.0928836	0.0864543	0.0896635	0.0911342	0.0961107	0.0969129	0.0922203
Os01g0198200	0.109607	0.113332	0.0868758	0.11254	0.11278	0.0822555	0.130278	0.113242	0.0946911	0.12333	0.139595	0.128753	0.107219	0.148608	0.135844	0.129664	0.117035	0.121418	0.126704	0.129624	0.1384	0.137901
Os01g0198250	0.0621151	0.0631155	0.0654539	0.0577804	0.0593672	0.0604323	0.0658924	0.0603588	0.0600728	0.0599915	0.0602883	0.0639178	0.0600989	0.0609659	0.0628259	0.0616579	0.0607751	0.0608593	0.0635848	0.0616286	0.0644258	0.067557
Os01g0198500	0.134686	0.150371	0.124791	0.163121	0.154639	0.101882	0.156791	0.158812	0.131744	0.145095	0.16413	0.190919	0.167438	0.194175	0.166646	0.179495	0.178309	0.195212	0.173377	0.144623	0.167609	0.17879
Os01g0198702	0.0808529	0.0969471	0.0604759	0.0555931	0.061825	0.0399619	0.0797189	0.0666134	0.055538	0.0719351	0.0559245	0.0995622	0.0771821	0.0951225	0.0820721	0.079246	0.0937188	0.0692651	0.0751464	0.0518302	0.0942805	0.0734339
Os01g0198900	0.23932	0.309328	0.219427	0.307217	0.291232	0.203731	0.308554	0.299228	0.227336	0.305718	0.359584	0.33272	0.2551	0.357839	0.326493	0.325445	0.280507	0.311504	0.30636	0.30571	0.338566	0.306764
Os01g0199300	0.173606	0.222305	0.113285	0.197365	0.206127	0.145263	0.186671	0.209747	0.142767	0.215815	0.247411	0.197082	0.181865	0.23829	0.229252	0.225738	0.204417	0.189557	0.224997	0.232325	0.251092	0.251531
Os01g0199400	0.178541	0.222467	0.140124	0.22161	0.224235	0.126336	0.220548	0.227562	0.147173	0.2522	0.255989	0.211735	0.197744	0.253411	0.213778	0.226971	0.196599	0.202411	0.239649	0.209417	0.248615	0.232754
Os01g0199700	0.15607	0.178516	0.112983	0.183209	0.174053	0.100801	0.1878	0.165193	0.124252	0.210201	0.187994	0.185624	0.160218	0.217142	0.18311	0.205647	0.194738	0.165128	0.190685	0.192105	0.214562	0.211227
Os01g0199900	0.095772	0.108113	0.0660305	0.110152	0.114869	0.0727843	0.11212	0.105069	0.0738562	0.112627	0.117487	0.118288	0.094719	0.129365	0.111051	0.123287	0.109593	0.102907	0.112495	0.116581	0.129198	0.115992
Os01g0199950	0.0406158	0.0408305	0.0386892	0.0407752	0.0420331	0.0408716	0.0395235	0.0405539	0.0374561	0.0427412	0.0428435	0.0430882	0.0407013	0.0389071	0.0435586	0.0416853	0.0397374	0.0408508	0.0426352	0.0378665	0.0427583	0.040303
Os01g0200000	0.03687	0.0421128	0.0277437	0.0400454	0.0436508	0.0281132	0.0391783	0.0389922	0.0291691	0.045331	0.0432896	0.0455593	0.0447024	0.0460346	0.0355322	0.0348741	0.0473349	0.0349415	0.03807	0.0385001	0.0392002	0.0369664
Os01g0200150	0.0396388	0.0451654	0.0299566	0.0412462	0.0464628	0.0283493	0.0411353	0.0414962	0.029404	0.0486777	0.0461057	0.0482759	0.0482957	0.0497171	0.0374962	0.037314	0.0499913	0.036905	0.0408339	0.0403658	0.0408933	0.0394507
Os01g0200200	0.0660357	0.0719839	0.0332203	0.085004	0.0782983	0.0310613	0.0838843	0.0833444	0.0492126	0.0731675	0.095134	0.0931931	0.0549904	0.10181	0.103907	0.0851064	0.0792683	0.081183	0.0998007	0.091871	0.109536	0.0996153
Os01g0200300	0.0349646	0.031681	0.0337978	0.0547945	0.0490798	0.0326437	0.0458436	0.0404336	0.0351555	0.0373385	0.0489322	0.0462777	0.0438693	0.0684575	0.0546868	0.0556906	0.0530202	0.058502	0.045783	0.0470013	0.0451437	0.0617241
Os01g0200350	0.0294786	0.0267011	0.0269822	0.0477731	0.0392116	0.0259825	0.035596	0.0298588	0.026596	0.029105	0.0421932	0.0402293	0.0357792	0.0589151	0.0432613	0.0468332	0.0443811	0.0454777	0.0364203	0.0363557	0.0342406	0.0508835
Os01g0200400	0.077293	0.0898076	0.0624232	0.0819714	0.0744403	0.0594949	0.0924751	0.0818507	0.0657669	0.0840942	0.0888232	0.0853296	0.0812402	0.0967011	0.0802809	0.0841919	0.083597	0.0854855	0.0886427	0.0825211	0.0985089	0.0839046
Os01g0200500	0.0950297	0.0982692	0.060829	0.0939827	0.0931229	0.0639979	0.0994844	0.0920177	0.0700357	0.0991211	0.0991744	0.0838398	0.0914951	0.108468	0.0900522	0.0910994	0.0922665	0.0886311	0.093347	0.0880743	0.115257	0.096409
Os01g0200600	0.0724319	0.068623	0.0458498	0.0795023	0.0735109	0.0656842	0.0720564	0.0694886	0.0588769	0.0822616	0.0803067	0.0816815	0.0620618	0.0692351	0.0750153	0.0804431	0.0717853	0.076933	0.0822836	0.0957458	0.0853764	0.0785592
Os01g0200700	0.113224	0.122873	0.0856583	0.119479	0.111054	0.0900448	0.137929	0.130443	0.103378	0.128257	0.124731	0.139133	0.123003	0.145616	0.139744	0.130358	0.132332	0.137165	0.140646	0.13012	0.141054	0.137102
Os01g0201000	0.07185	0.0684917	0.0743148	0.0665827	0.071759	0.0707412	0.0665983	0.0622446	0.0759985	0.0672934	0.0570263	0.0615789	0.0706277	0.0715379	0.0692845	0.0672716	0.0697656	0.0652939	0.0697698	0.0713343	0.0700758	0.0709109
Os01g0201100	0.0371359	0.0362245	0.0309583	0.0509705	0.043536	0.0287347	0.0414193	0.0439352	0.0436636	0.0461401	0.047495	0.0484385	0.0335285	0.0614901	0.0389656	0.0503674	0.0435134	0.0489886	0.0509413	0.0516812	0.0545702	0.0548731
Os01g0201200	0.0195236	0.0183178	0.0225316	0.0177752	0.0170559	0.0211788	0.0170976	0.0190007	0.0202791	0.015247	0.0116217	0.0169023	0.0202819	0.0153477	0.0176235	0.0146012	0.0201827	0.0196987	0.0179602	0.0180528	0.0147097	0.016217
Os01g0201250	0.139651	0.16352	0.102601	0.152929	0.162369	0.105933	0.164933	0.153603	0.117697	0.168411	0.166829	0.174484	0.147814	0.176335	0.165425	0.173945	0.160533	0.157347	0.161998	0.159109	0.177747	0.174396
Os01g0201275	0.14203	0.174967	0.0917644	0.159739	0.172999	0.106639	0.176183	0.163241	0.122762	0.179314	0.183378	0.189502	0.157177	0.193192	0.177425	0.180574	0.167491	0.167829	0.164196	0.166637	0.194142	0.183225
Os01g0201400	0.185605	0.175242	0.120176	0.200847	0.19173	0.12258	0.200816	0.197755	0.128891	0.199818	0.213821	0.226445	0.157224	0.224538	0.210076	0.237201	0.184529	0.194297	0.202558	0.202077	0.246986	0.24428
Os01g0201500	0.0572699	0.057064	0.0473647	0.0647482	0.0780838	0.0319267	0.0430354	0.052383	0.0545891	0.0695542	0.0658515	0.0743656	0.0551887	0.0827934	0.07683	0.0839287	0.0452782	0.0558155	0.056536	0.083213	0.0964522	0.0850777
Os01g0201600	0.231716	0.251913	0.192277	0.240686	0.255476	0.18408	0.250736	0.254682	0.219688	0.236427	0.272218	0.280878	0.239842	0.273111	0.262206	0.26016	0.264283	0.252143	0.26469	0.277261	0.27028	0.273876
Os01g0201700	0.0405515	0.0456477	0.0303087	0.0460455	0.0475067	0.0287625	0.0504386	0.0541791	0.0345636	0.0517205	0.0544993	0.0531692	0.038996	0.0573729	0.052087	0.047924	0.0484434	0.0459008	0.0589888	0.0536888	0.064098	0.0549646
Os01g0201800	0.133446	0.131141	0.10454	0.140929	0.141016	0.101973	0.130542	0.146942	0.09361	0.148796	0.136168	0.133251	0.127975	0.15844	0.132571	0.146598	0.137056	0.109988	0.13851	0.145774	0.152705	0.16056
Os01g0201850	0.184617	0.171069	0.148724	0.166465	0.174085	0.140464	0.153305	0.180715	0.138125	0.176763	0.157754	0.186062	0.161024	0.187359	0.154438	0.183237	0.16276	0.139676	0.164827	0.176376	0.18011	0.183762
Os01g0201900	0.190768	0.223406	0.143612	0.196684	0.188998	0.15064	0.196152	0.207383	0.123547	0.195415	0.198939	0.230254	0.188816	0.23823	0.216286	0.219474	0.193402	0.193076	0.211619	0.231525	0.214633	0.213628
Os01g0202500	0.301606	0.324512	0.266175	0.333256	0.313144	0.247407	0.331628	0.346439	0.278647	0.343738	0.356113	0.374628	0.288817	0.426736	0.387139	0.381404	0.339059	0.362816	0.369681	0.393463	0.401624	0.42622
Os01g0202601	0.0535601	0.0519306	0.0450213	0.0567334	0.0495019	0.0497635	0.05119	0.0479452	0.0444373	0.0407481	0.0536486	0.0562037	0.0408582	0.0550616	0.0573063	0.0497078	0.0482961	0.0608996	0.0552768	0.0638536	0.0587621	0.0644156
Os01g0202700	0.0670216	0.0741654	0.0588161	0.0633166	0.0723785	0.0486419	0.0650243	0.0591325	0.0555949	0.0705891	0.0765033	0.0812859	0.0681149	0.0783954	0.0722919	0.0739269	0.0725919	0.0716576	0.0686021	0.0782273	0.0748493	0.0715311
Os01g0202800	0.129049	0.134285	0.119992	0.144704	0.137126	0.11587	0.143056	0.152478	0.116198	0.12393	0.135885	0.143903	0.124039	0.161433	0.149068	0.144552	0.136325	0.146253	0.165441	0.155649	0.15807	0.15615
Os01g0203000	0.263725	0.269744	0.166816	0.325946	0.333051	0.174359	0.321849	0.247495	0.158093	0.288802	0.356059	0.305213	0.281373	0.318171	0.30171	0.319271	0.304506	0.25814	0.31331	0.308064	0.35289	0.328881
Os01g0203300	0.0547356	0.0479321	0.0407801	0.053192	0.054149	0.0412784	0.0528805	0.0538496	0.0490472	0.0509238	0.0516847	0.0554336	0.0449364	0.0558408	0.0556647	0.0541498	0.0559682	0.0475147	0.0598056	0.0579736	0.0564505	0.0510611
Os01g0203400	0.106663	0.129235	0.0870948	0.130648	0.122691	0.0841054	0.115713	0.121915	0.0888667	0.12422	0.148472	0.141126	0.125405	0.148193	0.142333	0.143847	0.125493	0.128055	0.149341	0.140638	0.156119	0.143401
Os01g0203800	0.117006	0.124469	0.0592199	0.120075	0.135302	0.0708874	0.122397	0.12215	0.0856657	0.135693	0.157624	0.137063	0.10996	0.155524	0.135452	0.155895	0.132549	0.135501	0.140186	0.144034	0.173967	0.138111
Os01g0203900	0.175372	0.183223	0.0889125	0.152366	0.184974	0.120146	0.156291	0.168659	0.118876	0.166653	0.219472	0.189579	0.162863	0.224257	0.207566	0.20777	0.186563	0.194947	0.188657	0.196501	0.252058	0.203351
Os01g0204000	0.114542	0.122248	0.0609653	0.110677	0.125214	0.0680841	0.135376	0.133802	0.0815948	0.127626	0.131855	0.117124	0.107921	0.132701	0.116857	0.112817	0.111849	0.106993	0.124511	0.138869	0.157937	0.120303
Os01g0205100	0.137789	0.138356	0.10563	0.129458	0.144945	0.10139	0.135593	0.126502	0.110559	0.126148	0.121056	0.128323	0.134258	0.134357	0.142426	0.160664	0.11563	0.117603	0.133991	0.139282	0.146311	0.133808
Os01g0205200	0.019964	0.0176185	0.0240485	0.0177917	0.0206365	0.0293788	0.0219201	0.0168495	0.0263771	0.0195479	0.0226233	0.0180717	0.0203511	0.0197379	0.0223666	0.0219022	0.0169858	0.0233136	0.0174751	0.0220049	0.0213611	0.0195151
Os01g0205300	0.029313	0.0203609	0.0289291	0.0321276	0.0280653	0.0399855	0.0421879	0.0253398	0.0285525	0.0215102	0.0246716	0.0217114	0.0273349	0.0330882	0.0413085	0.0341594	0.0353018	0.0266041	0.0355123	0.0418859	0.0289327	0.0286189
Os01g0205500	0.0289746	0.0260405	0.0307661	0.0341439	0.0312115	0.0264782	0.0301952	0.0345	0.0342113	0.0320518	0.0260925	0.0260781	0.029607	0.0306526	0.0252532	0.0269706	0.0315155	0.0249536	0.02919	0.030036	0.0294749	0.0319248
Os01g0205600	0.271153	0.29584	0.192278	0.316006	0.338691	0.164629	0.356995	0.336169	0.22337	0.356671	0.353367	0.401247	0.267918	0.386117	0.356951	0.316746	0.342076	0.286359	0.303649	0.334391	0.347252	0.335086
Os01g0205700	0.156641	0.18097	0.119115	0.195726	0.220164	0.0970878	0.203254	0.217384	0.135927	0.232164	0.221276	0.241144	0.173157	0.242623	0.20684	0.199207	0.214578	0.159676	0.198473	0.219823	0.237412	0.211907
Os01g0205900	0.261307	0.257949	0.186872	0.270873	0.28218	0.16222	0.279095	0.301385	0.224866	0.282253	0.285762	0.268029	0.264345	0.290762	0.247667	0.281299	0.297519	0.267665	0.299663	0.263129	0.308651	0.27748
Os01g0206200	0.0471643	0.0422154	0.0269827	0.0433493	0.0474695	0.031975	0.0578483	0.0251273	0.0440012	0.051165	0.0391581	0.0444195	0.0429656	0.0507446	0.050672	0.0536444	0.0487535	0.0425181	0.0276081	0.046183	0.049737	0.0396818
Os01g0206300	0.00935039	0.0115977	0.0080309	0.00406967	0.00838951	0.00677532	0.0102954	0.013272	0.00849331	0.00900202	0.00605171	0.0126458	0.0145668	0.0181651	0.0132523	0.0109023	0.0106236	0.0142904	0.00943396	0.0116554	0.0121732	0.0134826
Os01g0206600	0.51057	0.522116	0.419986	0.500522	0.498402	0.43395	0.506671	0.494168	0.453005	0.519227	0.553455	0.516351	0.467967	0.567368	0.533992	0.549073	0.494394	0.525756	0.538815	0.550452	0.584816	0.55761
Os01g0206650	0.211171	0.210267	0.119472	0.209854	0.216288	0.130306	0.184196	0.202854	0.155768	0.204557	0.262812	0.203336	0.196968	0.242261	0.169906	0.217688	0.184058	0.195072	0.278863	0.181363	0.256301	0.216392
Os01g0206700	0.0391419	0.0456846	0.0318028	0.0515452	0.0478544	0.0379169	0.0530279	0.0569315	0.0470346	0.0453886	0.0636713	0.0502935	0.041873	0.0491583	0.0482664	0.0584133	0.0463775	0.0520185	0.0709501	0.0397881	0.0548739	0.0377142
Os01g0206800	0.0852671	0.0909465	0.0631443	0.107921	0.0815661	0.0656856	0.102442	0.10446	0.0762446	0.102442	0.0938642	0.107849	0.0993643	0.10463	0.0830482	0.102128	0.0991691	0.102985	0.0994513	0.11026	0.101379	0.0756975
Os01g0207001	0.0897993	0.0974732	0.0660619	0.113491	0.0844019	0.0696894	0.109014	0.109336	0.0815684	0.108711	0.0997542	0.115387	0.104373	0.110609	0.0885709	0.109173	0.104932	0.109169	0.10398	0.116891	0.106047	0.0804136
Os01g0207200	0.0218127	0.0231074	0.0180406	0.0106167	0.0232711	0.0173618	0.0148165	0.0254177	0.0262338	0.0121581	0.0207493	0.0244655	0.0292398	0.0227378	0.0213141	0.0179701	0.0338261	0.0315767	0.0190576	0.0262264	0.0289382	0.0243563
Os01g0207300	0.407546	0.411985	0.449096	0.400989	0.407676	0.434533	0.41849	0.418433	0.382643	0.4154	0.438249	0.424395	0.402752	0.477879	0.479016	0.463641	0.423376	0.426819	0.451167	0.48398	0.475143	0.475076
Os01g0207400	0.0907488	0.118258	0.0642738	0.103084	0.0986705	0.053126	0.120923	0.125582	0.0911524	0.09699	0.115253	0.111953	0.115391	0.121687	0.0861359	0.0953253	0.122554	0.114663	0.11881	0.111995	0.13251	0.130394
Os01g0207500	0.00178799	0.0012621	0.00114329	0.000767263	0.00067981	0.0010068	0.000792079	0.00140647	0.00181818	0.0017341	0.0010929	0.00141363	0.000683761	0.00112511	0.00145085	0.00142755	0.00157431	0	0.00129828	0.00136426	0.00370645	0.001459
Os01g0207600	0.00170794	0.0014881	0.00119745	0.000847697	0.00077821	0.00109664	0.000968054	0.00119474	0.00173377	0.00159439	0.00121359	0.00158178	0.000778513	0.00105346	0.00143413	0.00160514	0.00181752	0	0.0015083	0.000927931	0.00454133	0.000652103
Os01g0207700	0.118891	0.130196	0.106561	0.137908	0.140957	0.10012	0.143374	0.125491	0.126338	0.117131	0.142845	0.129916	0.120592	0.136359	0.136513	0.146209	0.136748	0.138575	0.142627	0.130426	0.133901	0.135317
Os01g0207900	0.189718	0.206811	0.170983	0.169958	0.219732	0.134744	0.22487	0.183661	0.173084	0.220669	0.239119	0.17076	0.186243	0.229727	0.171494	0.242792	0.158536	0.195232	0.225176	0.158636	0.172044	0.171813
Os01g0208000	0.0759341	0.097617	0.0825093	0.100648	0.0991587	0.0664664	0.0940723	0.106763	0.0652104	0.0993359	0.105291	0.11283	0.0916727	0.119696	0.113429	0.122145	0.0949456	0.111804	0.123657	0.118606	0.117797	0.125586
Os01g0208400	0.181855	0.209052	0.177354	0.193651	0.204526	0.173032	0.207682	0.220461	0.187685	0.205561	0.19735	0.231057	0.211766	0.22831	0.21067	0.230969	0.198889	0.208702	0.228496	0.250976	0.235579	0.238141
Os01g0208600	0.126474	0.142058	0.101193	0.147011	0.146522	0.084602	0.150124	0.154287	0.103543	0.147525	0.160921	0.170511	0.124526	0.160584	0.152392	0.158895	0.156523	0.135429	0.16534	0.171889	0.167912	0.167404
Os01g0208700	0.206599	0.207859	0.167549	0.218093	0.218484	0.173472	0.217046	0.223495	0.180715	0.213484	0.249626	0.225262	0.217182	0.254623	0.237245	0.246256	0.224136	0.210049	0.237928	0.254731	0.247777	0.264461
Os01g0208800	0.224339	0.307852	0.184598	0.291613	0.245826	0.182479	0.268584	0.261938	0.214857	0.270943	0.330618	0.325361	0.254163	0.296912	0.293897	0.276001	0.281257	0.227218	0.321231	0.324686	0.330248	0.315201
Os01g0209000	0.0509725	0.0538391	0.0450856	0.061487	0.0688502	0.0441947	0.06425	0.0682979	0.0479777	0.0702644	0.0598666	0.0685942	0.0544345	0.0632198	0.0628218	0.0710727	0.071256	0.0599534	0.0761634	0.0624854	0.0749527	0.0642775
Os01g0209150	0.0911671	0.0936771	0.0654283	0.0753273	0.0781306	0.0821988	0.103433	0.114477	0.058099	0.0871493	0.0986506	0.101385	0.0967742	0.107282	0.0884929	0.0926612	0.111655	0.108286	0.105543	0.0878011	0.0859474	0.091655
Os01g0209200	0.260723	0.29327	0.234234	0.268278	0.266532	0.223118	0.280086	0.300278	0.232951	0.295418	0.290281	0.305424	0.240062	0.343003	0.316265	0.325259	0.272636	0.27672	0.294332	0.336362	0.343535	0.3346
Os01g0209400	0.0301582	0.0275734	0.0291081	0.02964	0.0292635	0.0286889	0.0304683	0.0251416	0.029327	0.0322543	0.0269495	0.029329	0.0293579	0.0299289	0.0288157	0.0278572	0.0300252	0.0280514	0.024212	0.0288724	0.0307359	0.0294361
Os01g0209500	0.0582723	0.0593919	0.0529698	0.0650225	0.0585682	0.0529508	0.0669521	0.064464	0.0512663	0.0657745	0.0708623	0.062909	0.0595178	0.0674181	0.0691518	0.0661635	0.0643237	0.0601446	0.0637866	0.0687472	0.0674812	0.0624186
Os01g0209566	0.0454598	0.0453397	0.044262	0.0446624	0.0431532	0.0475941	0.0651659	0.0457461	0.0432732	0.0638937	0.0721346	0.0568413	0.0506347	0.070253	0.0669892	0.0641676	0.0610309	0.0606187	0.0592086	0.0735591	0.0676365	0.0518146
Os01g0209700	0.160068	0.175515	0.106727	0.184599	0.167929	0.0928125	0.190471	0.184678	0.119736	0.192535	0.204583	0.203343	0.152591	0.205059	0.191624	0.195705	0.182727	0.175683	0.190521	0.189073	0.226278	0.179635
Os01g0209750	0.119664	0.140556	0.073098	0.151005	0.127007	0.0683487	0.151055	0.151868	0.0908273	0.149237	0.177021	0.163512	0.117328	0.160331	0.150476	0.153166	0.144308	0.137202	0.157711	0.15519	0.182031	0.137482
Os01g0209800	0.0921846	0.116387	0.0389406	0.106265	0.114829	0.0660062	0.110789	0.0988216	0.0683168	0.127337	0.130117	0.117031	0.0912573	0.128738	0.103158	0.119093	0.120694	0.0915093	0.133956	0.144846	0.153978	0.115393
Os01g0209901	0.0582377	0.0843957	0.0239614	0.0725004	0.0800278	0.0400415	0.0792204	0.0628812	0.0436173	0.0858571	0.0867798	0.0771044	0.0558987	0.0824151	0.0673145	0.0818505	0.0872274	0.0514427	0.092531	0.0938045	0.0954955	0.074167
Os01g0210200	0.537427	0.531493	0.499381	0.542655	0.527152	0.489005	0.530679	0.541787	0.50064	0.546642	0.54339	0.570541	0.53528	0.561323	0.563623	0.572675	0.531657	0.5269	0.585392	0.565237	0.58568	0.583102
Os01g0210300	0.225447	0.228911	0.139921	0.213223	0.175837	0.126566	0.208833	0.213509	0.170893	0.219664	0.237412	0.220808	0.212437	0.221544	0.221953	0.224758	0.214493	0.202941	0.220827	0.243287	0.245426	0.242642
Os01g0210400	0.00410459	0.00298924	0.00211335	0.00900322	0.00139179	0.00138913	0.00176118	0.00125026	0.00594648	0.00602208	0.010989	0.00685619	0.0032872	0.0040074	0.00929878	0.00207715	0.00417802	0.00468776	0.00419519	0.0128652	0.0051088	0.00535447
Os01g0210500	0.00124938	0.000911993	0.00180766	0.00137033	0.000455996	0.00150912	0	0.000919963	0.00071582	0.000934871	0.00259875	0.000467071	0.00178126	0.000512952	0	0.00153657	0.00153669	0.0022187	0.00262467	0.00194401	0.00202593	0.000808407
Os01g0210550	0.000738825	0	0.000789058	0.00049456	0.000547046	0.00190259	0	0.00119332	0.000988468	0.00137112	0.00243013	0	0.00137488	0	0	0.000843882	0.00148515	0.0016835	0.00169635	0.00188798	0.00213904	0.000476417
Os01g0210600	0.162698	0.201212	0.124125	0.202021	0.21496	0.100813	0.187589	0.181422	0.165673	0.198952	0.219894	0.19273	0.163123	0.212919	0.184632	0.201907	0.175625	0.169312	0.204822	0.195126	0.204466	0.213457
Os01g0210700	0.138814	0.142665	0.103901	0.142736	0.151467	0.0886218	0.150063	0.154166	0.116016	0.167841	0.168109	0.16271	0.128037	0.187396	0.153877	0.157319	0.147798	0.132706	0.152989	0.163156	0.177682	0.148603
Os01g0210750	0.134991	0.142253	0.0998821	0.140614	0.149014	0.084936	0.146296	0.151848	0.109774	0.16322	0.163525	0.158037	0.124684	0.178416	0.148909	0.152819	0.143578	0.126055	0.149574	0.154932	0.171299	0.1457
Os01g0210800	0.0711153	0.0768115	0.0616395	0.0794242	0.0767731	0.0655619	0.0749343	0.0744028	0.0644498	0.0810945	0.0819441	0.0852499	0.0661798	0.0855502	0.0918108	0.0801935	0.0793021	0.0788489	0.0859426	0.082097	0.0947465	0.0904086
Os01g0210900	0.0629463	0.0707951	0.0505867	0.0682272	0.0762399	0.0470124	0.0676216	0.0772213	0.0531831	0.0770396	0.0861631	0.0687709	0.0642938	0.0921406	0.086252	0.0867457	0.0567747	0.0715629	0.0813545	0.0858882	0.0812312	0.0776641
Os01g0211000	0.136678	0.152804	0.121709	0.149676	0.146449	0.120948	0.153404	0.148994	0.111905	0.14927	0.148483	0.18008	0.149775	0.164254	0.170537	0.198469	0.16	0.155581	0.164089	0.176888	0.181003	0.170437
Os01g0211200	0.140193	0.154443	0.118232	0.168504	0.163616	0.119891	0.165205	0.158453	0.126047	0.16405	0.166108	0.157254	0.143756	0.184458	0.182169	0.175881	0.163065	0.162938	0.162333	0.174227	0.162633	0.164605
Os01g0211600	0.229739	0.216837	0.16102	0.216669	0.218864	0.173994	0.217613	0.189313	0.149406	0.206815	0.239575	0.226379	0.199214	0.255291	0.232612	0.219359	0.248085	0.189472	0.223308	0.219349	0.246008	0.245713
Os01g0211800	0.0605915	0.0744964	0.0465991	0.0698198	0.0528674	0.0645726	0.0495868	0.0809917	0.0702199	0.0833222	0.0721491	0.0913085	0.0730907	0.0667007	0.0753701	0.0717499	0.0579251	0.078136	0.0780473	0.0888689	0.076999	0.0932871
Os01g0212000	0.304471	0.333742	0.231401	0.309509	0.299353	0.200694	0.337908	0.312968	0.269999	0.347386	0.355269	0.356804	0.288912	0.360235	0.326377	0.358149	0.330822	0.312355	0.348378	0.313279	0.380095	0.369163
Os01g0212100	0.132769	0.165228	0.106596	0.15116	0.162198	0.101796	0.169231	0.154993	0.120308	0.154476	0.18527	0.158585	0.135915	0.170455	0.155055	0.156592	0.160766	0.134229	0.174187	0.156396	0.178693	0.163954
Os01g0212400	0.0909091	0.0935736	0.0683161	0.0967753	0.0999073	0.0668686	0.0993404	0.10099	0.0743188	0.102888	0.0973988	0.0983007	0.083179	0.112304	0.0955312	0.0919002	0.105241	0.0907708	0.11378	0.0944932	0.103617	0.0959163
Os01g0212500	0.00885434	0.00320039	0.0121616	0.00684671	0.00483587	0.00945394	0.00449489	0.00658631	0.00447618	0.0038588	0.00396301	0.00604064	0.00442323	0.00525026	0.00828898	0.00438515	0.00645078	0.00425894	0.0039228	0.00329239	0.00302994	0.00390864
Os01g0212700	0.000983043	0.0123194	0.00487975	0.0191865	0.0188393	0.00443262	0.00598623	0.00980072	0.00952626	0.0106143	0.0146658	0.00117647	0.0165058	0.0130058	0.0180897	0.0207324	0.00891021	0.0086593	0.0150334	0.0155538	0.0122732	0.0189873
Os01g0212900	0.266875	0.255014	0.154171	0.276897	0.265802	0.17155	0.320766	0.325948	0.229479	0.265231	0.28113	0.309693	0.241387	0.32289	0.271131	0.267459	0.29062	0.23175	0.307132	0.285921	0.300633	0.271397
Os01g0213100	0.0184849	0.0221779	0.0106114	0.0248238	0.0312193	0.0111381	0.0285287	0.0174137	0.014736	0.0220837	0.0311471	0.0336109	0.0173906	0.0246351	0.0325795	0.0270831	0.0296217	0.0228001	0.025686	0.0260038	0.0294891	0.0453032
Os01g0213300	0.166971	0.159102	0.100547	0.149025	0.145799	0.0943777	0.163394	0.168389	0.126103	0.155471	0.174334	0.171204	0.139215	0.159251	0.137659	0.164658	0.153936	0.142717	0.155079	0.157755	0.185258	0.146445
Os01g0213350	0.236074	0.250851	0.237968	0.252029	0.226608	0.234564	0.263528	0.259627	0.200487	0.240768	0.277073	0.251312	0.227487	0.298244	0.278133	0.265665	0.255668	0.255041	0.27337	0.267336	0.286345	0.282338
Os01g0213400	0.247862	0.266695	0.253471	0.274854	0.255323	0.228261	0.265467	0.265052	0.227578	0.25124	0.283842	0.280914	0.242639	0.334859	0.320768	0.312224	0.256472	0.270475	0.276322	0.314823	0.323994	0.320992
Os01g0213800	0.0463225	0.0638553	0.0452891	0.0544929	0.0556582	0.0520143	0.0773698	0.0567647	0.0426128	0.0569784	0.0783915	0.069486	0.0454129	0.0635794	0.0632873	0.0557711	0.0669061	0.0685826	0.073777	0.0619208	0.0772394	0.068413
Os01g0214001	0.0474408	0.0649303	0.0462567	0.0561605	0.0570923	0.0527465	0.0788417	0.0577589	0.0434694	0.058258	0.0794407	0.0713319	0.0462645	0.0649325	0.0654369	0.0571858	0.0679237	0.07098	0.0749253	0.063605	0.0786402	0.0698724
Os01g0214200	0.277622	0.318131	0.166851	0.291213	0.335174	0.177907	0.323793	0.334805	0.228688	0.338493	0.375123	0.329277	0.257551	0.340679	0.308926	0.330053	0.273016	0.268766	0.343087	0.32721	0.351941	0.306004
Os01g0214300	0.0702874	0.0743204	0.0568584	0.0841584	0.0864461	0.0621548	0.0788918	0.0818376	0.068459	0.0845467	0.0899933	0.0796103	0.069379	0.0804438	0.0807891	0.0850706	0.0751327	0.0718348	0.083621	0.0836144	0.0890316	0.0890271
Os01g0214400	0.0496298	0.0428093	0.0360449	0.0497857	0.0508174	0.0416575	0.0496259	0.0483308	0.0486464	0.0575773	0.0566038	0.0506563	0.0526424	0.0469001	0.0517495	0.0517727	0.0512674	0.0504405	0.0518519	0.0511498	0.0578266	0.0529742
Os01g0214500	0.0638993	0.104826	0.0393443	0.0987632	0.111305	0.040348	0.108404	0.111392	0.0687407	0.127541	0.141148	0.14447	0.0718183	0.138319	0.119573	0.129507	0.103836	0.128242	0.114108	0.155434	0.159042	0.116007
Os01g0214600	0.10666	0.124948	0.0803857	0.115313	0.102587	0.0774445	0.125674	0.116994	0.0810621	0.115615	0.128384	0.134879	0.108959	0.157488	0.136975	0.132228	0.120632	0.124604	0.129829	0.123222	0.149594	0.128071
Os01g0214800	0.235447	0.259286	0.148951	0.246556	0.261135	0.145374	0.268272	0.266557	0.193254	0.26122	0.281455	0.275935	0.212557	0.260084	0.255267	0.27079	0.256713	0.242252	0.243609	0.267997	0.282782	0.265445
Os01g0214901	0.237872	0.25826	0.150811	0.24778	0.263512	0.148614	0.27202	0.271841	0.197984	0.264548	0.28386	0.28098	0.212073	0.267021	0.262722	0.27529	0.262082	0.247348	0.24728	0.27079	0.292149	0.269801
Os01g0215000	0.192925	0.186063	0.162117	0.200797	0.189763	0.133712	0.184525	0.213581	0.176975	0.20126	0.204554	0.218208	0.185438	0.216723	0.208591	0.223261	0.194246	0.182297	0.209568	0.236104	0.233057	0.212704
Os01g0215100	0.190341	0.185185	0.116795	0.185962	0.191309	0.160536	0.185354	0.182224	0.18052	0.199649	0.203036	0.2318	0.175935	0.215902	0.179742	0.201411	0.218341	0.19765	0.236142	0.198216	0.245041	0.193294
Os01g0215500	0.249393	0.25641	0.139581	0.263286	0.240691	0.122284	0.278879	0.276523	0.200332	0.251232	0.266338	0.269349	0.255699	0.298872	0.258905	0.306419	0.29399	0.233939	0.244069	0.277259	0.280934	0.287215
Os01g0215700	0.128256	0.146009	0.0883673	0.17332	0.172255	0.090206	0.182342	0.167557	0.109704	0.180142	0.181949	0.153181	0.144	0.178355	0.163542	0.157885	0.162758	0.166922	0.181133	0.153369	0.1987	0.165888
Os01g0215725	0.146407	0.165803	0.0948466	0.197108	0.185901	0.0905722	0.206117	0.196878	0.123135	0.205706	0.205335	0.178537	0.163991	0.21289	0.186411	0.176523	0.177328	0.186368	0.210773	0.183111	0.226417	0.181115
Os01g0215750	0.133509	0.15383	0.14464	0.130881	0.129341	0.137794	0.132643	0.150437	0.127382	0.139458	0.154505	0.148865	0.137009	0.160313	0.145287	0.133215	0.137676	0.145653	0.145825	0.151814	0.145833	0.145983
Os01g0216000	0.101461	0.103971	0.0789884	0.090547	0.0999825	0.0777701	0.101969	0.0973484	0.0819615	0.0849806	0.0995567	0.112776	0.0938123	0.121462	0.0992509	0.11065	0.104592	0.102419	0.101169	0.101557	0.102106	0.114617
Os01g0216150	0.0973442	0.10016	0.0784634	0.0856145	0.095984	0.0765867	0.0971599	0.0910845	0.0802233	0.0781994	0.0941198	0.109289	0.0877618	0.118266	0.096184	0.105647	0.0986285	0.0976962	0.0976713	0.0968403	0.0987239	0.111044
Os01g0216300	0.175595	0.208152	0.166925	0.189734	0.195652	0.155358	0.1985	0.191439	0.163431	0.194844	0.17165	0.208194	0.182368	0.21316	0.205331	0.20695	0.195909	0.198817	0.200677	0.205718	0.226151	0.194964
Os01g0216350	0.15961	0.183058	0.128948	0.170849	0.181208	0.129785	0.18437	0.189502	0.14498	0.177675	0.169644	0.197354	0.170123	0.207373	0.198387	0.197087	0.181435	0.180114	0.194388	0.183857	0.208543	0.18801
Os01g0216400	0.106791	0.0969274	0.0751051	0.107124	0.108798	0.0731689	0.107838	0.104761	0.0860338	0.109581	0.122096	0.130752	0.101207	0.127329	0.13481	0.129737	0.115366	0.106861	0.139837	0.121982	0.121905	0.146663
Os01g0216500	0.0707464	0.0928446	0.0632559	0.0761719	0.0741066	0.0498879	0.0692283	0.0658339	0.0642826	0.0733375	0.089567	0.0883656	0.0709888	0.0865451	0.0884613	0.0898443	0.0896861	0.085709	0.105016	0.0874278	0.086219	0.0809213
Os01g0216600	0.0586319	0.0744181	0.0548297	0.0638951	0.0651678	0.0375429	0.0596101	0.048583	0.0516114	0.0587102	0.0659837	0.0740975	0.0598971	0.0587908	0.067344	0.0639678	0.0670687	0.0741537	0.0745853	0.0697428	0.0673286	0.0633964
Os01g0216900	0.17345	0.184838	0.154734	0.152289	0.191383	0.140785	0.167304	0.159971	0.151929	0.169842	0.198549	0.198069	0.15879	0.206188	0.167684	0.177258	0.159465	0.176385	0.189041	0.195485	0.218587	0.194093
Os01g0217000	0.0711876	0.0832373	0.0432551	0.0834504	0.0807579	0.0508274	0.0893347	0.0849673	0.0702197	0.100856	0.0938381	0.10917	0.0818355	0.123555	0.100906	0.102673	0.0919445	0.103433	0.112288	0.0951679	0.117627	0.0992643
Os01g0217050	0.0569205	0.0831671	0.0242928	0.0662953	0.0668326	0.0391537	0.0718571	0.0774468	0.0542926	0.0934431	0.0917386	0.098878	0.0700927	0.124395	0.0852485	0.0939951	0.0757927	0.102597	0.0957826	0.0778283	0.115003	0.0874325
Os01g0217100	0.0940406	0.129644	0.0504487	0.133895	0.109966	0.0563552	0.111964	0.138151	0.0870453	0.124342	0.148192	0.134242	0.109396	0.149249	0.0996596	0.121728	0.119673	0.108244	0.0969479	0.132568	0.131156	0.126582
Os01g0217400	0.0471685	0.06283	0.0270026	0.0616907	0.0446582	0.0371711	0.0565393	0.0574703	0.0367135	0.0647149	0.0689826	0.0656471	0.0474815	0.0646249	0.0585211	0.0620427	0.0548993	0.062159	0.0574167	0.0576369	0.0622707	0.0650781
Os01g0217500	0.19925	0.202173	0.165693	0.220044	0.210812	0.16301	0.233994	0.223234	0.178613	0.22644	0.241258	0.24328	0.189593	0.250076	0.238363	0.245937	0.217259	0.220046	0.233014	0.22223	0.261727	0.236144
Os01g0217800	0.252254	0.27738	0.207854	0.258175	0.251692	0.184627	0.260378	0.253861	0.201591	0.247162	0.302609	0.285752	0.264427	0.302786	0.279056	0.286022	0.278365	0.25375	0.281418	0.278398	0.270513	0.266868
Os01g0218032	0.0846126	0.0865728	0.0742469	0.0916275	0.0881232	0.0712816	0.0885805	0.0857338	0.0767871	0.0851153	0.0958775	0.0913852	0.0802	0.0937405	0.0891451	0.0924775	0.083098	0.0827191	0.088389	0.0914221	0.091781	0.0875997
Os01g0218100	0.102024	0.122973	0.0512228	0.0965217	0.138172	0.0653035	0.12528	0.154552	0.084899	0.118746	0.155237	0.152698	0.114351	0.140049	0.136753	0.12668	0.122742	0.109142	0.135933	0.116365	0.170448	0.142004
Os01g0218200	0.0395825	0.0350815	0.0386885	0.0289053	0.0305926	0.0366879	0.036736	0.0351424	0.0318068	0.0290646	0.0310587	0.0350586	0.0367302	0.0361523	0.0327266	0.0306001	0.0364916	0.0369775	0.0290044	0.0313805	0.0253455	0.0323296
Os01g0218350	0.0400439	0.0353779	0.0389157	0.0292026	0.0310488	0.0370055	0.0371564	0.0356014	0.0320238	0.0293348	0.0314581	0.0354587	0.0371191	0.0364357	0.0330438	0.0308288	0.0369885	0.0373214	0.0292932	0.0316198	0.025783	0.032619
Os01g0218500	0.0898761	0.0969979	0.0754761	0.0896643	0.0888506	0.0722827	0.0863734	0.0955161	0.0793321	0.0912872	0.0988667	0.100582	0.080949	0.101027	0.0923164	0.103406	0.0919329	0.0880165	0.0930404	0.0929385	0.104352	0.0952082
Os01g0218700	0.0785887	0.088586	0.0597642	0.075881	0.0795648	0.0666251	0.0975652	0.0915634	0.0711169	0.0848919	0.0865696	0.0944155	0.0775357	0.0852876	0.086991	0.0842902	0.0756468	0.084021	0.0825873	0.0787744	0.0893009	0.0863108
Os01g0218800	0.0476265	0.046906	0.0460519	0.047591	0.0479449	0.0476379	0.0481427	0.0496016	0.0467267	0.0447922	0.0480836	0.0504649	0.051003	0.0484809	0.048729	0.0485368	0.0499386	0.047737	0.0479356	0.0464576	0.0451214	0.0444991
Os01g0218900	0.0836955	0.110359	0.0504428	0.0903573	0.0984772	0.0543643	0.0942127	0.0882374	0.0708265	0.0928243	0.107485	0.113529	0.0803281	0.121098	0.102925	0.122082	0.0997411	0.0851563	0.102582	0.10581	0.138607	0.113453
Os01g0219000	0.124299	0.137214	0.0999663	0.137997	0.140668	0.0911147	0.154122	0.150385	0.0997594	0.154651	0.168707	0.154301	0.122905	0.184287	0.168645	0.166207	0.152616	0.153489	0.154286	0.17145	0.202329	0.18292
Os01g0219100	0.0784373	0.0799347	0.0470982	0.0841838	0.0903859	0.0544318	0.0954657	0.0882878	0.0673001	0.0959792	0.10377	0.0917613	0.0697689	0.105214	0.0755401	0.0931437	0.0715471	0.082079	0.0851337	0.0935214	0.0931158	0.0894423
Os01g0219200	0.0303279	0.0397448	0.0329356	0.0393976	0.0302462	0.0274834	0.0296187	0.0335377	0.0296855	0.0319567	0.02769	0.0317489	0.0295699	0.0317006	0.03254	0.0318414	0.0325451	0.0307276	0.037441	0.0314604	0.0318432	0.0291466
Os01g0219300	0.175684	0.1921	0.109307	0.200304	0.191648	0.128254	0.203434	0.194308	0.113095	0.191052	0.221591	0.210149	0.159958	0.233513	0.206306	0.209931	0.181998	0.179499	0.210357	0.206827	0.252246	0.225238
Os01g0219500	0.279716	0.305635	0.193256	0.321673	0.32285	0.166317	0.297612	0.255	0.160467	0.311415	0.280118	0.294054	0.225338	0.317224	0.288394	0.287677	0.269594	0.213002	0.26557	0.272106	0.300739	0.330546
Os01g0219600	0.0468137	0.0602162	0.0612861	0.0575528	0.0312747	0.0565507	0.0601165	0.0597682	0.0489586	0.0558728	0.0466117	0.0562771	0.0500437	0.0330803	0.0551639	0.0461538	0.0400314	0.0425844	0.0663667	0.041633	0.0532419	0.0510493
Os01g0220100	0.102414	0.127477	0.0640728	0.139267	0.110914	0.0768804	0.133534	0.134322	0.090397	0.135254	0.144965	0.13952	0.101978	0.152268	0.130642	0.125503	0.116431	0.115522	0.122828	0.106387	0.135018	0.126641
Os01g0220150	0.0511554	0.0512026	0.0394006	0.0711921	0.0488092	0.0450739	0.0649065	0.0590382	0.0549116	0.0614674	0.0560767	0.0816452	0.0361497	0.0677231	0.0630581	0.045107	0.0424724	0.0485411	0.0753176	0.0470191	0.0582266	0.0592593
Os01g0220200	0.0364655	0.0370166	0.0425668	0.0384831	0.036161	0.0375183	0.0368753	0.0386941	0.037874	0.0381411	0.0381848	0.035682	0.0398182	0.0324755	0.0352196	0.0344186	0.0387789	0.0365277	0.0399712	0.0356965	0.0329967	0.0327668
Os01g0220300	0.124492	0.157622	0.074258	0.161833	0.150094	0.0767413	0.137544	0.161864	0.0965882	0.154947	0.157698	0.173548	0.119862	0.202158	0.1784	0.164605	0.144607	0.146976	0.155468	0.167455	0.194973	0.17653
Os01g0220400	0.132786	0.146512	0.0827718	0.181942	0.161834	0.0796308	0.155907	0.190243	0.100998	0.165939	0.180856	0.17826	0.130573	0.20662	0.186572	0.174911	0.170814	0.154189	0.159852	0.175824	0.203423	0.19849
Os01g0220500	0.00210504	0.00391525	0.0064154	0.00983567	0.00161868	0.00148846	0.0035145	0.00773196	0.00105189	0.00132993	0.00206638	0.00355977	0.00904084	0.0028675	0.00539924	0.00155159	0.00183625	0.00292227	0.00688512	0.00237852	0.00933661	0.00280665
Os01g0220700	0.148972	0.180469	0.0998755	0.193628	0.181438	0.116146	0.207242	0.18599	0.128283	0.195967	0.213839	0.189256	0.162713	0.233183	0.184195	0.211409	0.213021	0.206755	0.200819	0.206234	0.236703	0.243972
Os01g0220801	0.161513	0.17355	0.102426	0.165548	0.172386	0.133032	0.154661	0.173037	0.152699	0.187547	0.216379	0.148988	0.164501	0.170821	0.17576	0.198269	0.14391	0.182953	0.163452	0.179691	0.178381	0.196145
Os01g0220900	0.162066	0.17202	0.126311	0.16858	0.157028	0.135579	0.17532	0.175584	0.160961	0.177484	0.192788	0.178093	0.159348	0.192897	0.19413	0.19209	0.167989	0.196944	0.178977	0.19781	0.189978	0.190515
Os01g0221000	0.183075	0.221747	0.144236	0.209173	0.18359	0.146399	0.208887	0.244644	0.15474	0.235759	0.227915	0.234672	0.218208	0.256741	0.232376	0.210238	0.181301	0.20302	0.237391	0.21259	0.235081	0.224494
Os01g0221100	0.0175231	0.0164011	0.0162048	0.0101223	0.0281953	0.0126276	0.0222408	0.0228976	0.0145901	0.0168882	0.0294608	0.0257075	0.0270417	0.0261823	0.0186557	0.0207634	0.024304	0.0143643	0.0212747	0.0196166	0.0307215	0.0210324
Os01g0221300	0.0853266	0.0909009	0.0705348	0.104467	0.0900572	0.0646357	0.100278	0.103856	0.0774478	0.09722	0.103356	0.110892	0.0774029	0.0998978	0.0941975	0.0815019	0.0884284	0.0909225	0.110813	0.0924317	0.117973	0.0987938
Os01g0221400	0.17722	0.194638	0.0663265	0.201711	0.188776	0.0604454	0.147368	0.190919	0.191726	0.214013	0.213956	0.301975	0.196056	0.212723	0.16735	0.213904	0.158605	0.185891	0.205451	0.122908	0.251962	0.175201
Os01g0221500	0.162736	0.18875	0.130304	0.188293	0.203416	0.126652	0.207448	0.205124	0.130668	0.19551	0.213318	0.201695	0.163376	0.206722	0.173661	0.195413	0.192218	0.158548	0.184948	0.188195	0.180584	0.181993
Os01g0221600	0.0508204	0.0478249	0.05149	0.0488018	0.0526394	0.0510343	0.049158	0.051336	0.0462993	0.0502007	0.0496344	0.0532396	0.0488085	0.0509444	0.0527447	0.0529976	0.0519164	0.0511867	0.052256	0.0465962	0.0501666	0.0522163
Os01g0221700	0.0416387	0.0396275	0.0389065	0.0332014	0.0367809	0.0362513	0.0396385	0.0424263	0.0339706	0.0387081	0.0360209	0.0380377	0.0380607	0.0388027	0.036402	0.0389707	0.0358274	0.0355072	0.0409791	0.0352244	0.0356555	0.0364159
Os01g0221900	0.0368624	0.0389241	0.0257626	0.0339573	0.0287754	0.019556	0.0397484	0.0398398	0.0225783	0.0380089	0.039969	0.0454649	0.0370851	0.0484646	0.0389684	0.0488492	0.0403098	0.0419104	0.0464615	0.0393682	0.0426159	0.0384271
Os01g0222001	0.0454166	0.049216	0.0258532	0.0430386	0.0462293	0.0297078	0.050936	0.045529	0.0373059	0.0430069	0.0548764	0.0494261	0.0397191	0.051209	0.0564571	0.0663492	0.0457929	0.0458185	0.0500226	0.0579057	0.0580657	0.0517468
Os01g0222300	0.0101398	0.0130037	0.00857923	0.0106772	0.0106622	0.0069999	0.0114147	0.0152401	0.0101227	0.0125692	0.00914286	0.0130763	0.00955056	0.00794719	0.0145258	0.00997828	0.00709382	0.0114926	0.0127102	0.0113856	0.0125312	0.00891344
Os01g0222500	0.084351	0.0938178	0.0563333	0.0908309	0.104453	0.052043	0.11754	0.107482	0.0751923	0.0989947	0.129213	0.100957	0.0929172	0.118696	0.104591	0.108841	0.101331	0.096767	0.107544	0.107516	0.10494	0.0895052
Os01g0222600	0.108102	0.108867	0.0676276	0.0963585	0.127945	0.0726148	0.116116	0.0787402	0.0872038	0.103792	0.121018	0.0933879	0.114996	0.0951564	0.0970345	0.102518	0.127903	0.0972356	0.103936	0.11609	0.108582	0.0900474
Os01g0222700	0.105832	0.11308	0.0770953	0.103355	0.120876	0.0879308	0.114323	0.103834	0.0913729	0.114745	0.104052	0.108083	0.107388	0.107704	0.110104	0.118285	0.108678	0.107415	0.11103	0.10933	0.117028	0.110215
Os01g0222800	0.0660845	0.0726141	0.0542436	0.0649101	0.0668645	0.0608646	0.0637329	0.059064	0.0600158	0.063888	0.0636091	0.0687059	0.061152	0.059961	0.0585726	0.0657277	0.0605428	0.0667241	0.0565003	0.0649722	0.0773109	0.0668777
Os01g0222900	0.0670875	0.0553746	0.0396635	0.0487805	0.0466879	0.0448123	0.055435	0.0463251	0.0444613	0.0552429	0.0566747	0.0536619	0.0524878	0.0575192	0.0524706	0.0531877	0.0580367	0.0552823	0.0413706	0.0524468	0.0549738	0.0493161
Os01g0223000	0.0590654	0.0601118	0.0486872	0.0644207	0.0474755	0.0486225	0.0508008	0.0624475	0.0546599	0.0580504	0.0578488	0.0569664	0.0570029	0.0472399	0.0591606	0.0570817	0.0578731	0.0561172	0.0493429	0.0557339	0.0543237	0.0538862
Os01g0223200	0.196368	0.218607	0.173827	0.192649	0.173673	0.145675	0.213286	0.212579	0.157489	0.18559	0.210644	0.249204	0.184543	0.251696	0.209028	0.219794	0.210825	0.189668	0.241278	0.247013	0.236586	0.247263
Os01g0223300	0.155496	0.15927	0.137051	0.166921	0.175549	0.130494	0.16836	0.141448	0.160004	0.174311	0.199654	0.180187	0.153762	0.20321	0.215025	0.196026	0.166811	0.175133	0.182836	0.189975	0.217338	0.210493
Os01g0223500	0.000974849	0.00104112	0.00219459	0	0.00102538	0.00244841	0.00129338	0.000477099	0.00133045	0.00238044	0.00215451	0.000707047	0.00155486	0.000516396	0.000968992	0.000728067	0.0014892	0.00303622	0.00140746	0.00250912	0.00166113	0.00133894
Os01g0223600	0.174582	0.20596	0.0937793	0.258517	0.234598	0.0962987	0.219312	0.222709	0.128048	0.200956	0.266808	0.245245	0.174309	0.337676	0.24581	0.2478	0.235329	0.209764	0.250587	0.237183	0.261392	0.232189
Os01g0223700	0.0600719	0.0671441	0.0407578	0.0635814	0.0660231	0.0451621	0.0640757	0.068908	0.0418148	0.0676456	0.0773216	0.0601634	0.05737	0.0664235	0.0488617	0.0662609	0.0608754	0.0610647	0.0649879	0.0529121	0.0889403	0.0582138
Os01g0223800	0.249881	0.277228	0.165014	0.265477	0.286552	0.130822	0.296313	0.280447	0.186741	0.298593	0.3042	0.30672	0.23529	0.320686	0.296992	0.300376	0.273835	0.268215	0.299913	0.297937	0.328926	0.305585
Os01g0223900	0.0370319	0.0443748	0.0207616	0.0418806	0.0491046	0.0253733	0.0457846	0.0385412	0.0314143	0.0473909	0.0575197	0.0442547	0.0446499	0.0468033	0.0414118	0.0297867	0.0386994	0.026867	0.059034	0.0499596	0.0504703	0.0435746
Os01g0224000	0.0383275	0.0214774	0.0307542	0.0432286	0.0346683	0.0251228	0.0347089	0.0482514	0.0417567	0.027834	0.0307477	0.0487559	0.0429088	0.0402594	0.0390911	0.0449534	0.0428571	0.0363804	0.0605954	0.0301688	0.0359329	0.0377644
Os01g0224100	0.042775	0.0485898	0.0392463	0.0577516	0.0510063	0.0269277	0.0349286	0.0594708	0.0421992	0.0455036	0.0550107	0.0519926	0.0485841	0.0474659	0.0469055	0.053799	0.051777	0.0395741	0.0761676	0.0496801	0.0481538	0.0564208
Os01g0224166	0.244222	0.267568	0.180037	0.261385	0.270943	0.182933	0.263542	0.267825	0.205701	0.282818	0.279305	0.307856	0.244536	0.300887	0.281931	0.280881	0.292221	0.271507	0.285049	0.275094	0.306383	0.271326
Os01g0224200	0.0750848	0.0793481	0.0506576	0.0697868	0.0734939	0.0363111	0.0717699	0.0574776	0.0571685	0.0865924	0.0745708	0.0967454	0.0838297	0.104625	0.0885288	0.101768	0.0902692	0.0853698	0.0782879	0.0906445	0.100207	0.0792286
Os01g0224300	0.038897	0.0505637	0.0303569	0.0455115	0.0482381	0.0312718	0.0491237	0.0457736	0.027844	0.0490758	0.054057	0.0651741	0.0458664	0.0576792	0.0510931	0.0457617	0.0503441	0.0452995	0.049554	0.053184	0.0580346	0.053719
Os01g0224400	0.0349221	0.0353853	0.0385408	0.0364838	0.0339068	0.0342487	0.0339718	0.0374325	0.0367087	0.0425014	0.0464863	0.0424664	0.0445086	0.0441536	0.0408464	0.046086	0.0430241	0.0381248	0.0446848	0.0341901	0.0349919	0.0389986
Os01g0224500	0.0281817	0.0339654	0.0252051	0.0283741	0.0296274	0.0198753	0.025589	0.0267287	0.0251128	0.0331384	0.0304922	0.0327313	0.0281852	0.0313852	0.0293079	0.0245583	0.0302893	0.026192	0.0308442	0.0220875	0.0222003	0.0241478
Os01g0224700	0.0734119	0.0903465	0.0522196	0.0819623	0.0955861	0.0615084	0.0950778	0.0916401	0.0611251	0.0923458	0.115091	0.0939237	0.0825519	0.0958391	0.0800489	0.0854615	0.0964306	0.088376	0.0839232	0.0835254	0.105716	0.100275
Os01g0225000	0.186788	0.209743	0.145732	0.206488	0.204389	0.165813	0.194481	0.212714	0.166543	0.216835	0.218182	0.232504	0.195965	0.243268	0.214544	0.229205	0.184704	0.207337	0.248958	0.255479	0.261407	0.232033
Os01g0225100	0.106913	0.126769	0.0779442	0.113235	0.124012	0.0796029	0.135737	0.109395	0.0852733	0.118769	0.133367	0.125665	0.10467	0.128199	0.125263	0.128851	0.124269	0.115556	0.118974	0.128818	0.155133	0.130597
Os01g0225200	0.0827772	0.0637727	0.0593862	0.0814866	0.0940932	0.0620549	0.0816733	0.0806221	0.0659439	0.084707	0.0906188	0.088883	0.064949	0.0950496	0.0859746	0.0904979	0.0851817	0.0869669	0.090678	0.0933935	0.0929052	0.0997583
Os01g0225300	0.0504718	0.053325	0.0467148	0.0528179	0.049287	0.047285	0.0532028	0.0506417	0.046939	0.0499223	0.0502379	0.0549793	0.0504247	0.0559141	0.0526087	0.0527049	0.0505979	0.0520952	0.0507684	0.0481063	0.0540868	0.0513102
Os01g0225400	0.0394903	0.0416125	0.0357936	0.0345213	0.0327912	0.035403	0.0434783	0.0374763	0.0339015	0.0381323	0.0393586	0.0417866	0.0418755	0.0419772	0.0386349	0.0395126	0.0400835	0.0372822	0.0382373	0.033869	0.0372512	0.041876
Os01g0225500	0.00247059	0.00184283	0.00163761	0.00113151	0.000607072	0.00188324	0.00245539	0.00109925	0.00112196	0.00204787	0.00191238	0.00157328	0.00100163	0.000861234	0.00105829	0.00111573	0.00192336	0.000928751	0.00091227	0.00217614	0.0013328	0.00224143
Os01g0225600	0.0676843	0.070329	0.0495878	0.0630099	0.0775099	0.0606579	0.0719134	0.0738486	0.0610013	0.0675522	0.0744048	0.0850761	0.0798044	0.0818461	0.0769984	0.084848	0.0805848	0.0912973	0.0879321	0.0705683	0.0846419	0.0815098
Os01g0225550	0.0680844	0.0720134	0.0446689	0.0631883	0.0768012	0.0556222	0.0713655	0.0733736	0.0598896	0.0669819	0.0740627	0.0850935	0.079029	0.0817047	0.0732874	0.0843591	0.0771022	0.0894415	0.0898322	0.0675102	0.0843006	0.0791034
Os01g0225700	0.208062	0.258673	0.135723	0.208302	0.23109	0.142633	0.256246	0.206155	0.200261	0.261873	0.236234	0.255746	0.232576	0.249806	0.247238	0.230295	0.249643	0.251661	0.240321	0.24338	0.252312	0.29931
Os01g0226200	0.24243	0.266651	0.139308	0.286402	0.254435	0.138509	0.267618	0.306466	0.253744	0.286884	0.290704	0.334431	0.308032	0.320498	0.294708	0.287183	0.317383	0.311745	0.375868	0.34236	0.378909	0.276978
Os01g0226300	0.0828774	0.1306	0.0628786	0.115326	0.103546	0.0681964	0.12741	0.0501282	0.0726421	0.101531	0.125445	0.13684	0.0915785	0.1188	0.0910929	0.102186	0.117341	0.118939	0.0465766	0.0994392	0.0979021	0.0909693
Os01g0226400	0.0588099	0.0585401	0.0504071	0.0583726	0.0609355	0.053015	0.0595293	0.0597183	0.0530636	0.058379	0.0589301	0.063274	0.0554416	0.0585541	0.0577363	0.0612217	0.0576915	0.0601542	0.0624558	0.0630266	0.063793	0.0606284
Os01g0226450	0.05656	0.0561906	0.0487775	0.0564951	0.058578	0.0524116	0.0569141	0.0574964	0.0520114	0.0554111	0.0563716	0.0619488	0.0536589	0.0557057	0.0558595	0.0585717	0.0560619	0.0582834	0.0607526	0.0611161	0.0613351	0.0592736
Os01g0226500	0.136924	0.153274	0.108621	0.162813	0.166235	0.086721	0.140867	0.149863	0.105705	0.149788	0.163986	0.163541	0.122561	0.180162	0.140039	0.168784	0.146653	0.139024	0.16357	0.16524	0.181763	0.166421
Os01g0226600	0.161463	0.188302	0.0862549	0.183677	0.193997	0.115219	0.198208	0.210963	0.123533	0.205715	0.235031	0.207403	0.151232	0.216604	0.206296	0.20586	0.196716	0.181625	0.210648	0.205158	0.230131	0.203321
Os01g0226666	0.335532	0.35468	0.327415	0.343679	0.341689	0.310885	0.361312	0.339646	0.308926	0.343629	0.370046	0.378714	0.316675	0.385437	0.375673	0.396436	0.355286	0.341197	0.390786	0.381607	0.389288	0.376365
Os01g0226700	0.330432	0.349169	0.307558	0.344425	0.340278	0.296435	0.3644	0.339133	0.296512	0.338274	0.370296	0.372886	0.309837	0.380154	0.364959	0.390374	0.358417	0.339672	0.388354	0.376424	0.386428	0.37591
Os01g0227100	0.12209	0.128254	0.0831505	0.155412	0.160742	0.0704012	0.15153	0.139035	0.0950263	0.148256	0.159344	0.1418	0.11147	0.139292	0.129619	0.137034	0.130057	0.120713	0.142987	0.121485	0.147655	0.128422
Os01g0227200	0.0731129	0.0781923	0.0445506	0.0792898	0.0848931	0.0499233	0.0854713	0.0863224	0.0491803	0.0799574	0.0977216	0.0909841	0.0730955	0.0978315	0.0742904	0.0739363	0.0969886	0.0661857	0.0817542	0.07477	0.0895204	0.0768051
Os01g0227250	0.0210382	0.022132	0.0187362	0.0238654	0.0266139	0.0167862	0.023596	0.0203775	0.0219841	0.0269876	0.0230156	0.0186742	0.0200263	0.0199654	0.0174128	0.0236623	0.0191067	0.0155779	0.0153714	0.0169181	0.0250516	0.017534
Os01g0227300	0.0646729	0.0732031	0.0397007	0.0707419	0.075782	0.0405045	0.0763672	0.0694933	0.0505903	0.0752587	0.0804262	0.0737781	0.0628685	0.0742352	0.0683965	0.0625569	0.068521	0.0632528	0.0808849	0.0777297	0.0790728	0.0707691
Os01g0227350	0.119025	0.157104	0.0848821	0.158089	0.148269	0.0882805	0.152269	0.14512	0.10693	0.144212	0.206701	0.183608	0.131229	0.189409	0.160161	0.146876	0.152015	0.148931	0.153756	0.153658	0.177259	0.161982
Os01g0227400	0.139786	0.168951	0.0815842	0.188889	0.159053	0.101873	0.169632	0.177322	0.107796	0.181591	0.229761	0.226526	0.158362	0.211492	0.194663	0.18311	0.194665	0.173579	0.183279	0.199573	0.209789	0.188178
Os01g0227500	0.275448	0.292683	0.208023	0.276638	0.286897	0.203708	0.30026	0.296854	0.229004	0.285436	0.319305	0.318549	0.267308	0.347968	0.289359	0.312348	0.280446	0.267235	0.315898	0.30744	0.336054	0.338523
Os01g0227700	0.111344	0.122719	0.0945831	0.11695	0.116479	0.104345	0.123417	0.119306	0.102246	0.122968	0.131411	0.136031	0.128712	0.15656	0.145116	0.143873	0.134598	0.129687	0.135348	0.142953	0.147489	0.151576
Os01g0227800	0.275085	0.279594	0.204884	0.282719	0.288986	0.21928	0.267464	0.290465	0.231343	0.281938	0.307721	0.304205	0.253417	0.34092	0.318922	0.301975	0.244947	0.281237	0.270812	0.330612	0.301343	0.3394
Os01g0228300	0.0969667	0.090578	0.0665315	0.0892979	0.0849673	0.0657438	0.101692	0.102177	0.0690319	0.0974677	0.0987634	0.102444	0.0829847	0.106837	0.082946	0.0971273	0.0939523	0.0913082	0.0921371	0.0901002	0.0914058	0.101099
Os01g0228400	0.133211	0.144766	0.0786318	0.144663	0.146401	0.100221	0.154013	0.149262	0.104417	0.153828	0.142774	0.166781	0.131782	0.165535	0.15279	0.168973	0.141341	0.132893	0.151751	0.155734	0.161633	0.155028
Os01g0228450	0.102376	0.111651	0.0424893	0.118086	0.114443	0.060857	0.121714	0.100595	0.0677208	0.124265	0.112887	0.129728	0.096902	0.109327	0.111723	0.11936	0.105785	0.101135	0.121832	0.104232	0.11899	0.109038
Os01g0228500	0.133022	0.154777	0.063923	0.146307	0.135526	0.0763578	0.159011	0.153533	0.0953899	0.165198	0.159822	0.184633	0.133071	0.169662	0.173069	0.154561	0.158885	0.119816	0.142533	0.167383	0.177321	0.172427
Os01g0228600	0.121538	0.150779	0.0778681	0.145278	0.152723	0.0737296	0.161196	0.151332	0.107009	0.14801	0.155141	0.160274	0.112316	0.189242	0.143467	0.147237	0.168682	0.124367	0.140139	0.162511	0.181987	0.181404
Os01g0228800	0.137408	0.153761	0.108447	0.165326	0.170033	0.103997	0.144549	0.162813	0.114384	0.170287	0.178004	0.169283	0.137686	0.168436	0.161781	0.179601	0.15232	0.145708	0.179445	0.174282	0.187902	0.163168
Os01g0228901	0.0914877	0.103588	0.0778885	0.104348	0.102587	0.0834819	0.110632	0.106268	0.0872206	0.104253	0.117372	0.119815	0.09594	0.127313	0.110504	0.112053	0.114544	0.108328	0.125259	0.119139	0.121873	0.122651
Os01g0229000	0.0527476	0.0609116	0.0402219	0.0689263	0.0567038	0.0507368	0.0767654	0.0756887	0.0563033	0.0674434	0.0900137	0.0860923	0.055192	0.0885758	0.084985	0.0804658	0.0717114	0.0786765	0.0801325	0.081729	0.105837	0.0963797
Os01g0229100	0.112161	0.137277	0.0768746	0.129156	0.137995	0.0852792	0.153896	0.129182	0.108421	0.14357	0.151661	0.147273	0.124604	0.144444	0.119978	0.128999	0.128632	0.122165	0.144363	0.127536	0.14197	0.122816
Os01g0229200	0.0532753	0.0529658	0.0483669	0.0509095	0.0507397	0.0484537	0.051963	0.0502782	0.0471524	0.0492729	0.0517816	0.0525064	0.0491628	0.0571574	0.050087	0.0506082	0.0493406	0.0527025	0.0552426	0.0529324	0.0538454	0.0519169
Os01g0229250	0.0536847	0.0539077	0.0499459	0.0517209	0.051594	0.0490699	0.052021	0.0504797	0.0479403	0.0501155	0.0530939	0.0532366	0.0494809	0.0582911	0.0512749	0.0514265	0.0502695	0.0537708	0.0557005	0.0535381	0.0557305	0.0533929
Os01g0229300	0.0808219	0.0875006	0.0762831	0.0832875	0.0752415	0.0718927	0.0789891	0.069972	0.077284	0.0789526	0.0804015	0.0797628	0.0809286	0.0853612	0.0778253	0.0941347	0.0767206	0.0756584	0.070855	0.0768762	0.0768727	0.0831782
Os01g0229400	0.0644653	0.0615471	0.0539151	0.0586381	0.0714422	0.0490944	0.0542585	0.055323	0.0569948	0.0544118	0.0486971	0.0535819	0.0654966	0.0572785	0.0546931	0.0618649	0.0611328	0.0522511	0.0456653	0.0528469	0.0566003	0.0520302
Os01g0229500	0.154323	0.160745	0.127884	0.172209	0.153802	0.124954	0.163489	0.171861	0.134635	0.185067	0.188394	0.172796	0.1434	0.172208	0.172346	0.175199	0.163096	0.160282	0.168737	0.157543	0.172172	0.175212
Os01g0229600	0.0533928	0.0647427	0.0360451	0.0876919	0.0529895	0.0240994	0.0760398	0.0642712	0.0434598	0.0841814	0.0869352	0.0662476	0.0428859	0.0670986	0.0769932	0.0726758	0.0557352	0.0577108	0.0590102	0.0621225	0.0714201	0.075353
Os01g0229700	0.038789	0.0344729	0.0303667	0.037531	0.0368442	0.020589	0.0311508	0.0369762	0.0291608	0.0332455	0.0316906	0.0420481	0.0333463	0.0356032	0.0418153	0.0473692	0.0356911	0.0389276	0.0521012	0.0406174	0.0489639	0.0454333
Os01g0229800	0.0692705	0.0971085	0.0790362	0.0849163	0.10026	0.068942	0.0848271	0.0650279	0.0703995	0.0856269	0.0966931	0.0948905	0.0917815	0.100458	0.0844111	0.0999344	0.104628	0.0934385	0.0844796	0.0972459	0.0896401	0.109654
Os01g0229900	0.21664	0.225493	0.199166	0.217	0.218753	0.167831	0.220862	0.218069	0.170638	0.235869	0.253273	0.21808	0.198522	0.261704	0.229933	0.234104	0.204786	0.204296	0.220648	0.225108	0.251982	0.236614
Os01g0230200	0.232785	0.256888	0.16266	0.272412	0.26699	0.155125	0.276359	0.230871	0.178969	0.257298	0.290327	0.248614	0.227458	0.302333	0.248061	0.271638	0.232688	0.233834	0.269284	0.265456	0.280635	0.272003
Os01g0230700	0.235203	0.248129	0.21394	0.243858	0.254065	0.187207	0.258417	0.240162	0.209151	0.251768	0.271155	0.265839	0.229474	0.295934	0.260172	0.263868	0.254138	0.26647	0.274312	0.257907	0.287555	0.272023
Os01g0230800	0.205244	0.213166	0.131441	0.200869	0.200306	0.15	0.206822	0.217142	0.168051	0.209325	0.226442	0.219146	0.186955	0.242838	0.220686	0.223806	0.204591	0.213327	0.201823	0.182435	0.227738	0.231574
Os01g0231000	0.0863182	0.084597	0.0609624	0.0957425	0.0924671	0.0720473	0.0868285	0.0951872	0.0771823	0.087882	0.0956681	0.0983918	0.0824656	0.104171	0.0989305	0.103484	0.0904404	0.0883711	0.0982637	0.105388	0.109151	0.109746
Os01g0231500	0.0993654	0.115423	0.0716014	0.130065	0.113516	0.0743109	0.118736	0.107155	0.0867308	0.113668	0.132387	0.114874	0.0955754	0.118392	0.0965118	0.109002	0.107757	0.100565	0.11572	0.115079	0.108106	0.115666
Os01g0231600	0.0288754	0.0111179	0.00689542	0.0272186	0.0383345	0.0147322	0.0222964	0.02777	0.0177846	0.0298611	0.00617284	0.0287246	0.0257135	0.0222518	0.0339863	0.0327	0.019752	0.018404	0.0240171	0.0373751	0.0308707	0.00633068
Os01g0231700	0.0353991	0.0217507	0.0221789	0.0322172	0.0403247	0.0203531	0.0302699	0.0324338	0.0254538	0.0372902	0.0161211	0.0299241	0.0313011	0.0260996	0.0348542	0.0366544	0.0244042	0.0270471	0.0313125	0.040868	0.0331633	0.0130931
Os01g0231800	0.154237	0.177436	0.121602	0.153549	0.170172	0.125614	0.174642	0.16061	0.127779	0.175313	0.173786	0.179506	0.151553	0.187045	0.174647	0.200528	0.170608	0.178034	0.166991	0.182899	0.20786	0.195581
Os01g0231900	0.124639	0.134972	0.0953617	0.137256	0.140662	0.094086	0.145455	0.130966	0.115288	0.136211	0.140266	0.145852	0.119109	0.146576	0.131876	0.143895	0.140115	0.127791	0.133896	0.144621	0.155383	0.125403
Os01g0232000	0.122607	0.171111	0.0803034	0.14119	0.147286	0.0719586	0.158599	0.150945	0.121274	0.168966	0.163168	0.14499	0.146849	0.184146	0.144405	0.176453	0.172887	0.168959	0.155126	0.170325	0.171083	0.153926
Os01g0231950	0.135493	0.183523	0.0856525	0.153412	0.16664	0.0716557	0.175975	0.16424	0.128837	0.18432	0.175971	0.166763	0.157008	0.202953	0.156881	0.199604	0.186908	0.195118	0.168333	0.186324	0.190697	0.171809
Os01g0232100	0.231962	0.230769	0.0959224	0.238533	0.253032	0.107031	0.267342	0.274804	0.132794	0.245178	0.293377	0.247386	0.214676	0.276232	0.231974	0.249343	0.233417	0.220948	0.22141	0.232794	0.285344	0.250492
Os01g0232200	0.38265	0.3497	0.274381	0.37978	0.378779	0.295497	0.372918	0.380347	0.335477	0.401983	0.417376	0.384422	0.360427	0.40655	0.38036	0.403669	0.39483	0.412311	0.370351	0.388675	0.407023	0.425147
Os01g0232300	0.092974	0.0954971	0.0687997	0.0940318	0.108327	0.0656631	0.100322	0.104374	0.0831832	0.111127	0.109697	0.107402	0.0892209	0.110968	0.098873	0.0970655	0.098373	0.0878827	0.0913054	0.0980408	0.104245	0.100079
Os01g0232400	0.102858	0.0931637	0.073237	0.100989	0.109595	0.0624113	0.102002	0.102819	0.077022	0.105732	0.11444	0.112644	0.0939438	0.12408	0.100937	0.110665	0.114247	0.117705	0.111084	0.103885	0.0992288	0.109737
Os01g0232450	0.234505	0.204032	0.140641	0.206484	0.221998	0.118006	0.218783	0.214609	0.144343	0.239753	0.244353	0.252919	0.196378	0.281919	0.220704	0.237384	0.243716	0.257794	0.245634	0.246501	0.211834	0.256349
Os01g0232500	0.12811	0.131599	0.0989124	0.135132	0.131446	0.0967569	0.141408	0.141067	0.109459	0.14475	0.161876	0.161681	0.116202	0.169172	0.149755	0.154287	0.14488	0.1378	0.132109	0.14309	0.161129	0.15468
Os01g0232550	0.0455209	0.046444	0.0411974	0.0473138	0.046852	0.0440381	0.0540958	0.0440232	0.0439001	0.0478583	0.0440488	0.0458948	0.0454008	0.0427319	0.0488407	0.0464609	0.0520709	0.0489574	0.0407923	0.0445257	0.0431319	0.0485883
Os01g0232700	0.145046	0.131426	0.0900487	0.128597	0.12982	0.0958563	0.17422	0.141558	0.0978108	0.165783	0.167919	0.187354	0.115525	0.162651	0.135478	0.143138	0.163476	0.155931	0.157838	0.143982	0.160169	0.151279
Os01g0232800	0.0507849	0.0511352	0.0429073	0.0499977	0.0486556	0.0452919	0.0515842	0.050803	0.0448835	0.0526316	0.051313	0.0505754	0.0496916	0.0495822	0.0498532	0.0499282	0.0502446	0.0485185	0.0539676	0.0489885	0.051544	0.049388
Os01g0233000	0.0162791	0.0175332	0.0172435	0.0159115	0.0169223	0.0127421	0.0176444	0.0121292	0.0166304	0.0203635	0.0208228	0.0147938	0.0181276	0.0184831	0.0166097	0.0205999	0.0144076	0.0135822	0.015954	0.0194162	0.0206932	0.022236
Os01g0233100	0.337161	0.360036	0.312876	0.359507	0.357653	0.278561	0.371254	0.376535	0.296846	0.365662	0.375399	0.373541	0.338163	0.420267	0.389474	0.391973	0.342798	0.337599	0.384199	0.394498	0.405647	0.390988
Os01g0233400	0.238832	0.256016	0.245821	0.217005	0.201838	0.252432	0.254723	0.218701	0.201758	0.243924	0.264523	0.231559	0.229282	0.290624	0.24021	0.225878	0.264767	0.26724	0.227166	0.259634	0.244841	0.258007
Os01g0233500	0.133892	0.126758	0.129611	0.139006	0.143093	0.0964886	0.149461	0.133785	0.131331	0.1496	0.149333	0.125721	0.137983	0.161237	0.151125	0.135172	0.152654	0.146844	0.129625	0.151813	0.169767	0.143704
Os01g0233800	0.294885	0.32386	0.221828	0.343325	0.320336	0.195624	0.31707	0.326703	0.249434	0.330571	0.388107	0.332122	0.275089	0.359718	0.336526	0.324785	0.307632	0.302632	0.343858	0.350948	0.370219	0.365297
Os01g0233850	0.0954792	0.0976181	0.0472125	0.103647	0.0952083	0.0488061	0.0913985	0.0848966	0.058615	0.109316	0.130317	0.108001	0.0735823	0.112946	0.110612	0.117775	0.0918848	0.0857626	0.108105	0.0980753	0.142784	0.13494
Os01g0233900	0.0291695	0.0284663	0.0300759	0.0245379	0.0261606	0.0308877	0.0292855	0.0320067	0.0285814	0.0272518	0.0315114	0.0259451	0.0263117	0.0253262	0.0281841	0.0252496	0.0218566	0.0280549	0.0312248	0.0266299	0.0279517	0.0268015
Os01g0234001	0.206622	0.221349	0.186404	0.211553	0.204483	0.143169	0.224486	0.220637	0.170653	0.238203	0.242593	0.227039	0.212463	0.239405	0.224609	0.219232	0.220643	0.215974	0.219974	0.229439	0.237159	0.223975
Os01g0234100	0.185292	0.2006	0.141052	0.201672	0.199324	0.129585	0.217837	0.209428	0.1574	0.212006	0.216789	0.204789	0.174805	0.220041	0.214406	0.208101	0.190032	0.189357	0.205859	0.217627	0.23328	0.220519
Os01g0234200	0.112275	0.111595	0.0711971	0.11879	0.108072	0.0751203	0.129927	0.121189	0.0863074	0.130793	0.139406	0.130874	0.109815	0.143356	0.131671	0.135687	0.111399	0.117626	0.136553	0.136995	0.147672	0.128894
Os01g0234300	0.20811	0.226339	0.167606	0.246221	0.278538	0.172184	0.235258	0.228716	0.1997	0.247201	0.291437	0.281859	0.239144	0.266358	0.280366	0.304182	0.259591	0.274651	0.292226	0.29345	0.297382	0.287722
Os01g0234433	0.194148	0.233622	0.121862	0.246751	0.294728	0.159136	0.22574	0.228841	0.202966	0.220783	0.275602	0.289759	0.24776	0.283462	0.281853	0.289336	0.26614	0.287294	0.283818	0.294465	0.306298	0.307221
Os01g0234499	0.206383	0.243967	0.115565	0.254935	0.308032	0.171448	0.22333	0.245354	0.207613	0.235558	0.278811	0.296599	0.255306	0.302073	0.294241	0.303755	0.281513	0.301499	0.285063	0.309633	0.321884	0.329176
Os01g0234700	0.183241	0.218256	0.132746	0.18484	0.19611	0.153821	0.222559	0.217423	0.171532	0.226552	0.252455	0.232048	0.168765	0.22888	0.201722	0.23115	0.181962	0.196032	0.219287	0.20964	0.206763	0.210816
Os01g0234800	0.0873547	0.102035	0.0595645	0.100595	0.0980154	0.0699904	0.108383	0.108892	0.0752901	0.112748	0.13012	0.109069	0.0755396	0.120291	0.105089	0.120185	0.0909528	0.0932844	0.107928	0.0935622	0.107314	0.10317
Os01g0234850	0.181745	0.182143	0.166071	0.174311	0.167218	0.157277	0.174105	0.178238	0.161222	0.184142	0.172099	0.189478	0.162748	0.21656	0.189867	0.190501	0.171389	0.176833	0.176226	0.193909	0.200026	0.195117
Os01g0234900	0.063023	0.0620915	0.0445376	0.080558	0.0779966	0.0513866	0.0705453	0.0784034	0.0609906	0.0833578	0.0886918	0.0879597	0.0611975	0.0779915	0.0897778	0.0935156	0.0838628	0.0658258	0.0927438	0.0819192	0.100816	0.0847059
Os01g0235100	0.0291886	0.0249802	0.0117764	0.0160153	0.0142527	0.0199079	0.040415	0.0281466	0.01129	0.0144706	0.0264017	0.0287081	0.0187962	0.0222025	0.0188538	0.0290084	0.0307491	0.0413839	0.0245103	0.0163681	0.0186356	0.0170483
Os01g0235200	0.0446246	0.043268	0.0422843	0.0410487	0.0426536	0.0410087	0.0432591	0.0461068	0.0411367	0.0446525	0.0431034	0.0418848	0.0426596	0.0449375	0.044681	0.0477934	0.0464543	0.0430108	0.0457835	0.0449956	0.045557	0.0445992
Os01g0235300	0.206958	0.220472	0.159509	0.213462	0.215575	0.149626	0.210213	0.200198	0.17079	0.215548	0.216328	0.241204	0.192669	0.271039	0.221774	0.225945	0.19095	0.209756	0.217868	0.246036	0.240748	0.218019
Os01g0235325	0.199487	0.205852	0.193861	0.200412	0.198885	0.143168	0.194326	0.178577	0.186588	0.19285	0.187138	0.240692	0.193989	0.2611	0.214253	0.216284	0.169194	0.200498	0.217451	0.233264	0.240251	0.20592
Os01g0235350	0.108747	0.112461	0.0569746	0.119294	0.119266	0.0748889	0.111186	0.119328	0.0678591	0.125547	0.130696	0.121043	0.0912114	0.13342	0.113031	0.118323	0.106728	0.0989374	0.106928	0.123842	0.108304	0.112767
Os01g0235400	0.0492382	0.07937	0.0483556	0.0651926	0.0598527	0.0539012	0.0725346	0.0769028	0.0563988	0.0699214	0.065244	0.0727413	0.0643578	0.103954	0.0761274	0.0758203	0.0537399	0.0690815	0.0854872	0.0788231	0.0820335	0.0763782
Os01g0235500	0.234221	0.222084	0.221257	0.231469	0.22002	0.22856	0.230319	0.212695	0.218357	0.236871	0.249089	0.236885	0.22372	0.272738	0.255833	0.260845	0.225735	0.240401	0.229332	0.262552	0.275314	0.252408
Os01g0235632	0.175293	0.196657	0.129471	0.211957	0.215546	0.138238	0.230581	0.226963	0.161123	0.236785	0.249397	0.246316	0.187644	0.247337	0.208552	0.241714	0.196915	0.176141	0.237775	0.205971	0.264201	0.241177
Os01g0235700	0.17916	0.201111	0.130631	0.216275	0.219914	0.139488	0.234979	0.231228	0.163755	0.241976	0.254221	0.250452	0.19077	0.251602	0.211761	0.245564	0.200586	0.178535	0.24168	0.210185	0.267982	0.2459
Os01g0235800	0.083876	0.0937852	0.0767593	0.0958281	0.0906323	0.0789572	0.102781	0.1	0.0777167	0.101256	0.108062	0.101069	0.0819685	0.0903374	0.0984647	0.0956496	0.0952381	0.0948014	0.104393	0.0899404	0.11511	0.100673
Os01g0235850	0.20265	0.227413	0.150997	0.240776	0.231757	0.165433	0.247739	0.238899	0.205482	0.250486	0.267663	0.232401	0.215329	0.253308	0.256765	0.268138	0.209252	0.233195	0.246429	0.258646	0.267698	0.248176
Os01g0235900	0.202489	0.227079	0.150805	0.240577	0.231529	0.165064	0.247534	0.238846	0.205249	0.250389	0.267465	0.232282	0.215246	0.253076	0.256546	0.267879	0.209165	0.233092	0.246322	0.258537	0.267411	0.24804
Os01g0236000	0.0216535	0.0220596	0.0262948	0.0228628	0.0229891	0.0245148	0.0233609	0.021921	0.0268627	0.0216021	0.023035	0.0234582	0.0243547	0.0205937	0.0239266	0.0230481	0.0270241	0.0231439	0.0257206	0.0216853	0.024104	0.0231715
Os01g0236300	0.126053	0.127376	0.0935027	0.133155	0.137935	0.0987605	0.126233	0.130102	0.107982	0.138705	0.124049	0.136647	0.106308	0.121742	0.128987	0.12027	0.118243	0.127466	0.121301	0.135131	0.133529	0.121738
Os01g0236400	0.252515	0.269398	0.161862	0.275124	0.262336	0.172829	0.26911	0.233384	0.202779	0.25866	0.29665	0.248704	0.233412	0.276705	0.244523	0.274841	0.254768	0.248195	0.27113	0.245214	0.282649	0.258794
Os01g0236700	0.0804299	0.0894635	0.0729472	0.0985349	0.0892447	0.0629138	0.0900617	0.0900029	0.0784203	0.0958693	0.0894095	0.0875668	0.0849335	0.0963309	0.0839683	0.0883698	0.0946699	0.0857991	0.107091	0.0905617	0.100841	0.0902817
Os01g0236800	0.0499751	0.0579377	0.0473089	0.0535261	0.0552986	0.0491467	0.0493425	0.0568358	0.0507493	0.0509686	0.0486124	0.0499833	0.0476007	0.0563786	0.0479472	0.0514237	0.0583455	0.0549595	0.0511961	0.0513701	0.0471922	0.0535181
Os01g0236900	0.0628863	0.0732491	0.0530455	0.0697937	0.0687516	0.0570593	0.06788	0.0737136	0.060229	0.0663275	0.0612618	0.0630035	0.0579813	0.0716328	0.0583909	0.0668648	0.0703223	0.0646463	0.0671216	0.0685564	0.0627501	0.0665496
Os01g0237000	0.0600028	0.0789663	0.0495233	0.0674826	0.0651763	0.0440976	0.0538484	0.0658029	0.0518349	0.0645995	0.0862755	0.0734409	0.0649609	0.0846377	0.0748698	0.0817262	0.0617918	0.0555332	0.0706141	0.0856568	0.0770965	0.0841843
Os01g0237100	0.0912332	0.0971936	0.0657145	0.0985829	0.0963374	0.0676472	0.107234	0.118909	0.0902918	0.115953	0.134314	0.121183	0.0883797	0.124782	0.120318	0.125635	0.0986638	0.0989167	0.113928	0.118868	0.132016	0.108865
Os01g0237200	0.0202407	0.0231675	0.0140715	0.0220732	0.0236167	0.0177983	0.0242878	0.0279168	0.0205661	0.0309339	0.0290658	0.0237626	0.0182371	0.0232713	0.022225	0.0236015	0.0171018	0.0217875	0.021649	0.0229232	0.0221714	0.0253154
Os01g0237366	0.147636	0.153957	0.0906106	0.168224	0.185181	0.105249	0.156087	0.167408	0.101543	0.167222	0.185806	0.193082	0.161363	0.202715	0.145943	0.177683	0.148591	0.133856	0.174198	0.149052	0.193212	0.16344
Os01g0237400	0.283917	0.290226	0.248952	0.303286	0.320447	0.26926	0.336905	0.294395	0.25061	0.303081	0.345769	0.310536	0.283906	0.348303	0.334478	0.327552	0.295452	0.294678	0.304637	0.282139	0.313696	0.329353
Os01g0237500	0.207481	0.209872	0.148148	0.208913	0.238115	0.130008	0.223435	0.216751	0.162625	0.216404	0.237249	0.24382	0.203406	0.241665	0.2369	0.246805	0.234771	0.196922	0.227451	0.222186	0.236472	0.242177
Os01g0237750	0.25125	0.272275	0.182521	0.278431	0.258184	0.189456	0.272235	0.27987	0.216916	0.266971	0.247583	0.313746	0.229478	0.31747	0.313879	0.323123	0.246929	0.259985	0.287105	0.298964	0.35418	0.337137
Os01g0238200	0.330815	0.371362	0.25582	0.364259	0.392509	0.250881	0.358492	0.381661	0.259448	0.382567	0.39789	0.368	0.313218	0.409173	0.371122	0.370898	0.344585	0.342521	0.371452	0.368925	0.384018	0.382284
Os01g0238287	0.0236845	0.0242116	0.0189365	0.0237154	0.0260146	0.022583	0.0192053	0.019201	0.0253264	0.0249083	0.019907	0.0230548	0.0215503	0.0168047	0.0212103	0.0174757	0.024885	0.0189646	0.0226959	0.0223953	0.0207233	0.0156423
Os01g0238375	0.352278	0.321021	0.294325	0.345123	0.343142	0.292928	0.30673	0.340406	0.351611	0.356698	0.353805	0.339748	0.316772	0.336247	0.345426	0.34174	0.31542	0.306215	0.335885	0.368007	0.378814	0.363739
Os01g0238500	0.0913657	0.114323	0.039919	0.108785	0.103551	0.0503903	0.105615	0.122413	0.0776858	0.105764	0.110875	0.110072	0.0889059	0.116741	0.0888147	0.128711	0.115848	0.0833164	0.121639	0.10406	0.143505	0.115259
Os01g0238600	0.152472	0.178755	0.13734	0.191476	0.181779	0.109901	0.173308	0.204118	0.145541	0.191204	0.163894	0.23148	0.16539	0.226885	0.159914	0.197817	0.177668	0.173356	0.175781	0.185788	0.179139	0.206917
Os01g0238700	0.031882	0.0373925	0.0328181	0.0332928	0.038835	0.0266659	0.0344002	0.0342664	0.0401246	0.0373406	0.0375989	0.0380286	0.0357993	0.0376527	0.0369	0.0409144	0.0359125	0.0324795	0.0368352	0.036351	0.0342152	0.0332701
Os01g0238800	0.121547	0.135204	0.0924773	0.142857	0.147085	0.0752706	0.123638	0.129957	0.107331	0.13672	0.150849	0.131282	0.115347	0.188084	0.147166	0.150553	0.124357	0.13327	0.130949	0.157239	0.147443	0.137798
Os01g0238850	0.122531	0.135481	0.0962527	0.144934	0.147952	0.0779579	0.123881	0.132078	0.107399	0.137386	0.151593	0.132802	0.116061	0.18825	0.148191	0.153956	0.124305	0.133685	0.135411	0.157882	0.15161	0.137855
Os01g0238900	0.0457475	0.0451627	0.0408529	0.0379646	0.0461152	0.0408336	0.0413508	0.0409006	0.0392652	0.0408968	0.0406572	0.0428407	0.0399482	0.0451656	0.0391876	0.0414546	0.0459745	0.0452254	0.0397886	0.042153	0.0417675	0.0429015
Os01g0239000	0.0505269	0.0512407	0.0329973	0.0486547	0.0484612	0.0292638	0.060199	0.0602344	0.036055	0.0494577	0.0515621	0.0592618	0.0579926	0.0726173	0.0538906	0.0483314	0.0616305	0.0625079	0.0734551	0.0538933	0.0587038	0.0563255
Os01g0239100	0.18166	0.212801	0.146199	0.214758	0.222476	0.125811	0.217519	0.221975	0.140586	0.218117	0.238809	0.220799	0.178543	0.256357	0.217182	0.207506	0.182236	0.186764	0.209147	0.23202	0.241983	0.21811
Os01g0239150	0.267589	0.306785	0.220784	0.30502	0.30868	0.198897	0.304596	0.30489	0.213043	0.306469	0.331179	0.324843	0.258174	0.361517	0.315366	0.301276	0.263044	0.279445	0.300916	0.328139	0.346269	0.308419
Os01g0239200	0.0377642	0.0461251	0.0314591	0.0401242	0.0376669	0.026134	0.0395175	0.0382405	0.0350708	0.0413636	0.0368226	0.0404229	0.0407277	0.0357522	0.0317835	0.0356125	0.0369231	0.0354329	0.0353569	0.0319947	0.0435373	0.0359611
Os01g0239300	0.21079	0.223558	0.139454	0.238656	0.253391	0.176916	0.2213	0.247229	0.203291	0.241247	0.273577	0.245605	0.218342	0.27474	0.255101	0.24747	0.218025	0.229258	0.249465	0.268404	0.273785	0.267113
Os01g0239700	0.0444053	0.0456012	0.042526	0.0378619	0.0455324	0.0482689	0.0486339	0.0449468	0.0375353	0.0493852	0.0435461	0.0404796	0.0419776	0.0491555	0.0439008	0.0465793	0.0503843	0.0459836	0.0382411	0.0460665	0.0443092	0.0360185
Os01g0240600	0.14422	0.184487	0.139253	0.188922	0.161364	0.130472	0.177408	0.152005	0.158973	0.156478	0.189357	0.176948	0.176697	0.181038	0.175921	0.18199	0.165142	0.154303	0.183496	0.191757	0.202552	0.186937
Os01g0240700	0.000748877	0.000888231	0.00126757	0.00317592	0.00115979	0.00178767	0.00125691	0.000999126	0.0016127	0.00131124	0.00170516	0.00160064	0.00164181	0.00110024	0.00115316	0.000956823	0.00156372	0.0015852	0.00139353	0.00140414	0.00123796	0.00175249
Os01g0240725	0.000907647	0.000285959	0.000860437	0.00307977	0.000820569	0.00150477	0.00169743	0.00129266	0.00162239	0.000895255	0.0013369	0.0023968	0.00238949	0.00100781	0.000704101	0.00109649	0.00202327	0.00156291	0.00159702	0.00178015	0.000537057	0.00183486
Os01g0241000	0.28733	0.328751	0.207814	0.358245	0.393473	0.226381	0.346264	0.38689	0.299396	0.383985	0.388855	0.360244	0.327465	0.352896	0.359032	0.396011	0.347337	0.34652	0.336362	0.346722	0.410451	0.357394
Os01g0241100	0.0359159	0.0344761	0.0320215	0.0341839	0.0390729	0.0304719	0.0365752	0.0359218	0.0333889	0.038106	0.0356009	0.037041	0.0353347	0.0353278	0.0352526	0.0349478	0.0360277	0.0343516	0.0365142	0.0345615	0.0363832	0.0378248
Os01g0241400	0.25392	0.293097	0.173975	0.263408	0.304719	0.22931	0.292121	0.31377	0.222398	0.33075	0.343828	0.310119	0.283721	0.31806	0.324786	0.320641	0.304046	0.222688	0.299692	0.303543	0.334267	0.343818
Os01g0242200	0.0980534	0.104609	0.0576784	0.119512	0.140824	0.065632	0.114182	0.129592	0.0726308	0.129543	0.13845	0.117325	0.0985258	0.142996	0.112674	0.112235	0.131827	0.102378	0.128864	0.1237	0.119928	0.121738
Os01g0242300	0.0875846	0.0822909	0.0549455	0.0820778	0.0832017	0.0635648	0.0879912	0.0935177	0.0661239	0.0896951	0.0711358	0.0861836	0.0630055	0.101468	0.0812305	0.0850708	0.0964251	0.0827723	0.0855042	0.0920557	0.113622	0.0878435
Os01g0242400	0.0178089	0.0207125	0.0246006	0.0209697	0.0169492	0.0278951	0.020183	0.0277008	0.0259624	0.0210823	0.0228773	0.0197931	0.0226657	0.0152086	0.0199899	0.0263367	0.0185806	0.0248162	0.0283676	0.0207922	0.0171089	0.0206928
Os01g0242500	0.0557602	0.0766148	0.0423722	0.0601485	0.0671354	0.0348466	0.0630206	0.0695537	0.0392544	0.0584766	0.0726956	0.0572593	0.0525413	0.0623622	0.0639329	0.0712576	0.0788339	0.0672096	0.0765271	0.0649296	0.0790666	0.070028
Os01g0242600	0.11221	0.116878	0.0814125	0.120638	0.117311	0.0840118	0.118456	0.116856	0.0932831	0.116385	0.121429	0.124535	0.107359	0.139738	0.118795	0.118897	0.117915	0.114891	0.118558	0.120069	0.132469	0.130834
Os01g0242800	0.53156	0.531531	0.494985	0.529546	0.525378	0.469003	0.526386	0.55706	0.483842	0.541639	0.570611	0.564599	0.509321	0.598084	0.554309	0.560074	0.532672	0.540124	0.556179	0.589531	0.57298	0.580077
Os01g0242900	0.335886	0.41153	0.277489	0.422765	0.440783	0.251333	0.412897	0.461132	0.289449	0.425524	0.49063	0.416423	0.328459	0.47356	0.398706	0.413349	0.416206	0.391395	0.440119	0.425239	0.479738	0.44576
Os01g0243000	0.0874592	0.107829	0.0508821	0.101659	0.136933	0.0493336	0.108181	0.118097	0.0653876	0.130814	0.122232	0.117375	0.0701712	0.121909	0.0941106	0.111379	0.111043	0.0884839	0.107592	0.09066	0.114308	0.0936393
Os01g0243100	0.0451529	0.0415629	0.0364027	0.0446259	0.0431291	0.0397944	0.0435315	0.0391659	0.0397857	0.0418999	0.0404814	0.0433869	0.0415461	0.0418151	0.0431037	0.036077	0.0467097	0.0457718	0.0450386	0.0415152	0.0429202	0.041153
Os01g0243200	0.0253231	0.0185855	0.0194598	0.0230237	0.0161057	0.0215964	0.0222423	0.0211367	0.0182653	0.0191872	0.0241195	0.0217317	0.0249007	0.0242357	0.0239638	0.0207158	0.0209626	0.02567	0.0222743	0.0254819	0.0250141	0.0257496
Os01g0243300	0.0541652	0.0497427	0.0443936	0.0539353	0.0528493	0.0467135	0.0608051	0.0441199	0.040699	0.0583847	0.062177	0.0441795	0.0487475	0.0786143	0.0595527	0.064454	0.0462812	0.0705345	0.053814	0.0644007	0.0678873	0.0678653
Os01g0243400	0.113033	0.145001	0.077863	0.123646	0.153742	0.0810185	0.147396	0.138285	0.0842461	0.133084	0.151892	0.149272	0.102328	0.152226	0.150813	0.140141	0.148658	0.106626	0.162655	0.14069	0.161996	0.153899
Os01g0243600	0.100963	0.114411	0.10712	0.114355	0.127089	0.0756783	0.14888	0.126132	0.118219	0.143161	0.149845	0.170745	0.105068	0.16365	0.144977	0.15817	0.129493	0.121363	0.157078	0.154921	0.147579	0.165156
Os01g0243700	0.0996706	0.101185	0.080153	0.101312	0.126673	0.0741138	0.120381	0.116772	0.10979	0.12318	0.108893	0.136573	0.103156	0.139559	0.122997	0.147853	0.117583	0.0957352	0.139378	0.139683	0.131703	0.147841
Os01g0243800	0.062597	0.0650312	0.0380137	0.0687809	0.0693928	0.0415033	0.0606489	0.0542863	0.0423261	0.0618627	0.0724536	0.0643892	0.0648228	0.0815925	0.0688172	0.0800826	0.057414	0.0558644	0.0661758	0.0642158	0.0697632	0.058559
Os01g0243901	0.00211516	0.00099975	0.000285796	0.00237417	0.00117758	0.00185165	0.000444148	0.00110102	0.00202555	0.00331042	0.000292056	0.000648508	0.000894614	0.00108178	0.00146891	0.00213068	0.00231911	0.00049249	0.00141176	0.000525072	0.00282486	0.001851
Os01g0244000	0.0109147	0.00625112	0.00586768	0.00892704	0.00952381	0.00525003	0.00591149	0.00735864	0.00631579	0.00830389	0.0156052	0.0148862	0.00800569	0.00685619	0.00833922	0.0090136	0.00881147	0.00797642	0.00842928	0.00650558	0.00783505	0.0105362
Os01g0244150	0.111172	0.132989	0.0898402	0.137426	0.123376	0.100783	0.128725	0.126753	0.105222	0.127759	0.138934	0.135131	0.131397	0.152339	0.130788	0.141546	0.138026	0.115766	0.145814	0.152322	0.159624	0.128487
Os01g0244400	0.0255238	0.0405989	0.0214792	0.0374713	0.0364698	0.0213407	0.0359885	0.0409906	0.0271978	0.0426768	0.058845	0.0435319	0.040371	0.0399809	0.0458845	0.0362792	0.0464098	0.0463633	0.0343385	0.0348015	0.0448395	0.0366682
Os01g0245000	0.171326	0.18705	0.157359	0.165478	0.16328	0.157626	0.202065	0.233657	0.12912	0.24867	0.181279	0.186905	0.209786	0.236944	0.160055	0.18516	0.185192	0.167252	0.195702	0.153912	0.180368	0.193597
Os01g0245532	0.26304	0.238109	0.223341	0.260385	0.252257	0.18046	0.268759	0.26845	0.227549	0.267145	0.273929	0.278309	0.256672	0.290655	0.307264	0.284985	0.27712	0.270721	0.279726	0.294938	0.313954	0.285505
Os01g0245600	0.122297	0.145751	0.10775	0.139942	0.14206	0.0941614	0.127506	0.127453	0.117172	0.14436	0.149434	0.1448	0.131803	0.156644	0.157307	0.174884	0.138123	0.136374	0.15128	0.174462	0.182188	0.170258
Os01g0245700	0.000738989	0.00049975	0.000853151	0.00123482	0.000518807	0.00165402	0.000732959	0.00177575	0.00190788	0.00135044	0.000840101	0.000814996	0.000657787	0.00102956	0.0010929	0.000982318	0.000745018	0.00275533	0.00124564	0.000958589	0.0018395	0.00116777
Os01g0245901	0.0117567	0.0140903	0.00670038	0.0171564	0.0181935	0.00491017	0.015682	0.0102402	0.0101061	0.0125489	0.0144962	0.0175571	0.0116859	0.0130988	0.0141077	0.0193286	0.00887837	0.0146125	0.0124473	0.0173361	0.0123952	0.0117629
Os01g0246100	0.0787502	0.0873526	0.0686749	0.0836664	0.0892554	0.0712035	0.0939613	0.0896076	0.0720375	0.0916523	0.0844698	0.0941411	0.0829802	0.0940481	0.0933333	0.0999631	0.0865996	0.0978545	0.100549	0.093079	0.0862579	0.0915741
Os01g0246200	0.283338	0.309041	0.225039	0.32941	0.303458	0.239761	0.331191	0.317925	0.257645	0.315714	0.328533	0.301857	0.288488	0.351162	0.320727	0.335931	0.291357	0.30009	0.326436	0.336032	0.333584	0.33277
Os01g0246400	0.0494677	0.0583792	0.0352856	0.0654772	0.0529638	0.0388909	0.0784892	0.060107	0.0504737	0.0667557	0.0578859	0.0595548	0.0510428	0.0722153	0.0578642	0.0599898	0.0572003	0.0572934	0.0690151	0.068096	0.0720556	0.0700612
Os01g0246500	0.036001	0.0325396	0.0342015	0.0349351	0.0308588	0.0326239	0.0320237	0.0312572	0.0324318	0.0310617	0.0298477	0.0335862	0.0343539	0.0317889	0.0320587	0.031891	0.0272423	0.0315292	0.0294217	0.0345779	0.0320577	0.0354068
Os01g0246601	0.231	0.241124	0.168738	0.239073	0.252699	0.172335	0.256418	0.210905	0.205651	0.238183	0.2604	0.27495	0.235283	0.274928	0.258333	0.276648	0.277286	0.26875	0.262194	0.253894	0.284211	0.273555
Os01g0246700	0.00183772	0.00119952	0.00117925	0.00095816	0.00124662	0.000928613	0.00164926	0.00143266	0.00108696	0.00251368	0.000878735	0.00096821	0.00212502	0.00166945	0.00185323	0.00209706	0.00205386	0.00131255	0.00226711	0.00160915	0.00220103	0.00155448
Os01g0247500	0.224306	0.269983	0.155316	0.255655	0.279658	0.162701	0.283861	0.30812	0.181738	0.281551	0.30972	0.284379	0.257701	0.297013	0.267924	0.300871	0.236912	0.205347	0.256281	0.30407	0.331565	0.32488
Os01g0247550	0.234962	0.30379	0.171825	0.296461	0.321336	0.17555	0.331885	0.381733	0.200054	0.327311	0.351224	0.328125	0.283415	0.343242	0.321289	0.328422	0.273356	0.220542	0.304534	0.346249	0.377088	0.371349
Os01g0247600	0.129748	0.142405	0.0898144	0.127219	0.155413	0.0829513	0.142321	0.138528	0.121802	0.150413	0.160762	0.130352	0.118388	0.166445	0.14593	0.130593	0.148138	0.130552	0.138374	0.135584	0.162239	0.142441
Os01g0247700	0.161936	0.160585	0.101473	0.154444	0.151181	0.107734	0.152474	0.168064	0.127845	0.156582	0.180936	0.173131	0.145053	0.176652	0.151632	0.167771	0.149392	0.154754	0.154777	0.173173	0.188682	0.192011
Os01g0247900	0.0910178	0.0970979	0.0517001	0.113288	0.0893536	0.0573209	0.0912304	0.107598	0.0655938	0.116865	0.089144	0.143476	0.0861666	0.132234	0.124378	0.138919	0.0967695	0.138735	0.116511	0.12804	0.122813	0.134979
Os01g0248000	0.00151224	0.00108041	0.00141801	0.0019891	0.0023751	0.00139319	0.000895625	0.00192362	0.000754034	0.00110469	0.00150749	0.00113356	0.00155101	0.000960269	0.00153334	0.00210582	0.00186704	0.00124659	0.00244368	0.000934754	0.00105249	0.00246154
Os01g0248300	0.250015	0.295606	0.208912	0.293001	0.290526	0.197523	0.293367	0.287538	0.192269	0.275577	0.299124	0.282801	0.266083	0.280667	0.268223	0.277104	0.269983	0.283439	0.296385	0.306841	0.313281	0.250365
Os01g0248350	0.280309	0.328675	0.237648	0.323273	0.321224	0.223039	0.336099	0.320622	0.22104	0.3067	0.327667	0.311269	0.303559	0.309347	0.307835	0.295745	0.306714	0.310844	0.334235	0.338575	0.352273	0.279801
Os01g0248400	0.1033	0.139424	0.0872061	0.114023	0.103573	0.0896927	0.120116	0.150902	0.0834376	0.115475	0.127915	0.117566	0.103304	0.154557	0.110379	0.126705	0.113232	0.103978	0.166112	0.11498	0.119281	0.120582
Os01g0248500	0.0764933	0.0946206	0.055678	0.0992134	0.102028	0.0544526	0.0986063	0.0936452	0.0681889	0.109152	0.122853	0.0965975	0.0740285	0.108242	0.0779389	0.0896236	0.0887449	0.0778165	0.0914587	0.0995218	0.101801	0.0906675
Os01g0248600	0.0930489	0.105086	0.0726888	0.106056	0.102095	0.0745393	0.105504	0.103616	0.0824817	0.111759	0.114406	0.109708	0.0918458	0.103753	0.0982617	0.109717	0.0964437	0.0951034	0.0987992	0.108707	0.110318	0.104089
Os01g0248701	0.181351	0.206058	0.136437	0.218135	0.222989	0.154356	0.214286	0.216885	0.164936	0.199944	0.217515	0.24211	0.195314	0.227847	0.220542	0.229313	0.218524	0.198497	0.207226	0.251154	0.221631	0.222161
Os01g0248800	0.225937	0.202568	0.105788	0.215152	0.241431	0.100909	0.217082	0.216511	0.161911	0.217399	0.197188	0.23695	0.215367	0.238396	0.235549	0.236739	0.243372	0.175662	0.205171	0.207101	0.261891	0.233523
Os01g0248850	0.238911	0.215598	0.114259	0.229677	0.257596	0.111742	0.228893	0.232818	0.177438	0.229761	0.212259	0.25012	0.23663	0.252864	0.254931	0.256377	0.255102	0.18145	0.213008	0.228878	0.274301	0.249269
Os01g0248900	0.0770872	0.092717	0.0591826	0.0845771	0.0784419	0.063171	0.100607	0.0943711	0.0622614	0.0846827	0.101801	0.107368	0.0839112	0.112911	0.104235	0.101322	0.102312	0.0968926	0.105597	0.0938547	0.116006	0.114082
Os01g0249050	0.128037	0.141119	0.0842779	0.129698	0.124976	0.0950335	0.14202	0.132242	0.0763181	0.124877	0.128805	0.124579	0.138178	0.167124	0.130367	0.126956	0.140898	0.138579	0.158299	0.133523	0.1295	0.145534
Os01g0249100	0.131774	0.142347	0.0794062	0.131944	0.128174	0.0933176	0.143679	0.136279	0.0769806	0.130129	0.133982	0.129458	0.143037	0.174712	0.132454	0.127675	0.148247	0.139931	0.164978	0.135582	0.132577	0.148601
Os01g0249200	0.139185	0.153962	0.0837926	0.155816	0.16467	0.0906158	0.168932	0.160022	0.11731	0.172596	0.188191	0.166589	0.13311	0.183742	0.1423	0.145294	0.161708	0.128483	0.179214	0.162756	0.195742	0.155018
Os01g0249300	0.113663	0.138017	0.082237	0.116101	0.122427	0.0873298	0.124617	0.132733	0.0760383	0.11396	0.120369	0.142525	0.108979	0.135362	0.128313	0.121644	0.121726	0.120144	0.13259	0.113833	0.140322	0.135508
Os01g0249700	0.114937	0.120833	0.044841	0.104682	0.114748	0.0628781	0.123128	0.136473	0.0704583	0.130114	0.181195	0.143423	0.105156	0.155946	0.103939	0.1004	0.124535	0.11098	0.109045	0.11233	0.135873	0.135604
Os01g0249800	0.0490595	0.0532757	0.0402557	0.0585733	0.0546186	0.0367083	0.0714799	0.0716318	0.0441072	0.0495859	0.0666114	0.0750251	0.0477398	0.0876344	0.0810933	0.0942329	0.0610671	0.0715383	0.0831689	0.0648922	0.0829352	0.0912801
Os01g0249900	0.0184916	0.0102095	0.0149723	0.0114843	0.0127471	0.0100756	0.0132839	0.0104239	0.0126452	0.0113475	0.0144289	0.00918952	0.0114504	0.0182033	0.0119869	0.0137027	0.0100965	0.010784	0.00647715	0.0181448	0.0133244	0.00930651
Os01g0250200	0.175207	0.172708	0.156696	0.195215	0.194887	0.149074	0.180787	0.177097	0.146216	0.179874	0.196095	0.208078	0.169772	0.211339	0.221258	0.210781	0.201464	0.183807	0.198467	0.215708	0.22004	0.210794
Os01g0250600	0.220544	0.241689	0.190182	0.220912	0.214788	0.154597	0.243988	0.243502	0.171614	0.245743	0.301736	0.228542	0.194938	0.254112	0.254343	0.250658	0.212821	0.225789	0.231929	0.253484	0.274916	0.23686
Os01g0250900	0.0838713	0.0936043	0.0673726	0.0933913	0.0905752	0.0612833	0.0961239	0.0965893	0.0785696	0.0996476	0.0908882	0.0866002	0.0824408	0.0964473	0.0885464	0.0902542	0.0920298	0.0870433	0.101634	0.0853198	0.0905806	0.0907601
Os01g0251000	0.0430383	0.0364209	0.0396568	0.0509894	0.0464392	0.0361023	0.0397658	0.0458558	0.037209	0.0392981	0.0391177	0.0403942	0.0391633	0.0428058	0.0504121	0.0487228	0.0410683	0.0377281	0.0420528	0.0402026	0.0418941	0.0396221
Os01g0251100	0.118325	0.120423	0.0901061	0.138643	0.1334	0.0893915	0.127143	0.128884	0.104594	0.138328	0.144955	0.115738	0.10706	0.135656	0.127293	0.136523	0.11329	0.113832	0.126569	0.124896	0.121161	0.109616
Os01g0251200	0.0924728	0.0992588	0.0674278	0.0903839	0.104725	0.0670799	0.104184	0.10997	0.072852	0.109198	0.1237	0.128995	0.0888889	0.131815	0.12193	0.124593	0.100675	0.104483	0.115144	0.127194	0.146269	0.136387
Os01g0251400	0.00498079	0.000726041	0.00238304	0.00352319	0.000508733	0.00339955	0.00159968	0.00196429	0.00428994	0.00424071	0.00432082	0.00167224	0.00187383	0.00440241	0.00444332	0.00336879	0.00242072	0.00207505	0.00327225	0.00463777	0.00132475	0.00514954
Os01g0252100	0.324905	0.40523	0.222536	0.394475	0.382009	0.196275	0.390432	0.388687	0.271295	0.403324	0.465725	0.364589	0.333874	0.412576	0.348439	0.392091	0.3643	0.319273	0.42749	0.373664	0.434129	0.397636
Os01g0252150	0.0460871	0.0388041	0.0445865	0.0417992	0.0421793	0.0439902	0.0363167	0.0413893	0.0429651	0.040229	0.0443097	0.0444419	0.041444	0.0314007	0.0423366	0.038927	0.0452469	0.0334431	0.0292543	0.0434552	0.03782	0.0344614
Os01g0252200	0.11446	0.118328	0.0901943	0.118605	0.119822	0.0852688	0.104015	0.12782	0.106128	0.118809	0.112446	0.137609	0.105008	0.125103	0.141734	0.136763	0.115196	0.119752	0.143297	0.13515	0.147917	0.135762
Os01g0252300	0.254309	0.259931	0.219301	0.251592	0.266168	0.209617	0.248163	0.281562	0.23945	0.282016	0.243151	0.290108	0.245089	0.259941	0.287698	0.297921	0.244712	0.263926	0.281783	0.297412	0.302536	0.266349
Os01g0252400	0.237249	0.238081	0.191338	0.230124	0.249417	0.187872	0.205023	0.259338	0.218197	0.257703	0.22877	0.270008	0.218103	0.238536	0.260024	0.268192	0.221413	0.236602	0.251962	0.272273	0.276398	0.240887
Os01g0252600	0.324884	0.402552	0.278495	0.368623	0.359564	0.288667	0.392054	0.403698	0.295269	0.371323	0.424416	0.393718	0.327152	0.40659	0.394659	0.402098	0.368003	0.362757	0.420396	0.383955	0.419581	0.390573
Os01g0252900	0.0508996	0.0518607	0.052451	0.0476165	0.0477917	0.0558244	0.0511947	0.0509601	0.0530843	0.0434208	0.044509	0.0480504	0.0525584	0.0486525	0.0526853	0.0511978	0.0502456	0.0547597	0.0452361	0.0486094	0.0511103	0.0507814
Os01g0253000	0.205199	0.226322	0.189284	0.207733	0.215403	0.174655	0.211041	0.210793	0.181883	0.223901	0.214562	0.233482	0.207971	0.243486	0.244904	0.239388	0.219611	0.220537	0.228225	0.244163	0.25177	0.234479
Os01g0253050	0.184258	0.199604	0.156677	0.175956	0.19817	0.147595	0.176654	0.183525	0.160875	0.200279	0.189415	0.203924	0.192085	0.215625	0.210932	0.207408	0.200214	0.185841	0.201993	0.211406	0.22241	0.202592
Os01g0253100	0.0392894	0.0390561	0.0427917	0.0390076	0.0357173	0.0410666	0.0346141	0.0369929	0.0368324	0.0373306	0.037914	0.0375789	0.0362933	0.0399682	0.0359939	0.0392673	0.0401813	0.0426509	0.0372461	0.0375277	0.0361636	0.0355004
Os01g0253200	0.0602979	0.0670614	0.0564607	0.0629774	0.0699546	0.0499109	0.0535218	0.0680773	0.051486	0.0694377	0.0604556	0.0769597	0.0624032	0.0683428	0.0837632	0.0788462	0.0622172	0.0599688	0.0591342	0.078915	0.0740271	0.067976
Os01g0253300	0.0975136	0.112133	0.068897	0.0963245	0.10666	0.0534404	0.102532	0.106274	0.0703539	0.109075	0.118423	0.0988753	0.0895202	0.117579	0.0953895	0.111266	0.105539	0.0941334	0.100239	0.103766	0.114144	0.101264
Os01g0253400	0.0480356	0.0446148	0.0374954	0.046463	0.0425975	0.0435895	0.0498897	0.0555778	0.036916	0.0596725	0.0667628	0.0477501	0.0515002	0.0508102	0.0525021	0.047583	0.0488394	0.0451428	0.04694	0.0395301	0.0426298	0.0584416
Os01g0253500	0.0540187	0.0867109	0.0559483	0.0762168	0.0754067	0.0402539	0.0705045	0.0653758	0.0521771	0.0821203	0.101808	0.0731607	0.0601616	0.100648	0.0868893	0.0799321	0.071208	0.0893362	0.0993377	0.0773601	0.102798	0.0935597
Os01g0253600	0.0271097	0.0291289	0.0167456	0.0267896	0.0300911	0.022109	0.0255328	0.0297231	0.0196266	0.0315158	0.0266735	0.0318801	0.0242133	0.0304187	0.0168531	0.0239035	0.0235192	0.0221726	0.0251771	0.0228648	0.0260521	0.0201248
Os01g0253800	0.190968	0.193056	0.178624	0.185479	0.207912	0.17584	0.184241	0.226476	0.155095	0.173164	0.202604	0.177769	0.199444	0.190609	0.172335	0.193604	0.169117	0.160736	0.168094	0.170001	0.170194	0.198964
Os01g0253900	0.0149665	0.0172428	0.0161526	0.0199809	0.0197253	0.0152231	0.0145201	0.0228581	0.0180157	0.016449	0.0162779	0.0225299	0.0187544	0.0186783	0.013533	0.0164944	0.0105897	0.0121014	0.0175511	0.0125203	0.0143541	0.0144231
Os01g0254000	0.136174	0.15722	0.0992908	0.143122	0.168855	0.0905124	0.163586	0.155075	0.107486	0.169661	0.179313	0.153882	0.130103	0.15608	0.150372	0.161168	0.156505	0.143704	0.166862	0.158326	0.190439	0.175066
Os01g0254100	0.124103	0.142891	0.078497	0.151259	0.15582	0.0826177	0.155458	0.151527	0.0986001	0.154656	0.168355	0.157689	0.129549	0.163851	0.149329	0.159394	0.141917	0.128617	0.150283	0.131956	0.176491	0.163158
Os01g0254200	0.125834	0.138453	0.100134	0.132535	0.143604	0.0873168	0.135031	0.137734	0.100245	0.140952	0.154401	0.145116	0.125441	0.170144	0.144125	0.155656	0.136084	0.139797	0.143692	0.150838	0.155479	0.146198
Os01g0254300	0.267349	0.297447	0.244723	0.32504	0.321485	0.208609	0.314973	0.309981	0.231132	0.298238	0.35709	0.30041	0.277302	0.360647	0.323124	0.365429	0.30017	0.268367	0.332521	0.36146	0.36847	0.348854
Os01g0254350	0.27423	0.304941	0.247709	0.336104	0.329745	0.212852	0.326472	0.318272	0.236036	0.305995	0.369859	0.309166	0.29154	0.36999	0.327187	0.372317	0.311556	0.271282	0.339233	0.369635	0.376144	0.354008
Os01g0254400	0.241594	0.273079	0.18602	0.260532	0.286556	0.167531	0.254352	0.286675	0.193564	0.238018	0.280847	0.305862	0.214161	0.321956	0.267124	0.287937	0.261814	0.258871	0.31055	0.264013	0.302564	0.302785
Os01g0254800	0.136624	0.148582	0.136764	0.152483	0.134945	0.140221	0.149015	0.130725	0.130049	0.151599	0.158526	0.156866	0.13325	0.159218	0.169098	0.157132	0.130203	0.147837	0.144606	0.153073	0.151694	0.144506
Os01g0254850	0.0954751	0.105801	0.0881243	0.108075	0.0965139	0.0888096	0.123091	0.132229	0.0917456	0.124936	0.136851	0.109448	0.104079	0.0985555	0.143445	0.116966	0.1106	0.107428	0.134208	0.122134	0.140052	0.136725
Os01g0254900	0.130032	0.156047	0.110484	0.161085	0.161196	0.106926	0.166194	0.185561	0.110602	0.153304	0.186257	0.168175	0.136689	0.189479	0.179458	0.199891	0.150662	0.152278	0.178673	0.175647	0.196399	0.180833
Os01g0254950	0.0488673	0.0593133	0.0464497	0.0586032	0.0557024	0.0439616	0.0518119	0.0623233	0.0520945	0.0591569	0.0575502	0.0593514	0.056559	0.0571453	0.0554958	0.0543752	0.0552877	0.049042	0.0545294	0.0412371	0.0549048	0.0525998
Os01g0255000	0.103315	0.10278	0.0765739	0.100746	0.111215	0.0736101	0.110014	0.100524	0.0860132	0.110814	0.100806	0.110974	0.0934544	0.116876	0.100135	0.0917137	0.094487	0.105263	0.106204	0.0901834	0.103587	0.104236
Os01g0255100	0.157139	0.213398	0.0773113	0.195564	0.238511	0.0791664	0.186574	0.208191	0.103027	0.219377	0.231141	0.220371	0.161216	0.238384	0.186392	0.189296	0.201332	0.159629	0.211029	0.223273	0.206897	0.187255
Os01g0255700	0.103823	0.118456	0.0580211	0.158078	0.155592	0.086372	0.139148	0.126832	0.111885	0.125545	0.135145	0.21083	0.114444	0.191375	0.174677	0.187233	0.166798	0.154963	0.159954	0.174129	0.215534	0.162694
Os01g0256300	0.225557	0.201213	0.219748	0.22925	0.225492	0.211019	0.19862	0.234867	0.2	0.210887	0.232615	0.228317	0.21875	0.243118	0.247739	0.241264	0.209479	0.230798	0.226028	0.236281	0.218319	0.267665
Os01g0256400	0.157111	0.156863	0.113927	0.150043	0.150602	0.103271	0.151427	0.159986	0.123741	0.163772	0.166756	0.164735	0.134993	0.194777	0.169005	0.168391	0.143241	0.1551	0.167177	0.176967	0.197846	0.172173
Os01g0256500	0.0672908	0.0617745	0.0500371	0.0764681	0.065695	0.0415881	0.0684386	0.0631868	0.0572787	0.0699102	0.0647497	0.0982886	0.0734806	0.0800938	0.0713035	0.0670968	0.0850978	0.0625857	0.0848778	0.067912	0.0763971	0.0769362
Os01g0256600	0.314488	0.313404	0.200483	0.339559	0.322164	0.18452	0.330543	0.360254	0.215524	0.353908	0.373874	0.338865	0.278176	0.346068	0.311162	0.336548	0.316697	0.269459	0.335507	0.343007	0.350734	0.323857
Os01g0256800	0.0764158	0.0770002	0.0682688	0.0740977	0.0741863	0.0658377	0.0762207	0.0749994	0.0656215	0.075297	0.0802677	0.0784145	0.0754642	0.0792728	0.0754344	0.0822555	0.0801863	0.0759442	0.0777705	0.0793516	0.0806012	0.091818
Os01g0256900	0.036626	0.0316605	0.0326502	0.0305838	0.0341214	0.0319653	0.0362236	0.0350109	0.03027	0.0306194	0.0326017	0.0419621	0.0393319	0.0369589	0.0346575	0.0422598	0.0380903	0.0370442	0.0390958	0.0386026	0.0363739	0.034843
Os01g0257100	0.0501638	0.0555005	0.0307474	0.0632411	0.0669769	0.0378164	0.050429	0.0686994	0.0369122	0.058318	0.0663394	0.047106	0.0509702	0.0525951	0.0516805	0.0607152	0.0575969	0.0432955	0.0473008	0.0495924	0.0579421	0.0584525
Os01g0257300	0.231643	0.218365	0.22963	0.221969	0.202304	0.205217	0.21544	0.204163	0.201138	0.222933	0.200885	0.252042	0.212994	0.241549	0.221109	0.227371	0.203526	0.185045	0.20988	0.219966	0.240242	0.226824
Os01g0257400	0.102446	0.106872	0.0858461	0.10716	0.106064	0.0817642	0.103518	0.101178	0.0898061	0.104063	0.10529	0.113478	0.0973967	0.113341	0.106624	0.109485	0.10081	0.09844	0.114496	0.111481	0.118016	0.11498
Os01g0257900	0.219487	0.261899	0.194643	0.241342	0.236283	0.180754	0.23861	0.270856	0.182723	0.233047	0.291549	0.280085	0.214268	0.285606	0.259272	0.2388	0.207683	0.235656	0.263252	0.228685	0.285789	0.256428
Os01g0258000	0.252864	0.274677	0.239058	0.282402	0.241696	0.178091	0.287139	0.306577	0.21934	0.258547	0.305608	0.333425	0.240199	0.339326	0.293964	0.280938	0.261028	0.284118	0.299845	0.267731	0.299862	0.306685
Os01g0258100	0.031864	0.0360443	0.0335786	0.0311316	0.033032	0.0342702	0.031045	0.0427427	0.034154	0.0310201	0.0323009	0.0389599	0.0383201	0.035388	0.0337211	0.0304521	0.0331809	0.0323932	0.0381557	0.0368927	0.0339463	0.0344387
Os01g0258600	0.184102	0.194827	0.123361	0.191661	0.184133	0.118098	0.209798	0.209887	0.142639	0.19832	0.227565	0.205266	0.177013	0.222478	0.181451	0.211072	0.187881	0.191324	0.201463	0.21504	0.241967	0.206724
Os01g0258700	0.0627346	0.0751059	0.0578578	0.0614273	0.0707672	0.0518792	0.070956	0.0661736	0.0523572	0.0586268	0.0759449	0.0813289	0.0723422	0.0908277	0.0960235	0.0944444	0.0703063	0.0765879	0.0875816	0.0841927	0.107094	0.0863727
Os01g0259200	0.0807376	0.100052	0.071062	0.0924092	0.0880481	0.0667203	0.0974915	0.0892516	0.0618081	0.0890588	0.0924643	0.103548	0.0820268	0.106499	0.0893704	0.0945892	0.0829504	0.0919781	0.092108	0.0807753	0.0949865	0.100122
Os01g0259400	0.0357598	0.0335694	0.0379924	0.0340829	0.0347409	0.0345915	0.0330608	0.0303818	0.0370457	0.0341067	0.0324311	0.0341913	0.0350009	0.033513	0.0319533	0.0323635	0.0336582	0.0352894	0.0321331	0.0346655	0.0326381	0.0318154
Os01g0259600	0.0608452	0.0602108	0.0562798	0.059464	0.0568331	0.0580982	0.0623385	0.0616903	0.0592092	0.0606579	0.0652396	0.0729024	0.0632688	0.0747505	0.075798	0.0786534	0.066789	0.0717759	0.0686326	0.0684903	0.0747783	0.0726133
Os01g0259900	0.232481	0.31123	0.195064	0.301011	0.330387	0.134484	0.32329	0.32486	0.212521	0.32237	0.359909	0.310736	0.256486	0.325519	0.264244	0.299888	0.289765	0.210071	0.308869	0.259724	0.34671	0.30736
Os01g0260000	0.143007	0.133632	0.119208	0.153575	0.14257	0.119499	0.152416	0.156162	0.125	0.127409	0.166143	0.174927	0.146367	0.173753	0.163692	0.146592	0.134071	0.145675	0.167425	0.158594	0.180681	0.169497
Os01g0260100	0.0457004	0.0442896	0.0481637	0.0434403	0.0448233	0.045478	0.0466465	0.0480879	0.0409467	0.0438282	0.0458905	0.0453304	0.0456886	0.0419348	0.0443594	0.0435093	0.0431343	0.0459034	0.0424046	0.043699	0.0426517	0.0451575
Os01g0260500	0.188793	0.191397	0.142235	0.193971	0.196637	0.148651	0.197964	0.203362	0.158019	0.217809	0.228571	0.213006	0.16686	0.229191	0.226164	0.221397	0.190314	0.182992	0.208302	0.217852	0.25212	0.223015
Os01g0260700	0.276352	0.338455	0.237975	0.343016	0.362374	0.230102	0.377184	0.359412	0.238964	0.367126	0.426301	0.357325	0.278466	0.380904	0.341595	0.364813	0.363442	0.340773	0.374065	0.344095	0.387814	0.35356
Os01g0260800	0.0275559	0.0251511	0.0145027	0.0264282	0.0217573	0.0174438	0.0292273	0.0286191	0.020505	0.0251937	0.0273572	0.0359863	0.0198768	0.030159	0.0266049	0.0267797	0.0268541	0.0263067	0.030494	0.0324481	0.028613	0.0330652
Os01g0260950	0.100569	0.111333	0.0647839	0.108866	0.137335	0.0773044	0.12365	0.13544	0.0798054	0.125813	0.130164	0.128268	0.0943856	0.143836	0.133	0.137964	0.124151	0.117512	0.132565	0.129437	0.150488	0.142411
Os01g0261000	0.173281	0.213717	0.11607	0.197401	0.216917	0.112208	0.230591	0.228272	0.152028	0.219269	0.240932	0.221429	0.175553	0.259247	0.209797	0.252859	0.199463	0.222462	0.206762	0.22724	0.244556	0.248674
Os01g0261100	0.0842674	0.101188	0.0616606	0.0958665	0.104255	0.0649487	0.108353	0.102809	0.0753319	0.106419	0.106416	0.10423	0.0870223	0.120032	0.0998718	0.106694	0.103604	0.103804	0.100148	0.099147	0.109125	0.11707
Os01g0261200	0.0660084	0.0709066	0.0470951	0.0771897	0.0739289	0.0493032	0.0697802	0.0693414	0.0536574	0.0854525	0.0813763	0.0817788	0.0659973	0.0847929	0.0736006	0.0735376	0.0735823	0.0726911	0.0747627	0.0675821	0.0840285	0.0822986
Os01g0261500	0.146969	0.194879	0.106303	0.186014	0.159164	0.107726	0.221973	0.202064	0.107459	0.176693	0.238644	0.189928	0.174567	0.271316	0.169444	0.200962	0.153431	0.141327	0.223334	0.186089	0.246906	0.200707
Os01g0261600	0.111746	0.111566	0.0748465	0.128034	0.144404	0.111	0.150454	0.130101	0.086178	0.128104	0.138296	0.137975	0.0976358	0.109819	0.121126	0.120923	0.146317	0.12718	0.120136	0.134602	0.117826	0.117236
Os01g0261700	0.559518	0.552799	0.537857	0.558844	0.570376	0.543572	0.566562	0.577281	0.542136	0.564876	0.574895	0.570199	0.554663	0.566855	0.578717	0.551176	0.540825	0.561388	0.566081	0.561593	0.559044	0.564025
Os01g0262000	0.00588235	0	0	0	0	0	0	0	0	0	0	0	0	0.00362319	0	0.00353357	0	0	0.00934579	0	0	0
Os01g0262401	0.407497	0.422441	0.332788	0.430113	0.420991	0.316735	0.431471	0.431429	0.396751	0.424167	0.451847	0.448995	0.382365	0.464075	0.45116	0.419998	0.427747	0.377046	0.435763	0.458884	0.439724	0.449838
Os01g0262500	0.0858002	0.0916388	0.0629941	0.101257	0.108805	0.0644051	0.0967227	0.0960336	0.0775305	0.104288	0.0963141	0.0944469	0.0882909	0.108185	0.109866	0.114921	0.093245	0.0976567	0.104492	0.093772	0.120244	0.12295
Os01g0262600	0.105201	0.0969369	0.0810721	0.102858	0.113274	0.076171	0.118697	0.114072	0.0763609	0.111995	0.120711	0.103209	0.0928876	0.123281	0.103399	0.118393	0.0989832	0.0812853	0.108503	0.111261	0.125262	0.130767
Os01g0262700	0.0832232	0.0816747	0.0622575	0.0897972	0.0916723	0.0615033	0.0970991	0.0981282	0.0605466	0.091419	0.096916	0.0787974	0.0737546	0.104269	0.0759893	0.0976234	0.0793977	0.0646814	0.0914967	0.092091	0.0932295	0.1054
Os01g0263000	0.100296	0.110438	0.0711017	0.113525	0.0868797	0.0689699	0.111643	0.103194	0.0731939	0.103518	0.109195	0.112373	0.0905608	0.132922	0.115947	0.118652	0.0923842	0.107598	0.113569	0.121473	0.152777	0.116638
Os01g0263300	0.00136969	0.00161708	0.00158123	0.00112703	0.0011156	0.00145896	0.00185029	0.00209585	0.00194875	0.00165988	0.00116641	0.00173035	0.000858159	0.00121918	0.00112391	0.00128521	0.00102205	0.00114869	0.000744048	0.0022362	0.00140515	0.00104685
Os01g0263400	0.0389196	0.0383046	0.0340439	0.0410173	0.039829	0.0342597	0.0371622	0.040004	0.0336561	0.0376745	0.0380941	0.0394444	0.0372046	0.0395633	0.0384164	0.0372991	0.0363362	0.0402556	0.0379219	0.039277	0.0368576	0.034875
Os01g0263500	0.073975	0.0732164	0.0602367	0.0735287	0.0791343	0.0673831	0.0724791	0.079191	0.066927	0.0810503	0.0719898	0.0783377	0.0690585	0.0798545	0.0736043	0.0830228	0.0834539	0.0723882	0.0763003	0.0772613	0.0783135	0.0789086
Os01g0263600	0.404177	0.446974	0.381097	0.44771	0.446514	0.354856	0.451532	0.462277	0.36543	0.462092	0.49362	0.455128	0.400024	0.51337	0.472357	0.482795	0.428936	0.429523	0.469309	0.493653	0.524192	0.489428
Os01g0264000	0.0327175	0.0342622	0.0472135	0.0348701	0.0319382	0.0451391	0.0348714	0.0406531	0.0363371	0.0325074	0.0429073	0.0397337	0.0339142	0.0437341	0.0349217	0.0413336	0.0364286	0.0424991	0.0411848	0.0410095	0.0380883	0.0374096
Os01g0263900	0.0304516	0.0315848	0.0465817	0.0331743	0.0315857	0.0416034	0.0317162	0.0394583	0.0337535	0.0317277	0.0480687	0.0400535	0.0310154	0.0454928	0.0329135	0.043998	0.0338898	0.0402634	0.0376786	0.0399216	0.0387668	0.0390201
Os01g0264100	0.0675781	0.0725842	0.0617217	0.0726421	0.0717953	0.0663282	0.0682142	0.0741505	0.0584319	0.0737693	0.087288	0.0737118	0.0726452	0.0818756	0.0776863	0.0745025	0.0685226	0.0636241	0.0731912	0.0787333	0.081164	0.0726916
Os01g0264400	0.158624	0.180663	0.123596	0.180297	0.165922	0.11856	0.194246	0.198015	0.140796	0.19882	0.208236	0.220129	0.161546	0.206379	0.191103	0.21719	0.192691	0.177917	0.21114	0.186072	0.21767	0.17182
Os01g0264500	0.123717	0.135681	0.0898021	0.130696	0.125501	0.0857276	0.154116	0.149115	0.104979	0.146179	0.152255	0.154871	0.124955	0.141615	0.138855	0.139391	0.140417	0.133445	0.144811	0.132987	0.150072	0.13597
Os01g0264600	0.267033	0.273582	0.200144	0.287639	0.287032	0.233431	0.271856	0.27009	0.249921	0.284846	0.310764	0.316148	0.259444	0.319283	0.303592	0.301514	0.276397	0.288479	0.304136	0.283255	0.30061	0.313874
Os01g0264700	0.0560384	0.0609829	0.0559367	0.0541699	0.0570015	0.0527607	0.0617098	0.0634298	0.0529903	0.0548476	0.0528791	0.0640733	0.0596778	0.0763983	0.069988	0.0681291	0.063919	0.0647233	0.0716124	0.0591924	0.0739217	0.0630667
Os01g0265000	0.193105	0.185865	0.106765	0.220668	0.207325	0.136602	0.208538	0.192696	0.159061	0.197915	0.223529	0.237564	0.183373	0.265103	0.206915	0.177983	0.176748	0.213529	0.247481	0.235815	0.265114	0.214717
Os01g0265100	0.070632	0.0667589	0.0436773	0.0797244	0.0800892	0.0585918	0.0657394	0.0739552	0.0619127	0.0745361	0.0863534	0.0739148	0.0638821	0.0790579	0.0717806	0.078563	0.0661651	0.0692421	0.0762995	0.0831001	0.084197	0.0750242
Os01g0265200	0.0673711	0.0723952	0.0570213	0.0734932	0.0748049	0.0599663	0.0714564	0.0727985	0.0588647	0.0687047	0.0771102	0.0783501	0.0612202	0.0752703	0.0761205	0.0814443	0.0701071	0.0677507	0.0742874	0.0734751	0.0693831	0.0712446
Os01g0265400	0.188508	0.199514	0.171212	0.170627	0.169352	0.16565	0.206381	0.192449	0.155928	0.17448	0.215319	0.218736	0.184113	0.235037	0.179769	0.186226	0.199863	0.205622	0.197154	0.198511	0.200522	0.224704
Os01g0265700	0.0872388	0.086769	0.071383	0.09477	0.0875896	0.0734198	0.0888007	0.0950869	0.0814057	0.0921208	0.0999709	0.0936326	0.0782221	0.101209	0.101339	0.0977837	0.0858089	0.0880977	0.10008	0.0961788	0.105025	0.100495
Os01g0265800	0.0814301	0.0951759	0.0711535	0.091004	0.084907	0.0571529	0.0827689	0.106644	0.0743386	0.0869639	0.104797	0.101007	0.0854769	0.110134	0.0985	0.0905006	0.0966234	0.0774044	0.0904786	0.101714	0.0982556	0.102301
Os01g0265900	0.0373764	0.0353684	0.035404	0.0333395	0.0329443	0.035563	0.0392038	0.0327544	0.031429	0.0390566	0.0425224	0.033637	0.0339111	0.0361283	0.0331397	0.0355323	0.0361136	0.0323916	0.0336162	0.0359991	0.035531	0.0345817
Os01g0266000	0.117195	0.108581	0.0869695	0.115652	0.116469	0.0936828	0.113342	0.122905	0.0905266	0.11437	0.124262	0.125124	0.105752	0.121119	0.1237	0.119246	0.121706	0.11466	0.131136	0.121132	0.131282	0.127026
Os01g0266100	0.245349	0.257834	0.183807	0.274724	0.27815	0.181809	0.273942	0.258757	0.233766	0.261159	0.293856	0.262422	0.245445	0.316459	0.27386	0.286883	0.262714	0.249377	0.283418	0.267975	0.305538	0.247942
Os01g0266200	0.174289	0.189286	0.139565	0.193064	0.203041	0.138058	0.202562	0.197626	0.156742	0.203009	0.228592	0.201304	0.181325	0.198014	0.203109	0.202963	0.199066	0.180879	0.194085	0.192184	0.210393	0.196217
Os01g0266400	0.149246	0.129154	0.0932081	0.129223	0.157871	0.105113	0.163618	0.144658	0.141059	0.157984	0.197887	0.142979	0.122458	0.145053	0.133793	0.151176	0.138939	0.120283	0.126166	0.110976	0.153168	0.132212
Os01g0266500	0.0880147	0.0819639	0.0378378	0.0756308	0.0999551	0.0405833	0.0974083	0.092332	0.0727372	0.111564	0.130396	0.0929943	0.068762	0.0941555	0.0781443	0.0976662	0.0932488	0.0696081	0.0778467	0.0764928	0.101318	0.0768074
Os01g0266600	0.0481768	0.0638608	0.0357989	0.0631678	0.05452	0.0419385	0.0648586	0.0655531	0.0453736	0.0716648	0.0765584	0.0722653	0.0545728	0.0701677	0.0590861	0.0771601	0.0716565	0.0628679	0.0641166	0.0583498	0.0743755	0.0560033
Os01g0266800	0.104255	0.117987	0.099794	0.112646	0.107874	0.0859841	0.10802	0.125521	0.0918058	0.114894	0.129565	0.119002	0.107939	0.130845	0.113838	0.116472	0.109645	0.114115	0.120012	0.122075	0.125559	0.111695
Os01g0267100	0.244729	0.268005	0.205421	0.259524	0.263612	0.174236	0.261491	0.272035	0.21963	0.272217	0.28748	0.273904	0.252946	0.316807	0.258575	0.255747	0.263732	0.269409	0.288816	0.271312	0.318959	0.269852
Os01g0267200	0.0366022	0.0412955	0.0368112	0.042934	0.0445968	0.0344089	0.0472993	0.0460902	0.0406215	0.0454168	0.0505872	0.0433634	0.0378886	0.0414571	0.0416192	0.0382397	0.0435196	0.0398151	0.0438382	0.042309	0.0442679	0.0369305
Os01g0267300	0.215852	0.247087	0.160736	0.255654	0.247552	0.164744	0.239052	0.264938	0.201976	0.263031	0.273521	0.260474	0.215493	0.295525	0.268839	0.273742	0.252838	0.233276	0.284851	0.261992	0.294736	0.278714
Os01g0267400	0.0598215	0.0664452	0.0352762	0.0569026	0.0692641	0.0323427	0.0468459	0.0616087	0.0411072	0.0660188	0.0831687	0.0662862	0.0427073	0.0656239	0.0542084	0.0730645	0.0731877	0.0453637	0.0657895	0.0553892	0.0778792	0.0631516
Os01g0267600	0.215667	0.242954	0.144267	0.219229	0.228492	0.158916	0.23181	0.237529	0.185378	0.232798	0.230094	0.245599	0.21133	0.252818	0.219083	0.249749	0.226015	0.204994	0.230273	0.247624	0.259988	0.255899
Os01g0267800	0.0862536	0.0886792	0.0678861	0.0820285	0.0871191	0.0760826	0.0796553	0.105281	0.076701	0.0948608	0.0937155	0.0924002	0.10075	0.101555	0.103068	0.090011	0.0899454	0.089874	0.093834	0.10293	0.104292	0.108937
Os01g0267900	0.0217783	0.0207834	0.0198241	0.0228344	0.0267366	0.0279059	0.025774	0.0235028	0.0264216	0.0240045	0.0240933	0.0226748	0.0232932	0.0219586	0.0199943	0.0226716	0.0244355	0.0282181	0.0226479	0.0180119	0.0193983	0.0205157
Os01g0268000	0.134117	0.178775	0.0929891	0.169824	0.158401	0.11231	0.177135	0.155263	0.127037	0.174511	0.168016	0.160724	0.145312	0.223442	0.163095	0.182093	0.170697	0.153738	0.180187	0.16768	0.19792	0.161317
Os01g0268100	0.102364	0.104208	0.102259	0.109464	0.105007	0.0917138	0.110838	0.111469	0.095906	0.105005	0.108913	0.117211	0.102298	0.114073	0.119426	0.126897	0.106101	0.106472	0.107083	0.114732	0.11979	0.125845
Os01g0268300	0.0891694	0.0957615	0.0715537	0.0938423	0.0928738	0.0744285	0.101184	0.0989571	0.0739426	0.096956	0.102499	0.0994312	0.0869732	0.102678	0.094993	0.0978019	0.0973598	0.0963164	0.0941425	0.0967681	0.101903	0.0995661
Os01g0268600	0.221697	0.260111	0.200524	0.232134	0.248796	0.1587	0.253159	0.273674	0.213144	0.261285	0.297918	0.279189	0.231925	0.319688	0.289285	0.278256	0.235101	0.248825	0.303655	0.277124	0.31313	0.294876
Os01g0268700	0.0472869	0.0645775	0.0444771	0.0580367	0.0776789	0.0449351	0.0797737	0.0689697	0.0420199	0.0679913	0.0714663	0.103892	0.0590316	0.116345	0.109496	0.107187	0.0753763	0.107116	0.100683	0.0998336	0.128928	0.105642
Os01g0268733	0.0481031	0.0658799	0.0454008	0.0591172	0.0784176	0.0455414	0.0823305	0.069964	0.0430882	0.0691804	0.0732368	0.106641	0.0607506	0.118996	0.111872	0.109727	0.0769231	0.109815	0.102906	0.102403	0.131924	0.107259
Os01g0268800	0.076991	0.0788168	0.0606524	0.0827802	0.0812276	0.0603276	0.0833151	0.0790716	0.068255	0.0893851	0.0869076	0.0829259	0.0769282	0.0901573	0.083301	0.0844816	0.0809689	0.0892182	0.0807211	0.090966	0.101799	0.0821189
Os01g0268900	0.0791547	0.0905869	0.0607491	0.11442	0.104447	0.0671758	0.126947	0.100409	0.0612169	0.0993483	0.115279	0.102598	0.0783757	0.124772	0.0949881	0.102855	0.0960043	0.0951016	0.0908034	0.0993156	0.112692	0.108836
Os01g0269000	0.0813488	0.0892451	0.0621532	0.106077	0.094804	0.0645942	0.104359	0.0934611	0.0603347	0.0976154	0.109757	0.0963561	0.0794292	0.117668	0.0959018	0.104177	0.0941172	0.0816413	0.0975114	0.0965916	0.105159	0.108152
Os01g0269100	0.0512521	0.0533882	0.0420396	0.0611742	0.0630949	0.0396431	0.0606318	0.0604076	0.048112	0.0621841	0.0686688	0.0626278	0.0523993	0.0672463	0.0631831	0.0636641	0.063601	0.0539895	0.0667357	0.0584364	0.0738703	0.055843
Os01g0269500	0.142038	0.154815	0.102325	0.162032	0.154745	0.0837906	0.167121	0.152069	0.110491	0.148814	0.169573	0.160591	0.130737	0.178522	0.164995	0.175386	0.156776	0.149313	0.169167	0.169544	0.190651	0.176262
Os01g0269550	0.048255	0.0513958	0.0253313	0.0571413	0.0519584	0.0392922	0.0575034	0.0581983	0.0385484	0.0588596	0.0609096	0.0603371	0.0511179	0.0703422	0.0555676	0.0705366	0.0623249	0.0658634	0.0656847	0.0674721	0.0652597	0.0669493
Os01g0269800	0.178968	0.176048	0.0666995	0.17846	0.174053	0.0742358	0.198219	0.233422	0.109366	0.22411	0.211319	0.233658	0.172451	0.227962	0.192308	0.209752	0.197655	0.150017	0.204542	0.187708	0.215802	0.208391
Os01g0269900	0.0430402	0.0430319	0.0385591	0.044674	0.0418992	0.0382426	0.0458287	0.0487459	0.0394969	0.0458803	0.0398539	0.0394933	0.0389571	0.040511	0.0458307	0.0417894	0.0417492	0.0390298	0.0402286	0.0419493	0.0402812	0.0452443
Os01g0269950	0.0404596	0.0433872	0.037011	0.0417104	0.040012	0.034843	0.0442814	0.0402031	0.036552	0.0399945	0.0399652	0.0335044	0.035808	0.0372735	0.0435639	0.0378624	0.0386611	0.0321547	0.0336973	0.0390462	0.0363302	0.0409884
Os01g0270100	0.161363	0.183371	0.12093	0.167403	0.171594	0.104243	0.169708	0.171762	0.121894	0.177051	0.171404	0.195468	0.14085	0.214964	0.200704	0.186011	0.187197	0.168253	0.194617	0.20425	0.21334	0.217758
Os01g0270300	0.2077	0.23136	0.14334	0.260342	0.229201	0.12371	0.278434	0.276768	0.156712	0.316844	0.262183	0.293894	0.214796	0.253843	0.265402	0.30289	0.256689	0.228576	0.231279	0.2423	0.25762	0.240956
Os01g0270501	0.175375	0.262954	0.111874	0.23874	0.228632	0.0756076	0.296332	0.289993	0.125192	0.310082	0.227893	0.292675	0.193376	0.26349	0.22269	0.362815	0.273348	0.200826	0.213821	0.241358	0.231926	0.242902
Os01g0270700	0.398561	0.392751	0.334493	0.396496	0.446151	0.31756	0.450257	0.423844	0.328281	0.420707	0.455759	0.416324	0.406528	0.464633	0.410056	0.432327	0.387142	0.397089	0.446019	0.437334	0.484538	0.429025
Os01g0271000	0.180352	0.207941	0.14169	0.20692	0.199909	0.136641	0.203592	0.220231	0.168295	0.217549	0.223317	0.217116	0.171567	0.250788	0.220664	0.218305	0.195666	0.210655	0.217996	0.229696	0.248819	0.234216
Os01g0271200	0.0337174	0.034642	0.03075	0.0391345	0.036064	0.0285807	0.0366993	0.0398397	0.0338166	0.0367633	0.0405538	0.0360924	0.0321963	0.0391155	0.0368073	0.0383012	0.0380501	0.0340945	0.0411731	0.0325244	0.0389787	0.0382731
Os01g0271400	0.0454649	0.0461095	0.0425395	0.0412351	0.0421965	0.0419775	0.0424958	0.0464343	0.0423408	0.0413223	0.0441203	0.0475413	0.0426265	0.047556	0.0443359	0.0422373	0.0488775	0.0524115	0.0471362	0.0406527	0.0427491	0.0453715
Os01g0271500	0.177986	0.195328	0.139214	0.179668	0.16266	0.14728	0.185733	0.203296	0.131827	0.208196	0.225791	0.188625	0.177222	0.232445	0.189402	0.186374	0.186085	0.178272	0.205343	0.210989	0.219269	0.211345
Os01g0271700	0.127761	0.140229	0.0919269	0.147854	0.143704	0.0969865	0.142512	0.146766	0.101446	0.158037	0.154607	0.166834	0.117177	0.163633	0.14282	0.157759	0.134073	0.140543	0.147703	0.143793	0.17337	0.149306
Os01g0272600	0.0666212	0.0781887	0.0467085	0.0795476	0.0953846	0.0485406	0.0875265	0.0909705	0.0518461	0.0818951	0.100197	0.0928555	0.0713894	0.0916392	0.0743399	0.079601	0.0750336	0.0712084	0.0876906	0.0772923	0.0948419	0.082559
Os01g0272650	0.0726993	0.0829378	0.0512436	0.0838678	0.101211	0.0538753	0.0918188	0.0980678	0.0564573	0.0862231	0.105013	0.0978845	0.0760425	0.0968786	0.079584	0.0853143	0.0789971	0.0759282	0.0933708	0.0810192	0.10082	0.0876158
Os01g0272700	0.00938208	0.0141935	0.0105466	0.0115823	0.0071736	0.00990006	0.00745128	0.0103189	0.0101308	0.00905228	0.00693909	0.013354	0.0117668	0.0129945	0.0104118	0.0114802	0.00854092	0.0114032	0.00847458	0.01277	0.00876145	0.0111468
Os01g0272800	0.0612561	0.0731351	0.0540689	0.0873753	0.0775383	0.0493374	0.0834685	0.0893151	0.0673392	0.0794495	0.0843014	0.100058	0.0697133	0.0816429	0.0933444	0.0923633	0.0769231	0.0601852	0.0773275	0.0859875	0.108315	0.103884
Os01g0272850	0.0789611	0.0915161	0.0671543	0.0955562	0.0911801	0.0644049	0.0957573	0.102421	0.0734684	0.0926436	0.0989583	0.106266	0.0836528	0.0925813	0.100711	0.101304	0.0926231	0.0758291	0.0928599	0.0891821	0.113113	0.104756
Os01g0272901	0.362627	0.363555	0.343355	0.362879	0.350577	0.343919	0.364953	0.380689	0.331348	0.372544	0.369974	0.364875	0.356525	0.384004	0.40207	0.36136	0.348393	0.353875	0.379613	0.401959	0.407082	0.382984
Os01g0273000	0.205414	0.214301	0.191452	0.188863	0.217079	0.164558	0.235691	0.236752	0.160214	0.238311	0.256792	0.22094	0.225209	0.230832	0.228906	0.22243	0.235256	0.219668	0.230803	0.233052	0.218927	0.231954
Os01g0273100	0.284376	0.288666	0.186107	0.295982	0.292376	0.167643	0.310912	0.288657	0.210385	0.296263	0.292715	0.301952	0.270011	0.307058	0.286155	0.298579	0.298649	0.296594	0.302092	0.318396	0.310524	0.314546
Os01g0273150	0.0572282	0.0590224	0.0402464	0.0635908	0.0609763	0.0418593	0.0652863	0.0778235	0.0528902	0.0663208	0.0861305	0.0658965	0.0543177	0.0555577	0.0598689	0.0614703	0.0602917	0.0607748	0.0802049	0.0618667	0.0715364	0.0756473
Os01g0273200	0.0487557	0.0459431	0.0355058	0.0527898	0.0508582	0.0357176	0.0513995	0.0709777	0.0469568	0.0545546	0.0760645	0.0527446	0.0441756	0.0431183	0.0486471	0.050182	0.0497572	0.0509571	0.0740243	0.0513864	0.0597407	0.067636
Os01g0273300	0.309263	0.288727	0.261762	0.312987	0.304934	0.255347	0.317828	0.299514	0.2475	0.309844	0.322675	0.312242	0.26508	0.360591	0.335116	0.321491	0.304484	0.277834	0.329115	0.334397	0.349906	0.341697
Os01g0273500	0.0503802	0.051037	0.0528285	0.053028	0.0524816	0.0518828	0.0524329	0.0520577	0.0515286	0.0521789	0.051153	0.0519605	0.0532682	0.0524946	0.0506825	0.053118	0.0565504	0.0526406	0.0522642	0.0517703	0.0511988	0.0543225
Os01g0273800	0.162168	0.165454	0.117153	0.158892	0.149532	0.118434	0.147226	0.160361	0.117143	0.152808	0.164233	0.175125	0.156973	0.174951	0.163162	0.166692	0.165758	0.15786	0.1709	0.164204	0.16956	0.160197
Os01g0273850	0.171419	0.175736	0.108121	0.171486	0.168444	0.107239	0.162081	0.17543	0.121973	0.172388	0.187807	0.181768	0.192731	0.208637	0.180565	0.190691	0.181315	0.175506	0.176395	0.192769	0.195589	0.186251
Os01g0273900	0.19209	0.187535	0.180842	0.192553	0.182552	0.175737	0.182088	0.188911	0.17159	0.188612	0.194869	0.193898	0.184039	0.197937	0.205593	0.191693	0.185849	0.191166	0.19376	0.18901	0.199707	0.205109
Os01g0274100	0.209618	0.205761	0.14345	0.239084	0.229444	0.173279	0.215445	0.235421	0.178118	0.228333	0.246429	0.237669	0.188569	0.246669	0.232761	0.249344	0.210639	0.209222	0.215769	0.23402	0.257777	0.227127
Os01g0274201	0.138152	0.109218	0.0945487	0.155263	0.133137	0.120217	0.12445	0.147216	0.11923	0.126566	0.157516	0.141853	0.104197	0.136348	0.165318	0.164232	0.127072	0.145302	0.133207	0.142043	0.153062	0.14851
Os01g0274300	0.0661965	0.0870476	0.0607126	0.0755149	0.0888445	0.0636029	0.0768631	0.0844175	0.0745937	0.0807073	0.0653061	0.0982512	0.0714835	0.102503	0.0897292	0.0902215	0.0748903	0.0888645	0.106402	0.0882212	0.0995694	0.0778673
Os01g0274500	0.00160911	0.00128064	0.00108173	0.000432277	0.00139787	0.00201699	0.00122549	0.0011325	0.0016403	0.00102235	0.002079	0.000772798	0.00221668	0.000628615	0.000352402	0.00135501	0.00209407	0.00114811	0.0013767	0.00126084	0.00225916	0.00102652
Os01g0274601	0.207694	0.216269	0.169678	0.225798	0.229939	0.163094	0.233642	0.235316	0.176457	0.242497	0.253649	0.245028	0.206148	0.253893	0.233532	0.248499	0.217114	0.229773	0.249	0.253731	0.268385	0.255092
Os01g0274800	0.0690703	0.0609408	0.0440389	0.0774821	0.0771479	0.062553	0.0800514	0.095323	0.0516565	0.0782755	0.0813765	0.087114	0.0694748	0.0882511	0.0803651	0.0961672	0.0877436	0.0841916	0.105284	0.079416	0.0956217	0.0974626
Os01g0274901	0.265298	0.277768	0.24473	0.291775	0.286625	0.231979	0.281214	0.283098	0.252356	0.28298	0.307121	0.298184	0.256879	0.337699	0.327182	0.326643	0.27265	0.289021	0.309955	0.322822	0.337283	0.323617
Os01g0275200	0.117891	0.138532	0.08407	0.124453	0.115485	0.0814097	0.132385	0.126124	0.0950626	0.138867	0.140909	0.138911	0.116735	0.139083	0.125896	0.140522	0.130091	0.116227	0.134349	0.137746	0.152872	0.134746
Os01g0275300	0.451579	0.463449	0.360771	0.497507	0.500883	0.321934	0.506838	0.536336	0.404267	0.500911	0.516634	0.505636	0.462787	0.549592	0.506794	0.508851	0.458628	0.452862	0.510838	0.538704	0.538631	0.51112
Os01g0275500	0.212887	0.204772	0.155163	0.220655	0.186558	0.153226	0.234786	0.196007	0.146585	0.160283	0.208741	0.239855	0.179006	0.274521	0.205389	0.198351	0.219873	0.204623	0.197729	0.200777	0.182937	0.206271
Os01g0275600	0.0436904	0.0419284	0.0445648	0.0456839	0.0439023	0.0440148	0.0429063	0.0444698	0.0464345	0.0406628	0.0457126	0.0474588	0.0431329	0.0479521	0.0442678	0.05077	0.0436991	0.0497116	0.0434682	0.0471562	0.050324	0.0502195
Os01g0275800	0.140351	0.141976	0.0923139	0.127078	0.137123	0.0839023	0.143918	0.148052	0.0910705	0.129594	0.170486	0.149726	0.119473	0.173302	0.137528	0.144789	0.137788	0.126067	0.158823	0.146631	0.169658	0.145879
Os01g0275900	0.204509	0.193288	0.151022	0.174834	0.180886	0.137774	0.200016	0.19906	0.133411	0.179542	0.222663	0.21121	0.170347	0.238368	0.204489	0.212896	0.189984	0.181219	0.215939	0.209149	0.235451	0.209643
Os01g0275950	0.0357236	0.0344659	0.0303199	0.0321049	0.0361439	0.0326087	0.0347407	0.0362428	0.0340507	0.0323938	0.0343854	0.0323729	0.0348986	0.0327463	0.0298575	0.0337007	0.0361003	0.0339645	0.034775	0.0326003	0.0343215	0.0311081
Os01g0276000	0.111904	0.11267	0.0782899	0.118075	0.121876	0.101359	0.129713	0.122935	0.100969	0.127797	0.120242	0.131932	0.101081	0.140902	0.133462	0.147073	0.123432	0.109232	0.138505	0.136609	0.140275	0.138437
Os01g0276100	0.11003	0.129134	0.0901385	0.123298	0.121403	0.0945453	0.121566	0.116541	0.104292	0.130293	0.138909	0.114618	0.114933	0.142101	0.138208	0.130781	0.120535	0.114795	0.122101	0.120863	0.138882	0.130524
Os01g0276200	0.0536654	0.0534298	0.0481655	0.0517791	0.0548686	0.0520354	0.049891	0.0515784	0.0477112	0.0550389	0.0577854	0.0564707	0.0476602	0.0555811	0.0526129	0.0507241	0.0540227	0.0498403	0.054524	0.0533135	0.0566012	0.0555602
Os01g0276300	0.167226	0.189434	0.156817	0.149269	0.156005	0.16692	0.17028	0.204802	0.142132	0.185475	0.222746	0.163169	0.156818	0.207247	0.134002	0.1649	0.163832	0.129025	0.160526	0.177151	0.146856	0.210325
Os01g0276400	0.0837185	0.0927604	0.0639639	0.0759904	0.0738206	0.0598304	0.083778	0.0994193	0.0679214	0.0916695	0.110563	0.111101	0.0813582	0.100803	0.0929025	0.102843	0.0771409	0.0793479	0.103167	0.0954684	0.106837	0.096408
Os01g0276500	0.0699204	0.0871546	0.0594622	0.0682377	0.0737212	0.0602721	0.0679858	0.0794466	0.067572	0.0810437	0.0818366	0.0819105	0.0777546	0.0863175	0.0769869	0.0819781	0.0750257	0.0795347	0.0866241	0.0833693	0.0840764	0.0807711
Os01g0276600	0.0632947	0.0865961	0.0475162	0.0487268	0.0723092	0.03386	0.0536432	0.0857738	0.0339587	0.0510266	0.0507145	0.0670502	0.0575916	0.0676833	0.0519907	0.0529354	0.0409305	0.0435377	0.0804934	0.0498588	0.0545714	0.0529095
Os01g0276700	0.168361	0.187902	0.133046	0.192452	0.197439	0.130366	0.201477	0.194542	0.138414	0.195106	0.232961	0.200788	0.170215	0.227676	0.176111	0.182492	0.176587	0.180076	0.207793	0.178772	0.206693	0.186583
Os01g0276800	0.0940047	0.108948	0.0751969	0.102633	0.110688	0.0710529	0.105818	0.0970324	0.0808526	0.107637	0.1175	0.108216	0.0907056	0.112296	0.105108	0.108475	0.102869	0.106028	0.11002	0.105613	0.114454	0.103947
Os01g0276900	0.233233	0.232692	0.216207	0.249233	0.228022	0.194314	0.250333	0.237197	0.21133	0.23779	0.280047	0.263582	0.216512	0.281394	0.272704	0.272821	0.229773	0.261064	0.276026	0.278391	0.285679	0.285309
Os01g0277100	0.0840659	0.109839	0.0965083	0.0965147	0.106294	0.0681644	0.114627	0.100961	0.0769661	0.0952709	0.115303	0.102941	0.0873914	0.110121	0.116883	0.110052	0.0938679	0.0823987	0.113089	0.0849637	0.11672	0.0991576
Os01g0277500	0.151199	0.192142	0.0964103	0.178761	0.177956	0.0984564	0.168596	0.182986	0.124481	0.194777	0.203851	0.177984	0.172989	0.202682	0.181669	0.187908	0.188827	0.170684	0.172291	0.174895	0.201771	0.170926
Os01g0277600	0.0648603	0.067569	0.0573382	0.0675362	0.0684717	0.0535923	0.0630603	0.064817	0.05501	0.0695541	0.0688013	0.0694406	0.0619364	0.0795142	0.0713696	0.0682084	0.0670041	0.067208	0.0758298	0.0680373	0.0782175	0.0641867
Os01g0277700	0.0874325	0.10381	0.0734458	0.0943007	0.10075	0.0704009	0.0860324	0.0998953	0.0846094	0.0863534	0.102711	0.0972657	0.0866422	0.108732	0.095158	0.101378	0.0856804	0.089334	0.106844	0.0973083	0.103398	0.101176
Os01g0278000	0.210109	0.223652	0.169344	0.21782	0.217677	0.165173	0.254267	0.251463	0.179017	0.244707	0.241467	0.259625	0.222599	0.300149	0.263577	0.262665	0.222157	0.250485	0.264542	0.272222	0.291471	0.269984
Os01g0278050	0.133115	0.143812	0.121652	0.133838	0.129955	0.11301	0.15969	0.130073	0.105794	0.140984	0.164557	0.141599	0.125721	0.169177	0.141124	0.155892	0.127525	0.136589	0.161792	0.147351	0.148692	0.157634
Os01g0278100	0.117116	0.126253	0.0851794	0.0948682	0.0957848	0.0993463	0.128043	0.138299	0.079528	0.119995	0.120013	0.123414	0.10388	0.105795	0.0827879	0.109233	0.112688	0.101106	0.144143	0.0947921	0.0986397	0.0922699
Os01g0278200	0.153326	0.145148	0.135205	0.151169	0.158172	0.129437	0.152344	0.156992	0.128035	0.171253	0.176199	0.189858	0.153891	0.195105	0.186451	0.198281	0.166722	0.18326	0.195187	0.18251	0.211731	0.199506
Os01g0278600	0.109441	0.11551	0.0820522	0.111682	0.103902	0.0758165	0.107617	0.108759	0.0889429	0.104664	0.109894	0.112644	0.0985095	0.133233	0.121376	0.120338	0.100758	0.119274	0.111104	0.129008	0.12516	0.129254
Os01g0278900	0.140733	0.160481	0.0805788	0.168224	0.154555	0.0978193	0.156098	0.174656	0.125932	0.175909	0.174843	0.148653	0.117184	0.158093	0.162725	0.15285	0.159228	0.137168	0.150026	0.148981	0.158375	0.151412
Os01g0278950	0.00170922	0.00343446	0.00290116	0.00153689	0.000606888	0.00112935	0.00221893	0.00407332	0.00118462	0.000902527	0.00233873	0.000642261	0.00334806	0.00284653	0.0012673	0.00106872	0.00123986	0.00204443	0.00349424	0.00216669	0.00256483	0.0018159
Os01g0278975	0.00130612	0.00496117	0.00371058	0.00138098	0.000486381	0.00103046	0.00284215	0.00567067	0.00146218	0.00135593	0.00225677	0.000810537	0.00394555	0.00338199	0.00142086	0.00117803	0.00129011	0.00266616	0.00461169	0.00234972	0.00287611	0.00137426
Os01g0279000	0.0270559	0.0365351	0.0167375	0.0423745	0.0328816	0.017634	0.0367012	0.0294291	0.0197382	0.0338397	0.0536918	0.0451854	0.0328742	0.0411737	0.0367718	0.0397164	0.0294421	0.0421655	0.0502716	0.0424694	0.0504156	0.0491436
Os01g0279100	0.247993	0.299175	0.205047	0.301447	0.293386	0.16729	0.285501	0.302705	0.213782	0.3014	0.334116	0.320308	0.279239	0.345281	0.313937	0.325458	0.299915	0.267209	0.29818	0.309155	0.347877	0.289479
Os01g0279200	0.0934516	0.110914	0.0851934	0.109658	0.118545	0.0794279	0.107275	0.105374	0.0849384	0.111324	0.116093	0.100189	0.098005	0.108924	0.102507	0.101254	0.104071	0.0964088	0.103755	0.0968193	0.0960237	0.101868
Os01g0279300	0.0430591	0.049725	0.0449127	0.0562187	0.0680668	0.0344403	0.0478876	0.0610094	0.0548216	0.0543199	0.0539705	0.0385334	0.0426196	0.0383461	0.0515013	0.0539277	0.0389714	0.0545059	0.0601786	0.0568269	0.0547071	0.056388
Os01g0279400	0.155713	0.176285	0.129611	0.171656	0.193838	0.117876	0.191266	0.176733	0.107501	0.181692	0.231047	0.169334	0.145908	0.213609	0.182098	0.184314	0.161681	0.157218	0.16879	0.182722	0.200171	0.191652
Os01g0279500	0.140776	0.175851	0.128165	0.183682	0.193427	0.108026	0.221875	0.184341	0.0901005	0.192951	0.241683	0.161485	0.150561	0.208808	0.171554	0.181245	0.167224	0.160965	0.171833	0.189841	0.19446	0.179991
Os01g0279700	0.20466	0.187386	0.130205	0.205917	0.225979	0.113468	0.223584	0.244242	0.144707	0.226508	0.247964	0.245317	0.168869	0.257536	0.216302	0.248365	0.23137	0.171759	0.215888	0.248064	0.23263	0.225598
Os01g0279800	0.0554298	0.060989	0.0457417	0.058852	0.0596783	0.046953	0.0640974	0.0664224	0.0495932	0.0642314	0.0591663	0.0651513	0.0577661	0.0573715	0.0567689	0.0610753	0.06057	0.0558749	0.0638645	0.053991	0.0591395	0.0552975
Os01g0279900	0.103952	0.102224	0.0875501	0.101387	0.10547	0.0895477	0.102423	0.107994	0.0939294	0.109126	0.111961	0.112573	0.0966639	0.114956	0.108009	0.11827	0.102691	0.104301	0.105639	0.112298	0.115082	0.118159
Os01g0280000	0.0604479	0.057233	0.0656402	0.0620609	0.0633723	0.0618772	0.0605017	0.058815	0.0573302	0.0598547	0.0583254	0.0676388	0.0575592	0.0662051	0.0615715	0.0649775	0.0596292	0.0700674	0.0579557	0.0627026	0.0607099	0.0614448
Os01g0280200	0.234804	0.243944	0.236474	0.24726	0.232399	0.208299	0.267283	0.26172	0.186487	0.251236	0.253757	0.249331	0.212763	0.264368	0.276652	0.270042	0.248726	0.233429	0.253526	0.267272	0.291393	0.272611
Os01g0280400	0.106856	0.102911	0.0929059	0.130801	0.102296	0.082449	0.107157	0.108031	0.0893703	0.115129	0.12119	0.125652	0.0972874	0.127794	0.116639	0.121174	0.100715	0.104465	0.110773	0.125773	0.144879	0.108884
Os01g0280500	0.0340655	0.0348327	0.0342845	0.0458653	0.0366646	0.0273191	0.037336	0.0371527	0.0260366	0.0438353	0.0407571	0.0379943	0.0363119	0.0374591	0.0393645	0.0419296	0.0408097	0.0406869	0.0338937	0.0388528	0.0443928	0.0399029
Os01g0280600	0.0028253	0.00307294	0.00168525	0.0135576	0.00518807	0.00168824	0.00496423	0.00147032	0.00159851	0.00302663	0.00849335	0.0045045	0.00368794	0.00407895	0.00984378	0.00505491	0.00629397	0.00434353	0.00322581	0.005005	0.00143198	0.0100652
Os01g0281000	0.084217	0.109063	0.0560142	0.102352	0.11383	0.0672277	0.123831	0.121445	0.0639478	0.115599	0.141984	0.117911	0.0921943	0.148606	0.0968425	0.132313	0.105717	0.122411	0.129482	0.11869	0.142456	0.137496
Os01g0281050	0.119842	0.159138	0.0798129	0.158296	0.157081	0.101695	0.175348	0.168408	0.0893612	0.154193	0.173392	0.170816	0.136447	0.214	0.168182	0.203481	0.144149	0.162876	0.200599	0.175179	0.215319	0.177137
Os01g0281100	0.0760594	0.0628632	0.0528734	0.0943904	0.0637198	0.0455936	0.10248	0.0847272	0.0767096	0.109297	0.105653	0.0797013	0.0738397	0.103348	0.0859508	0.0762015	0.089455	0.0952318	0.0836891	0.0864963	0.101151	0.0881955
Os01g0281200	0.00379541	0.00480868	0.00266402	0.00453842	0.00312312	0.00255265	0.00414632	0.0047155	0.00341843	0.00514268	0.00337922	0.0039948	0.00385394	0.00622084	0.002917	0.00344857	0.00442227	0.00406464	0.00378952	0.00597242	0.00284816	0.00480726
Os01g0281250	0.00198413	0.000605107	0.000557014	0.000900206	0.00120446	0.000684041	0.00123972	0.00110633	0.00111029	0.000728597	0.00105948	0.00120166	0.000995149	0.00167879	0.000839842	0.000878831	0.000823158	0.000969932	0.00154712	0.0017308	0.00202092	0.00114587
Os01g0281301	0.113067	0.129189	0.085504	0.128055	0.108534	0.0820742	0.118511	0.132301	0.0817215	0.116708	0.15579	0.120496	0.105528	0.15902	0.148087	0.140213	0.132891	0.144073	0.121311	0.121649	0.158069	0.147364
Os01g0281400	0.0435796	0.0423937	0.044614	0.0442192	0.0461603	0.0457004	0.0424203	0.0503879	0.0472093	0.0463896	0.0469225	0.0443447	0.0417834	0.0438736	0.0436435	0.0410287	0.0436471	0.0447721	0.0446898	0.0418904	0.0454032	0.0436824
Os01g0281600	0.13497	0.146991	0.0858011	0.124164	0.153477	0.0719715	0.159243	0.154415	0.11366	0.185223	0.158671	0.167629	0.126162	0.164211	0.146549	0.141686	0.148309	0.132674	0.164102	0.141718	0.177586	0.177935
Os01g0282251	0.435793	0.477362	0.427471	0.446796	0.4458	0.391395	0.450545	0.443569	0.414481	0.472794	0.478382	0.46166	0.454702	0.487214	0.468289	0.460635	0.42482	0.43506	0.472191	0.477763	0.486657	0.488003
Os01g0282800	0.124183	0.16734	0.0861663	0.173228	0.130429	0.0690932	0.157902	0.132499	0.126799	0.146479	0.185257	0.142659	0.143733	0.188358	0.153854	0.159495	0.150627	0.147575	0.150159	0.141904	0.169995	0.142703
Os01g0282866	0.118559	0.16595	0.0790563	0.172419	0.129558	0.0660734	0.150018	0.13205	0.13095	0.14395	0.194066	0.13848	0.150028	0.180162	0.149096	0.157641	0.148092	0.141649	0.148751	0.133238	0.16019	0.141622
Os01g0283000	0.0329844	0.0339208	0.0298423	0.037092	0.0442262	0.0344445	0.0350676	0.0507707	0.0376603	0.0398933	0.0422192	0.0415114	0.0401375	0.0423197	0.0452524	0.0473034	0.049235	0.0366153	0.044182	0.0413244	0.044339	0.0501019
Os01g0283100	0.0462601	0.0413725	0.040076	0.0453468	0.0457855	0.0414318	0.0435362	0.0487684	0.043368	0.0509967	0.0399133	0.0468127	0.0437165	0.0435919	0.0486239	0.0454312	0.0476219	0.046784	0.0482785	0.0480815	0.044006	0.048805
Os01g0283300	0.201616	0.22126	0.199981	0.235598	0.249021	0.16639	0.237862	0.24338	0.201608	0.259033	0.252073	0.266976	0.206046	0.268651	0.230448	0.248471	0.219042	0.217092	0.260823	0.241673	0.268924	0.255391
Os01g0283400	0.0815169	0.0804682	0.0930799	0.100326	0.0880399	0.0955159	0.0745389	0.104148	0.110796	0.0933725	0.0915226	0.0753762	0.107659	0.0557163	0.0643119	0.0986585	0.115222	0.0873305	0.103352	0.0658135	0.0764331	0.0653202
Os01g0283500	0.0330087	0.0355185	0.0160273	0.0380368	0.0395282	0.014984	0.0443558	0.0427296	0.0158718	0.0489711	0.0404345	0.0562538	0.0290361	0.0424491	0.0332599	0.053708	0.0496591	0.0441779	0.0436083	0.0474501	0.0730206	0.0473664
Os01g0283600	0.10223	0.105717	0.0787389	0.107843	0.12301	0.0680207	0.102164	0.114016	0.0816986	0.0959648	0.114645	0.113781	0.105285	0.123379	0.111504	0.123622	0.108169	0.120301	0.122523	0.108854	0.112518	0.113505
Os01g0283700	0.143741	0.135682	0.109069	0.14926	0.140372	0.116619	0.146429	0.127694	0.121984	0.144325	0.158867	0.149125	0.135004	0.167381	0.165928	0.162991	0.127026	0.148058	0.171855	0.162658	0.171486	0.161756
Os01g0284300	0.0912842	0.0904595	0.0626288	0.0986094	0.101845	0.0559992	0.103954	0.097137	0.0700584	0.103563	0.139134	0.106082	0.0978488	0.126659	0.0789687	0.09786	0.108299	0.086909	0.126918	0.103024	0.116396	0.0968291
Os01g0284500	0.183485	0.242736	0.153679	0.260779	0.273419	0.118217	0.303181	0.257076	0.141784	0.232209	0.266781	0.282977	0.24988	0.347122	0.272082	0.298708	0.247445	0.285739	0.340981	0.282317	0.298132	0.295989
Os01g0284700	0.108603	0.132909	0.086481	0.132951	0.123958	0.0813909	0.148269	0.136044	0.103216	0.136262	0.138329	0.129542	0.116919	0.155256	0.136305	0.144078	0.12348	0.120839	0.150218	0.148193	0.143114	0.131947
Os01g0284900	0.180135	0.174984	0.132317	0.156443	0.167255	0.134479	0.168042	0.164079	0.139472	0.175659	0.17068	0.178342	0.157776	0.18423	0.189851	0.175741	0.189788	0.169813	0.154157	0.170606	0.201857	0.173193
Os01g0285200	0.0837155	0.0737905	0.0570562	0.0832444	0.0885482	0.0675462	0.0925139	0.09862	0.06259	0.0959761	0.108229	0.0909683	0.0789095	0.0974579	0.0745829	0.0941142	0.0896875	0.0940804	0.0996038	0.0970352	0.0970034	0.0881969
Os01g0285300	0.00990026	0.00832886	0.00622288	0.00925483	0.0117384	0.00730165	0.0099182	0.0132365	0.00907206	0.0125747	0.0116031	0.0112237	0.00915442	0.00791855	0.00870492	0.0108453	0.0104601	0.00857538	0.0101843	0.0110767	0.00999153	0.00921587
Os01g0286000	0.117187	0.158826	0.0888399	0.143094	0.137501	0.0719429	0.148583	0.139595	0.107656	0.135576	0.157377	0.138205	0.131751	0.16206	0.148921	0.129519	0.141561	0.107318	0.130913	0.131802	0.146983	0.103028
Os01g0286100	0.0117196	0.0100929	0.00577918	0.00857216	0.00819292	0.00654114	0.0125206	0.0123302	0.00664724	0.00762301	0.00753669	0.0118661	0.0112077	0.0106315	0.0080714	0.00801282	0.00899329	0.010101	0.0120873	0.011148	0.00817372	0.00833521
Os01g0286200	0.0450383	0.0423146	0.0258023	0.0350877	0.0906643	0.0206326	0.080778	0.038101	0.0272379	0.0600129	0.0721455	0.136146	0.0761429	0.150437	0.0705113	0.0962758	0.0811197	0.102488	0.117452	0.110773	0.0923854	0.123305
Os01g0286500	0.272113	0.287176	0.241282	0.27451	0.273581	0.210886	0.301229	0.29169	0.251884	0.274362	0.295699	0.301494	0.27278	0.292266	0.281157	0.302541	0.312163	0.290718	0.285221	0.275636	0.302981	0.283904
Os01g0286550	0.383106	0.375166	0.334208	0.405614	0.434372	0.340343	0.40864	0.427988	0.356288	0.435895	0.443833	0.408248	0.342743	0.482774	0.47315	0.461117	0.402388	0.359598	0.413018	0.485033	0.452362	0.498038
Os01g0286600	0.232379	0.252922	0.160936	0.274919	0.303208	0.157559	0.276791	0.301122	0.196925	0.288885	0.31667	0.261252	0.194565	0.325244	0.300036	0.306922	0.252776	0.200598	0.266549	0.293846	0.308374	0.330262
Os01g0286900	0.0155927	0.0106647	0.0131279	0.0299862	0.0265152	0.0197814	0.0209734	0.0170306	0.0169198	0.0257863	0.0253036	0.024466	0.0211668	0.0280601	0.0209357	0.0234633	0.0263584	0.0308505	0.0329745	0.0221384	0.0408761	0.0339826
Os01g0287400	0.221764	0.260178	0.174479	0.247654	0.267645	0.170315	0.278319	0.259669	0.223017	0.286292	0.283314	0.263424	0.256241	0.260228	0.263038	0.267644	0.270036	0.251088	0.259897	0.246342	0.276432	0.276866
Os01g0287600	0.181519	0.181437	0.140877	0.18865	0.177657	0.135088	0.183273	0.161064	0.154636	0.181491	0.194282	0.193799	0.155138	0.164679	0.174393	0.17611	0.1746	0.193943	0.175841	0.155539	0.1738	0.176147
Os01g0287700	0.0751367	0.089539	0.0403538	0.0980041	0.107625	0.0456438	0.0934104	0.0934692	0.0692888	0.0930212	0.112528	0.0985851	0.0793787	0.101332	0.106552	0.088788	0.0930836	0.0869346	0.097127	0.0705673	0.107994	0.104969
Os01g0287900	0.0484344	0.0522329	0.0483065	0.0608646	0.0715385	0.0409	0.0500606	0.0577626	0.0418692	0.064273	0.0767107	0.0584786	0.042398	0.0567986	0.0636609	0.0593123	0.0559328	0.0545968	0.0501262	0.0626303	0.0713777	0.0650682
Os01g0288200	0.036297	0.0363751	0.027721	0.0375503	0.0400804	0.0302853	0.0350101	0.0343831	0.0396902	0.0364654	0.0424448	0.0454109	0.0390472	0.0397371	0.037026	0.04477	0.0259986	0.0366672	0.0381897	0.048025	0.045283	0.0374169
Os01g0288700	0.356325	0.369615	0.321593	0.374272	0.368296	0.289493	0.389923	0.376405	0.324329	0.371978	0.404937	0.389945	0.356451	0.379025	0.406731	0.397676	0.383075	0.349864	0.381491	0.377389	0.401758	0.419754
Os01g0288800	0.244195	0.270819	0.219005	0.243774	0.251237	0.179821	0.288403	0.24572	0.210919	0.264284	0.279751	0.270035	0.240923	0.263991	0.276751	0.267678	0.254284	0.21813	0.270806	0.260282	0.285579	0.279791
Os01g0289100	0.137099	0.160225	0.136918	0.169686	0.171671	0.112514	0.145364	0.164722	0.141706	0.158132	0.172146	0.177968	0.146507	0.173477	0.159793	0.174308	0.167937	0.168382	0.171646	0.166597	0.185999	0.188447
Os01g0289600	0.15288	0.168741	0.107465	0.187151	0.177332	0.133304	0.18002	0.17208	0.140552	0.178197	0.191412	0.193294	0.13913	0.204398	0.201086	0.207786	0.169207	0.175275	0.183668	0.200927	0.208172	0.209442
Os01g0289732	0.198877	0.191319	0.157482	0.236155	0.212991	0.193084	0.220632	0.202579	0.191566	0.249118	0.23769	0.217666	0.167714	0.228175	0.25506	0.25019	0.200378	0.214723	0.207488	0.269393	0.24992	0.273122
Os01g0289900	0.163751	0.161217	0.130081	0.170786	0.157666	0.132838	0.157182	0.172214	0.146739	0.166052	0.142904	0.203571	0.153336	0.184112	0.174848	0.208486	0.185364	0.184297	0.191268	0.168367	0.195037	0.170505
Os01g0289950	0.154478	0.15293	0.124845	0.168358	0.153871	0.130265	0.14906	0.161897	0.139182	0.158307	0.137129	0.194507	0.15163	0.177297	0.167587	0.203614	0.177638	0.174846	0.183461	0.16018	0.187412	0.163866
Os01g0290000	0.0556646	0.0517883	0.0481824	0.0549269	0.0558329	0.0446011	0.0561059	0.0690977	0.0478575	0.056936	0.0485811	0.0680661	0.049491	0.0645351	0.062729	0.0644636	0.0461123	0.0596508	0.0618956	0.0655117	0.0766565	0.0733459
Os01g0290100	0.054463	0.0735917	0.0531273	0.0648044	0.0623681	0.04993	0.0634407	0.0659492	0.0486924	0.0775572	0.0710907	0.0698146	0.0667961	0.0606182	0.0636291	0.0669789	0.066161	0.0615743	0.0633644	0.0691169	0.0722951	0.0653316
Os01g0290600	0.269665	0.322336	0.265134	0.287848	0.269328	0.238047	0.343827	0.3213	0.263254	0.30227	0.332894	0.342868	0.260204	0.39712	0.346311	0.349936	0.300903	0.299841	0.341609	0.367892	0.402801	0.355665
Os01g0290700	0.0568269	0.0718521	0.0224843	0.0964207	0.0807894	0.0355363	0.0862024	0.075183	0.0431985	0.0985397	0.0900016	0.0887899	0.0507299	0.0901173	0.0822979	0.0859558	0.0720743	0.0732095	0.0619894	0.0997599	0.106372	0.102831
Os01g0290800	0.0302447	0.0349854	0.0325492	0.0370539	0.0380262	0.0308039	0.0377072	0.031403	0.030847	0.0310996	0.030951	0.0392248	0.0366972	0.0324484	0.0295203	0.0300409	0.0335673	0.0307986	0.0242226	0.0357741	0.030632	0.0243263
Os01g0291500	0.155929	0.170142	0.107146	0.166549	0.171684	0.102572	0.18477	0.208107	0.145854	0.176724	0.179078	0.201513	0.14757	0.199352	0.18471	0.182353	0.18002	0.192815	0.190782	0.172689	0.205757	0.183637
Os01g0291733	0.131422	0.144459	0.0875514	0.13915	0.140801	0.0840011	0.168853	0.173442	0.12866	0.14421	0.159763	0.17895	0.123995	0.174959	0.158229	0.159049	0.160167	0.160831	0.164325	0.153425	0.187081	0.16325
Os01g0292200	0.138152	0.162458	0.075167	0.175245	0.183735	0.0826609	0.179453	0.167452	0.103011	0.181353	0.171126	0.183561	0.143834	0.187895	0.188948	0.174542	0.172226	0.144252	0.156081	0.184171	0.193729	0.167081
Os01g0292700	0.175938	0.16973	0.0921838	0.177642	0.176283	0.101567	0.171065	0.194034	0.111869	0.196125	0.190123	0.184487	0.166441	0.192825	0.191153	0.211336	0.155931	0.147688	0.211013	0.22741	0.240983	0.237398
Os01g0292900	0.103463	0.108005	0.0784954	0.101332	0.100308	0.0768884	0.11017	0.107037	0.0795227	0.108679	0.11945	0.123066	0.093697	0.129131	0.115846	0.112661	0.111912	0.102869	0.120476	0.113398	0.127134	0.112455
Os01g0293000	0.114657	0.145217	0.083273	0.156245	0.146241	0.0666713	0.17339	0.148989	0.0988811	0.175549	0.207414	0.163316	0.122285	0.1998	0.157583	0.18293	0.141396	0.143328	0.15169	0.156928	0.194151	0.176311
Os01g0293100	0.0786	0.0950276	0.0612265	0.0922946	0.103591	0.068498	0.0782677	0.0953493	0.0676305	0.103796	0.0896171	0.0966375	0.0813381	0.0891546	0.0837584	0.0903054	0.0752375	0.0795825	0.0835942	0.105781	0.0804984	0.0845612
Os01g0293200	0.116318	0.136973	0.105916	0.130692	0.142072	0.0819836	0.137502	0.123666	0.0843951	0.117937	0.14681	0.144691	0.123091	0.130675	0.127129	0.12103	0.134892	0.109539	0.125173	0.0847366	0.123138	0.1366
Os01g0293501	0.088557	0.0929807	0.0496945	0.0889551	0.095807	0.057706	0.103158	0.0963826	0.0665529	0.09937	0.111301	0.112545	0.0952137	0.119314	0.110675	0.0993537	0.104809	0.0992356	0.109728	0.108508	0.117762	0.117068
Os01g0293800	0.19886	0.215594	0.195518	0.223196	0.195932	0.168679	0.199789	0.189773	0.203431	0.196058	0.230053	0.196672	0.195765	0.205895	0.210485	0.230996	0.184322	0.197139	0.217704	0.201556	0.212161	0.206696
Os01g0293900	0.0556766	0.060646	0.0523753	0.0642484	0.0651634	0.0464742	0.0584196	0.0687573	0.0704874	0.0609053	0.0678106	0.0646607	0.0536988	0.0685351	0.0618102	0.0648701	0.070669	0.0708065	0.0718799	0.0666081	0.0686471	0.0689458
Os01g0294500	0.270631	0.278404	0.234481	0.275196	0.28356	0.228033	0.274867	0.282649	0.236423	0.281005	0.282461	0.292061	0.266877	0.277369	0.270845	0.269068	0.300907	0.286684	0.290831	0.290206	0.290521	0.288946
Os01g0294700	0.00213828	0.00308682	0.00386598	0.000824402	0.00166038	0.00355587	0.00377818	0.00255582	0.000987787	0.00180343	0.00189003	0.00263014	0.00395257	0.00362319	0.00203572	0.00149002	0.00292727	0.00542875	0.0016776	0.00270525	0.00264219	0.00171233
Os01g0295600	0.150171	0.167332	0.0962365	0.151242	0.162112	0.106412	0.167294	0.158979	0.114429	0.161766	0.164266	0.190951	0.13725	0.193833	0.170469	0.17491	0.157256	0.143642	0.160688	0.172244	0.18904	0.183528
Os01g0295700	0.0175193	0.0219265	0.0178125	0.0235068	0.0170057	0.017022	0.00782897	0.0134975	0.0264448	0.0182449	0.0124765	0.0331899	0.0195855	0.0274029	0.0226498	0.0285288	0.0165379	0.0307281	0.0232558	0.0278689	0.0241947	0.0281952
Os01g0295900	0.0666376	0.0814867	0.0479842	0.0912308	0.0945267	0.0484835	0.0781537	0.0868864	0.0561679	0.0774376	0.103655	0.0887355	0.063443	0.0846796	0.0837544	0.0875725	0.083513	0.0793264	0.085342	0.0728962	0.0971625	0.0851692
Os01g0296000	0.0507645	0.0507065	0.0490892	0.0497494	0.0514688	0.0466244	0.0536702	0.0561701	0.0426856	0.0468776	0.0562655	0.0530953	0.047651	0.0490087	0.0535964	0.0512548	0.0436341	0.0577959	0.0497187	0.0522571	0.0545533	0.0520822
Os01g0296100	0.0611374	0.0630502	0.0564393	0.0562592	0.0565919	0.052941	0.0593944	0.0622461	0.0529698	0.0565548	0.0671908	0.0583727	0.0580129	0.0625	0.0589064	0.0574522	0.0557046	0.0647069	0.0613414	0.0583833	0.0572695	0.0574107
Os01g0296200	0.00150754	0.00130976	0.000773635	0.00230802	0.00132538	0.00172682	0.00278121	0.00112024	0.00147023	0.000798085	0.00106952	0.0011789	0.00225989	0.00133905	0.00200222	0.00138281	0.00161499	0.0011744	0.000351494	0.00162866	0.00186104	0.00238338
Os01g0296166	0.00168919	0.00149432	0.000922509	0.00254353	0.00300481	0.00169664	0.00262009	0.00139421	0.00142012	0.000731172	0.000965873	0.00135538	0.00217391	0.00123916	0.00189115	0.00256739	0.00206125	0.00140528	0.000645786	0.00190476	0.001772	0.00224791
Os01g0296450	0.0388209	0.0551736	0.0393578	0.0512946	0.0572363	0.0463516	0.060826	0.0585366	0.0438609	0.0428627	0.0353452	0.0357356	0.0669263	0.0607624	0.0469917	0.0490622	0.0516832	0.04592	0.0553431	0.047157	0.0490155	0.0344157
Os01g0296700	0.0452954	0.0657568	0.0353401	0.06316	0.064728	0.0493182	0.0747928	0.0772846	0.0530155	0.053106	0.0420624	0.0423859	0.0708178	0.0627282	0.052723	0.0560311	0.0624336	0.0580618	0.0720461	0.0696503	0.064	0.0399899
Os01g0296900	0.32865	0.339301	0.300611	0.367099	0.335782	0.227716	0.348826	0.361357	0.267144	0.386714	0.393821	0.344144	0.346011	0.401345	0.356025	0.3525	0.335416	0.310827	0.345237	0.340259	0.364994	0.37432
Os01g0297200	0.279912	0.31802	0.217503	0.314815	0.306286	0.189361	0.338831	0.309406	0.232574	0.325357	0.346734	0.342429	0.24607	0.355418	0.362024	0.351234	0.300384	0.282068	0.350776	0.331758	0.374077	0.358398
Os01g0297700	0.105746	0.124191	0.0978056	0.0816985	0.0728737	0.0636184	0.0967715	0.121006	0.0604094	0.0820513	0.0869372	0.100801	0.0824263	0.101987	0.0906026	0.0682058	0.113772	0.062561	0.120983	0.0606001	0.0850149	0.0842576
Os01g0297950	0.110896	0.129408	0.1044	0.0860501	0.0764197	0.0683931	0.102271	0.129451	0.0632429	0.0859031	0.0917313	0.107921	0.0850699	0.108713	0.0939506	0.0728155	0.119604	0.0656695	0.125587	0.0650526	0.0906025	0.0871403
Os01g0298301	0.297485	0.327224	0.210044	0.32871	0.302888	0.197936	0.318279	0.351391	0.243493	0.315276	0.330131	0.325288	0.274008	0.354298	0.298683	0.322121	0.316145	0.29227	0.327375	0.328706	0.318528	0.339645
Os01g0298400	0.161544	0.186406	0.116503	0.157585	0.201309	0.108792	0.187431	0.185507	0.104278	0.194812	0.186675	0.193488	0.15166	0.211029	0.187143	0.198892	0.207227	0.171375	0.197847	0.172692	0.223316	0.210934
Os01g0298500	0.188084	0.227347	0.152086	0.198313	0.197761	0.140693	0.218078	0.203034	0.16535	0.197725	0.234298	0.212201	0.194287	0.206108	0.190613	0.177079	0.204663	0.185209	0.248815	0.192916	0.205409	0.191461
Os01g0299100	0.103891	0.112196	0.0862376	0.101231	0.115489	0.0874346	0.11756	0.0927688	0.0918873	0.123056	0.127273	0.109856	0.0984657	0.129698	0.104501	0.109224	0.107198	0.12329	0.108296	0.11206	0.113413	0.129911
Os01g0299150	0.0723518	0.0722284	0.0460158	0.0573973	0.0684536	0.0414628	0.0513106	0.0583357	0.040404	0.0547615	0.0695182	0.0765517	0.0691657	0.0655015	0.066698	0.0539761	0.0634644	0.0501227	0.0576741	0.0649891	0.0706797	0.0605391
Os01g0299200	0.0635512	0.0617074	0.0380495	0.0579351	0.0700068	0.0383384	0.0436224	0.0524295	0.0371861	0.0501686	0.0677471	0.0644756	0.0505326	0.0558248	0.0579414	0.0499905	0.0582075	0.0481893	0.0584632	0.0578712	0.0633293	0.0550337
Os01g0299300	0.0387917	0.0440775	0.0278595	0.0398635	0.0385278	0.0275254	0.0436242	0.0395958	0.0318832	0.042565	0.0394665	0.0370882	0.0330309	0.0432455	0.0368344	0.0412424	0.0455449	0.0346156	0.0388533	0.0379017	0.0443878	0.0413561
Os01g0299400	0.0303581	0.0343485	0.0247073	0.0169438	0.0179035	0.0263232	0.0286007	0.0150109	0.0143538	0.0135535	0.0121911	0.0300397	0.0276353	0.0266842	0.0167526	0.0173968	0.0336706	0.0258469	0.012009	0.0143249	0.0133563	0.0134099
Os01g0299500	0.0604386	0.0667688	0.043165	0.0730817	0.0687433	0.051418	0.0693727	0.0788105	0.0498159	0.0728997	0.0909953	0.0815502	0.060449	0.0864379	0.0713949	0.073126	0.0713996	0.0641327	0.0926291	0.0724621	0.0731474	0.0809812
Os01g0299700	0.231579	0.212993	0.134019	0.264176	0.261979	0.109404	0.268213	0.213196	0.204677	0.28428	0.349807	0.260075	0.217391	0.273168	0.267446	0.213984	0.223295	0.232605	0.218604	0.2778	0.291936	0.255065
Os01g0299801	0.268912	0.236395	0.165326	0.298024	0.292264	0.137184	0.306515	0.237124	0.23677	0.312366	0.375518	0.296647	0.250633	0.311373	0.310359	0.252757	0.264232	0.265314	0.247125	0.303993	0.320049	0.291614
Os01g0300000	0.232526	0.237699	0.180009	0.238492	0.268328	0.201716	0.229353	0.262842	0.188041	0.254621	0.256475	0.242387	0.236275	0.24621	0.235667	0.243571	0.244464	0.218664	0.22504	0.223737	0.232167	0.21987
Os01g0300200	0.0684781	0.0642245	0.0562017	0.0596457	0.0647114	0.0537684	0.0622817	0.0668941	0.0641512	0.0624636	0.0584651	0.0621722	0.0621381	0.0611149	0.0577769	0.0625501	0.0617096	0.0588141	0.0664681	0.064874	0.0593358	0.0607692
Os01g0300400	0.141078	0.167275	0.135154	0.157442	0.182386	0.129745	0.156937	0.195162	0.132972	0.17294	0.174925	0.162954	0.152847	0.197788	0.162841	0.176756	0.158357	0.149609	0.174844	0.187575	0.204902	0.169657
Os01g0300600	0.097437	0.110263	0.0750948	0.105962	0.108185	0.0729383	0.108611	0.115856	0.0864875	0.121009	0.118251	0.112162	0.0876464	0.119446	0.113831	0.114028	0.102871	0.10575	0.122093	0.114718	0.136723	0.117195
Os01g0300900	0.116182	0.134927	0.0934941	0.118632	0.152769	0.0970668	0.158636	0.153006	0.0939159	0.12663	0.163228	0.155013	0.114499	0.164278	0.139558	0.125631	0.154035	0.136999	0.142787	0.146475	0.166319	0.154008
Os01g0301000	0.0525573	0.0599205	0.0415426	0.0592745	0.0618577	0.0460219	0.0694188	0.0583101	0.0482035	0.05917	0.0618471	0.0683447	0.0617937	0.0672139	0.0617689	0.0671828	0.0608013	0.0703141	0.0638242	0.0658738	0.0657168	0.0645055
Os01g0301100	0.268667	0.275323	0.204625	0.284346	0.293778	0.241723	0.289132	0.273633	0.211652	0.294307	0.318223	0.304448	0.250431	0.351821	0.325284	0.29793	0.252449	0.227182	0.270034	0.299294	0.320929	0.353095
Os01g0301300	0.111755	0.110807	0.0822497	0.106514	0.109414	0.0815416	0.103071	0.100921	0.0897104	0.118269	0.107484	0.103695	0.101061	0.122377	0.105467	0.110769	0.110488	0.0903915	0.0926414	0.112375	0.107926	0.0993682
Os01g0301500	0.286679	0.332835	0.257231	0.328648	0.318431	0.225571	0.31356	0.321605	0.251886	0.346086	0.346987	0.328367	0.309221	0.347324	0.326951	0.317146	0.310267	0.304263	0.335289	0.322581	0.345768	0.324556
Os01g0301700	0.0948321	0.10397	0.0713	0.120208	0.0964349	0.0680878	0.102754	0.110976	0.0887827	0.110889	0.131221	0.114532	0.0977276	0.120205	0.0961463	0.110923	0.106585	0.0975769	0.103253	0.116313	0.121936	0.11481
Os01g0301900	0.139482	0.159612	0.105459	0.176693	0.1762	0.104414	0.171668	0.161382	0.12879	0.156227	0.172706	0.160255	0.156902	0.184084	0.163078	0.15944	0.165338	0.152731	0.192051	0.16755	0.196865	0.170016
Os01g0302000	0.100072	0.110573	0.0725613	0.0952192	0.11417	0.0709166	0.112559	0.111178	0.0843146	0.10512	0.102537	0.119645	0.101435	0.0969289	0.0959566	0.0992941	0.104614	0.099308	0.118155	0.103757	0.100558	0.114016
Os01g0302100	0.128278	0.142857	0.0656943	0.142771	0.145669	0.105686	0.156219	0.12243	0.151462	0.146229	0.149984	0.135121	0.142244	0.163475	0.151592	0.138502	0.13681	0.12494	0.147598	0.140575	0.202061	0.159977
Os01g0302250	0.139076	0.156605	0.143076	0.165576	0.16594	0.131718	0.152712	0.148986	0.137444	0.155081	0.160367	0.175249	0.148266	0.186008	0.179701	0.174844	0.155451	0.174709	0.186721	0.174546	0.204884	0.171596
Os01g0302500	0.149656	0.169211	0.12779	0.158313	0.17299	0.120473	0.172898	0.168799	0.136501	0.175427	0.172351	0.179755	0.137102	0.188983	0.158648	0.169293	0.164924	0.158501	0.169532	0.158775	0.163659	0.166302
Os01g0302800	0.163386	0.15082	0.121347	0.168931	0.157681	0.111881	0.136644	0.167979	0.131681	0.178243	0.201578	0.163906	0.164825	0.17862	0.16986	0.161226	0.156568	0.145054	0.172156	0.156769	0.16407	0.162403
Os01g0302900	0.340157	0.325462	0.323095	0.326763	0.293069	0.323697	0.325752	0.338154	0.333218	0.318867	0.343939	0.356952	0.311711	0.379646	0.353832	0.344279	0.340199	0.335721	0.37223	0.368781	0.370121	0.363749
Os01g0303000	0.0627109	0.0661682	0.0604534	0.0566785	0.0675459	0.0513239	0.0634075	0.0636511	0.0640795	0.062254	0.0629073	0.0791984	0.0644659	0.114621	0.115979	0.086374	0.0655602	0.0668088	0.0788456	0.111664	0.125405	0.115845
Os01g0303100	0.347163	0.390739	0.297774	0.403531	0.374947	0.272038	0.342564	0.383262	0.329411	0.393817	0.403563	0.387328	0.359141	0.43353	0.394754	0.38823	0.335698	0.362935	0.400078	0.39169	0.429554	0.40725
Os01g0303200	0.107307	0.110715	0.0859351	0.108607	0.10477	0.0917592	0.106545	0.115151	0.093686	0.108378	0.119602	0.113961	0.103143	0.122051	0.108896	0.115475	0.108886	0.107282	0.109082	0.116689	0.121707	0.117361
Os01g0303300	0.077735	0.0766088	0.0523352	0.0839485	0.100663	0.0408833	0.10019	0.0769231	0.0537862	0.104289	0.094184	0.126698	0.0822309	0.139486	0.125713	0.141562	0.10376	0.116794	0.132219	0.13151	0.152674	0.130765
Os01g0303401	0.0805674	0.0785649	0.0559403	0.0868096	0.103858	0.0440135	0.102365	0.0805588	0.0572903	0.106989	0.0982335	0.130493	0.0851865	0.142109	0.129677	0.144531	0.106176	0.122523	0.134591	0.137958	0.156569	0.13726
Os01g0303600	0.0801278	0.0914048	0.0434255	0.0844843	0.0751372	0.0473998	0.0962771	0.0885005	0.0649457	0.0743253	0.0829344	0.0831585	0.0834954	0.0979122	0.0810209	0.0670075	0.0866943	0.0805628	0.106011	0.100986	0.0786423	0.0776789
Os01g0303800	0.211253	0.169123	0.1487	0.18977	0.179689	0.146962	0.204385	0.181554	0.152689	0.188547	0.210038	0.222853	0.176619	0.191671	0.182298	0.186185	0.227824	0.182976	0.196624	0.195396	0.20499	0.212223
Os01g0304000	0.0450291	0.0435221	0.0362019	0.0450171	0.0479744	0.0281528	0.0432638	0.0506966	0.0363944	0.0355911	0.0563801	0.0459924	0.0447109	0.0405568	0.0482328	0.0503097	0.0406242	0.0377198	0.0457478	0.0368153	0.0456414	0.0438871
Os01g0304100	0.10997	0.104955	0.0814581	0.103579	0.114765	0.0884307	0.107813	0.109243	0.0991182	0.111566	0.110686	0.127261	0.101618	0.111717	0.115782	0.112935	0.102488	0.108912	0.112741	0.120106	0.118717	0.11478
Os01g0304200	0.1975	0.196983	0.175402	0.188089	0.188753	0.163145	0.186996	0.219441	0.171457	0.206494	0.195865	0.217935	0.175151	0.224706	0.206829	0.208773	0.173388	0.182102	0.198338	0.20346	0.211119	0.194865
Os01g0304300	0.110395	0.117012	0.0733048	0.11001	0.110952	0.0707795	0.108549	0.127343	0.0859162	0.120404	0.127976	0.12012	0.10049	0.140607	0.112143	0.128134	0.102942	0.118017	0.123128	0.119256	0.128368	0.129898
Os01g0304400	0.233871	0.246345	0.186366	0.241714	0.229067	0.173563	0.235795	0.277231	0.212475	0.236897	0.275756	0.264403	0.241005	0.296883	0.257367	0.291063	0.248423	0.221989	0.270768	0.279123	0.285542	0.269182
Os01g0304500	0.451948	0.456996	0.466945	0.460511	0.477345	0.416181	0.456818	0.467308	0.42643	0.468644	0.479758	0.471561	0.448789	0.481895	0.47138	0.46976	0.45989	0.443653	0.472077	0.468753	0.478994	0.489097
Os01g0305200	0.232365	0.304235	0.204122	0.277896	0.285815	0.152773	0.297253	0.241314	0.154088	0.271128	0.335102	0.333923	0.212716	0.296048	0.257808	0.284546	0.265504	0.238378	0.318475	0.277203	0.319946	0.309388
Os01g0305900	0.195848	0.200777	0.13847	0.214797	0.207474	0.140111	0.233207	0.22875	0.171163	0.233228	0.235641	0.220843	0.180929	0.262884	0.225234	0.242674	0.217537	0.199693	0.212136	0.242824	0.242705	0.231988
Os01g0306100	0.22707	0.23933	0.178779	0.239024	0.209925	0.2101	0.225349	0.247867	0.197635	0.241735	0.235436	0.248618	0.22179	0.260345	0.24283	0.237166	0.237149	0.226201	0.221803	0.246471	0.233829	0.243393
Os01g0306200	0.0504933	0.0815162	0.0320405	0.0592359	0.0609559	0.0430494	0.0737918	0.0775034	0.0407786	0.0547064	0.075796	0.0657023	0.0585641	0.0957397	0.0739974	0.0640882	0.049813	0.0628253	0.109957	0.0642886	0.0687051	0.0804819
Os01g0306400	0.104586	0.109877	0.0890808	0.104852	0.104083	0.0936882	0.122601	0.121777	0.0880082	0.123501	0.129968	0.140267	0.111465	0.146249	0.126346	0.14127	0.13248	0.113459	0.122121	0.12066	0.134448	0.131106
Os01g0306650	0.0896447	0.126719	0.0870345	0.108465	0.107022	0.0742006	0.12075	0.15154	0.0809795	0.123614	0.120362	0.128591	0.103795	0.131037	0.119617	0.149499	0.11773	0.130177	0.136141	0.145793	0.118637	0.138791
Os01g0306800	0.0958003	0.0883676	0.084424	0.0996461	0.0931689	0.0826321	0.0957816	0.0930389	0.0881032	0.0971546	0.097489	0.100755	0.0966541	0.102359	0.0934097	0.102931	0.100916	0.100153	0.102424	0.088269	0.105512	0.0947905
Os01g0306900	0.0763638	0.0834108	0.058794	0.0776047	0.0864365	0.0580117	0.0881584	0.0921651	0.056312	0.0839907	0.0931048	0.0904391	0.0818267	0.110145	0.0938185	0.0936806	0.0866562	0.0910734	0.091769	0.103004	0.0997015	0.106761
Os01g0307500	0.210506	0.226308	0.183953	0.221819	0.232054	0.175241	0.220151	0.230099	0.197622	0.227626	0.243974	0.24551	0.211324	0.262772	0.240251	0.25379	0.214751	0.228561	0.246191	0.242298	0.258197	0.238938
Os01g0307562	0.298513	0.341349	0.317055	0.293236	0.307304	0.27488	0.322128	0.280397	0.276771	0.303011	0.317751	0.31289	0.325957	0.331428	0.336069	0.327033	0.312641	0.301357	0.321064	0.322575	0.33289	0.314207
Os01g0307624	0.222126	0.235465	0.211917	0.210064	0.237261	0.215534	0.237749	0.238428	0.202616	0.243187	0.233353	0.223768	0.22177	0.244694	0.251905	0.254412	0.219582	0.236364	0.232055	0.242812	0.272304	0.241648
Os01g0307686	0.231939	0.242265	0.197267	0.225405	0.227543	0.168504	0.222647	0.229455	0.188714	0.219748	0.252283	0.235003	0.209226	0.270921	0.254371	0.254516	0.212613	0.233894	0.236274	0.257921	0.265133	0.239948
Os01g0307750	0.123527	0.125498	0.125323	0.123561	0.147921	0.128674	0.11541	0.115385	0.139131	0.115903	0.117268	0.146129	0.119733	0.129899	0.15446	0.163851	0.119745	0.144863	0.139733	0.117972	0.130298	0.150825
Os01g0308200	0.158471	0.191394	0.111714	0.184216	0.196524	0.09923	0.188895	0.182459	0.118061	0.206529	0.214057	0.212749	0.142239	0.241078	0.211086	0.215235	0.196694	0.155618	0.187925	0.182646	0.223263	0.210076
Os01g0308300	0.136953	0.176231	0.0985413	0.157699	0.170344	0.0869419	0.174232	0.166779	0.101826	0.189476	0.187677	0.203691	0.12464	0.21995	0.186895	0.202175	0.172069	0.140302	0.175574	0.170649	0.200197	0.1973
Os01g0308600	0.0498454	0.0514801	0.0396194	0.0585923	0.0566262	0.026516	0.0449024	0.0535002	0.0525695	0.0532732	0.0442632	0.0562361	0.0424155	0.0562398	0.0597239	0.0532623	0.0398564	0.0456733	0.0478027	0.059207	0.0586976	0.047385
Os01g0308700	0.189809	0.214362	0.192911	0.198684	0.204109	0.203262	0.215318	0.206975	0.184948	0.20892	0.182643	0.216534	0.207942	0.222986	0.217256	0.218512	0.221097	0.208527	0.198921	0.206079	0.215941	0.212059
Os01g0309100	0.00210305	0.000407332	0.00207039	0.000595061	0.00151515	0.00185759	0.00146252	0.00170068	0.00125945	0.000628338	0.00139714	0.00136426	0.00119403	0.00112708	0.00091638	0	0.00145033	0.00132935	0.00231405	0.00119261	0.0003465	0.00285205
Os01g0309451	0.114118	0.102962	0.0838526	0.116163	0.109227	0.0869313	0.115532	0.0902243	0.0871827	0.0978374	0.124426	0.120614	0.105399	0.107499	0.109015	0.117366	0.132446	0.110826	0.114024	0.0894247	0.0936809	0.106273
Os01g0309800	0.0680028	0.0893764	0.0474598	0.0917908	0.0874452	0.0403427	0.0957848	0.0976829	0.0562057	0.0962661	0.104315	0.0998989	0.0721823	0.117362	0.0946864	0.122695	0.102548	0.0947954	0.114002	0.119754	0.128088	0.117795
Os01g0309900	0.0960185	0.10567	0.0836583	0.1026	0.101011	0.0730671	0.108551	0.11127	0.0849298	0.1037	0.110621	0.112568	0.0970096	0.124065	0.109983	0.102608	0.0981772	0.106731	0.102358	0.113486	0.118584	0.114595
Os01g0309966	0.0939605	0.0883673	0.0669465	0.0982336	0.102837	0.0674239	0.100536	0.0928603	0.0805529	0.0912284	0.0995187	0.114526	0.0855238	0.115011	0.102661	0.112292	0.0879849	0.0927235	0.0896659	0.09301	0.11522	0.107668
Os01g0310032	0.0384741	0.0441464	0.0310763	0.0405456	0.0350322	0.0364184	0.0387105	0.0385551	0.0350717	0.0553146	0.0572967	0.0519894	0.0307537	0.053024	0.0517653	0.0653894	0.0436078	0.040474	0.0620341	0.0358397	0.0509197	0.0469958
Os01g0310100	0.0715302	0.0784671	0.0640507	0.077439	0.0853056	0.0619977	0.0779432	0.0757562	0.0636067	0.0841951	0.0837306	0.0799181	0.0705324	0.080692	0.0800898	0.0805703	0.0822934	0.074809	0.0821767	0.0822239	0.0852229	0.0778132
Os01g0310500	0.103436	0.119747	0.0827239	0.111798	0.120579	0.0803375	0.113772	0.119869	0.0870901	0.122595	0.1268	0.112967	0.0996222	0.131993	0.121123	0.115	0.110187	0.100487	0.119818	0.121492	0.127675	0.12479
Os01g0310800	0.11988	0.128746	0.0966564	0.133535	0.122513	0.0925843	0.133375	0.134992	0.113494	0.148933	0.145624	0.125789	0.117524	0.130632	0.134864	0.130946	0.128809	0.117992	0.131126	0.143392	0.142677	0.135454
Os01g0311100	0.0590513	0.0760171	0.031386	0.0890177	0.0854701	0.0472666	0.100986	0.105729	0.0861364	0.117833	0.104835	0.144582	0.11817	0.135664	0.136822	0.14302	0.099058	0.10284	0.137606	0.165741	0.158929	0.118394
Os01g0311300	0.162373	0.220095	0.0851064	0.212897	0.245089	0.115828	0.272974	0.194398	0.183918	0.272767	0.277538	0.270244	0.165947	0.251642	0.235331	0.229439	0.259238	0.231102	0.283161	0.252824	0.225282	0.229618
Os01g0311400	0.102204	0.0926076	0.0414638	0.1012	0.0949828	0.0480047	0.134604	0.135833	0.0874678	0.0963311	0.137531	0.10687	0.0934002	0.11027	0.120491	0.128426	0.106596	0.0688831	0.11774	0.122597	0.126159	0.131258
Os01g0311500	0.0911928	0.113767	0.0712735	0.10416	0.116284	0.0779935	0.117338	0.105185	0.087243	0.124051	0.119002	0.118426	0.0940218	0.127714	0.106875	0.122074	0.106197	0.0968655	0.0977187	0.102878	0.118241	0.100528
Os01g0311600	0.234604	0.266575	0.229849	0.268134	0.257962	0.22537	0.27453	0.260862	0.221377	0.242835	0.266242	0.274547	0.22769	0.284722	0.279141	0.288218	0.251449	0.234294	0.257921	0.271357	0.300351	0.294879
Os01g0311700	0.264416	0.270677	0.206955	0.268354	0.260052	0.205417	0.268923	0.281735	0.237274	0.274185	0.268666	0.26972	0.257418	0.297207	0.267687	0.291217	0.278768	0.279934	0.291626	0.286112	0.299252	0.310009
Os01g0311800	0.0627581	0.0695219	0.0357586	0.0826196	0.0812048	0.0331803	0.0864865	0.113309	0.0517406	0.102719	0.0938731	0.09407	0.0691469	0.0893739	0.0757238	0.0928286	0.0809783	0.0910137	0.103585	0.10181	0.117121	0.105167
Os01g0312500	0.192697	0.203489	0.124794	0.191061	0.195188	0.127943	0.205291	0.210574	0.158242	0.2046	0.214677	0.213352	0.194253	0.222342	0.200454	0.201097	0.205343	0.198247	0.210482	0.20343	0.213961	0.214057
Os01g0312600	0.182554	0.188557	0.109824	0.18345	0.183873	0.114963	0.1974	0.198895	0.144433	0.19764	0.209464	0.202025	0.181343	0.210221	0.189939	0.187504	0.191775	0.184659	0.200231	0.190555	0.205403	0.201468
Os01g0312800	0.204107	0.224148	0.140259	0.225993	0.251489	0.121053	0.249979	0.227002	0.172215	0.230704	0.225965	0.237261	0.194113	0.279937	0.237109	0.246072	0.251443	0.237861	0.248311	0.252779	0.293732	0.253003
Os01g0313050	0.213462	0.229866	0.15667	0.23643	0.260041	0.13538	0.260773	0.234848	0.182496	0.234275	0.232704	0.244394	0.202753	0.287265	0.2499	0.252783	0.258139	0.24269	0.258576	0.261801	0.300747	0.263278
Os01g0313300	0.00316857	0.00825537	0.00545537	0.00689547	0.0114698	0.00468901	0.0117446	0.013998	0.00965684	0.012782	0.0102041	0.00396376	0.00645699	0.0145909	0.00944653	0.0093384	0.0108944	0.00823987	0.0111204	0.00763359	0.0114966	0.0120676
Os01g0313600	0.355514	0.330228	0.285375	0.350441	0.365349	0.272309	0.345099	0.342678	0.318456	0.329394	0.364528	0.311879	0.345371	0.373491	0.339581	0.339682	0.366639	0.349815	0.365352	0.354044	0.354547	0.351661
Os01g0314000	0.117574	0.113493	0.0614326	0.145536	0.133949	0.0670714	0.181524	0.161035	0.107553	0.186047	0.232924	0.187467	0.124558	0.173229	0.15288	0.161682	0.153752	0.177801	0.154426	0.169868	0.151626	0.188752
Os01g0314100	0.0437855	0.0513906	0.0351301	0.053679	0.0489454	0.0307649	0.0530986	0.0462353	0.0375201	0.0524629	0.0509464	0.0529107	0.0455673	0.0459736	0.0475467	0.048844	0.0487654	0.0434392	0.0519707	0.0449074	0.047309	0.0482086
Os01g0314300	0.0228087	0.0208605	0.0188156	0.0225173	0.0212533	0.0221804	0.020058	0.0250391	0.01948	0.0221646	0.0209287	0.0203624	0.0214307	0.0217531	0.0224314	0.0215108	0.0229201	0.0188832	0.025179	0.0231871	0.0196078	0.0216992
Os01g0314600	0.107691	0.112544	0.0865169	0.115575	0.122495	0.0852364	0.119557	0.116648	0.0877691	0.11989	0.1302	0.126504	0.101264	0.140208	0.133429	0.135229	0.115781	0.116537	0.126243	0.130705	0.141625	0.134256
Os01g0314800	0.505108	0.511086	0.447454	0.50584	0.51693	0.429902	0.510669	0.54774	0.446232	0.536181	0.568214	0.517076	0.431016	0.569739	0.540249	0.549407	0.482566	0.504937	0.501961	0.581011	0.555002	0.5738
Os01g0315600	0.0252351	0.0260969	0.0172807	0.025901	0.0238258	0.0154926	0.0271816	0.034834	0.0168134	0.0315608	0.0265116	0.034144	0.0207958	0.0254066	0.0298565	0.0270327	0.0237264	0.0246639	0.0394535	0.0291924	0.0308175	0.0266772
Os01g0315700	0.217833	0.206354	0.16161	0.221467	0.247059	0.144733	0.210792	0.218611	0.182377	0.232982	0.249225	0.248087	0.192657	0.247754	0.238677	0.241235	0.249019	0.233476	0.248393	0.258803	0.264483	0.245433
Os01g0315800	0.0703677	0.0683364	0.0512932	0.0686879	0.0808596	0.0445678	0.0675126	0.0705982	0.0575093	0.0714342	0.0725394	0.0771371	0.0615087	0.0674497	0.0668326	0.0672174	0.0758355	0.0713056	0.0812539	0.0678962	0.0853844	0.0640255
Os01g0315850	0.0519535	0.0455537	0.0393892	0.0495868	0.0537068	0.0378115	0.0467623	0.0511928	0.0451362	0.0484559	0.0502714	0.0463649	0.0470865	0.0492433	0.0425436	0.0493993	0.0532622	0.0481544	0.0579465	0.0442746	0.0509084	0.0464841
Os01g0316001	0.260159	0.263927	0.231018	0.24541	0.26264	0.220124	0.270752	0.283651	0.220969	0.271385	0.276915	0.270852	0.247492	0.288599	0.273978	0.275935	0.26802	0.263599	0.286668	0.271883	0.291283	0.288533
Os01g0316100	0.198138	0.213846	0.197185	0.203052	0.211184	0.196861	0.200944	0.212834	0.203552	0.214971	0.241995	0.251817	0.213153	0.241774	0.233959	0.226636	0.23212	0.247029	0.210007	0.234346	0.243711	0.246623
Os01g0316500	0.144152	0.176996	0.121324	0.1584	0.151185	0.117078	0.151634	0.175914	0.123867	0.127298	0.180249	0.180415	0.154594	0.165755	0.159881	0.146241	0.167266	0.136027	0.187895	0.169264	0.208333	0.178196
Os01g0316600	0.117844	0.127965	0.0984413	0.11195	0.114506	0.0982515	0.111115	0.118113	0.113285	0.121364	0.134245	0.132824	0.111722	0.131757	0.123042	0.11468	0.121321	0.0972866	0.114692	0.123649	0.118252	0.116525
Os01g0316800	0.307191	0.320438	0.264831	0.32034	0.315601	0.223853	0.341556	0.326983	0.269161	0.342383	0.375659	0.365277	0.333286	0.397719	0.357231	0.360849	0.307595	0.305062	0.353611	0.389423	0.420678	0.419022
Os01g0316900	0.113394	0.129479	0.0981221	0.122487	0.111537	0.0901085	0.125741	0.118614	0.105873	0.12053	0.126321	0.132911	0.11655	0.135973	0.119158	0.123044	0.121592	0.124428	0.129059	0.121019	0.131495	0.12897
Os01g0317125	0.0690633	0.0688474	0.0714698	0.0661615	0.0625226	0.0691787	0.0684557	0.0660805	0.0672875	0.068393	0.0625187	0.0675585	0.0656938	0.0682	0.0690953	0.0682963	0.06771	0.0747275	0.0629897	0.0686741	0.0710767	0.0652494
Os01g0317500	0.245898	0.294168	0.251534	0.243482	0.274292	0.194728	0.273335	0.284625	0.246374	0.295317	0.264301	0.283103	0.280481	0.316633	0.309732	0.305057	0.271403	0.289539	0.299038	0.30229	0.306324	0.289407
Os01g0317800	0.32319	0.30142	0.236806	0.335775	0.304344	0.250454	0.327621	0.361478	0.272761	0.327861	0.332904	0.340543	0.284198	0.3797	0.376824	0.367159	0.308647	0.334499	0.366309	0.346247	0.359574	0.417685
Os01g0318000	0.224981	0.261812	0.224117	0.229339	0.227668	0.229309	0.241897	0.239449	0.232259	0.257709	0.266554	0.23957	0.26068	0.278091	0.240176	0.24586	0.275269	0.244707	0.258986	0.246282	0.274053	0.265792
Os01g0318202	0.160126	0.171987	0.0843851	0.212668	0.168255	0.1054	0.182388	0.154581	0.128389	0.205467	0.190263	0.19852	0.197758	0.242347	0.230877	0.194843	0.181787	0.164356	0.201324	0.232016	0.215729	0.192993
Os01g0318400	0.00323924	0.00163532	0.0015064	0	0	0.00104312	0.00154959	0.000817661	0.00121212	0.00405797	0.000931099	0	0.00158228	0.00104058	0.000628141	0.00187266	0.00296384	0.00157356	0	0.00230769	0.00203114	0.000888889
Os01g0318600	0.249705	0.256857	0.179322	0.257266	0.303865	0.155725	0.275885	0.283074	0.192872	0.281811	0.320623	0.267097	0.241521	0.277731	0.238336	0.254849	0.274137	0.209482	0.27255	0.251195	0.287712	0.261541
Os01g0318700	0.0574595	0.0560818	0.0509337	0.0589385	0.0659506	0.0505448	0.0571823	0.0605638	0.0572627	0.0588033	0.0580135	0.0597194	0.057601	0.0598047	0.0598358	0.060027	0.0616109	0.0572119	0.0636172	0.0617794	0.0572361	0.0586207
Os01g0319000	0.101817	0.126638	0.0742087	0.123798	0.124866	0.0701698	0.116373	0.118095	0.078011	0.116143	0.141062	0.124919	0.118899	0.134067	0.114339	0.115777	0.126329	0.110351	0.127946	0.10636	0.121557	0.125473
Os01g0319066	0.103094	0.128419	0.073014	0.126064	0.130283	0.0698984	0.117606	0.118838	0.0787497	0.118921	0.147861	0.127617	0.124078	0.134797	0.113339	0.114751	0.126652	0.111688	0.128667	0.10622	0.12224	0.126017
Os01g0319200	0.183908	0.169857	0.164622	0.17588	0.175711	0.17408	0.178977	0.171213	0.163422	0.182415	0.185491	0.176421	0.173667	0.185327	0.188401	0.186893	0.171968	0.193366	0.192684	0.191033	0.184632	0.195386
Os01g0319400	0.121235	0.115732	0.0947003	0.106869	0.10707	0.103684	0.11605	0.126802	0.103515	0.116907	0.124348	0.123537	0.101883	0.120564	0.120924	0.126907	0.11853	0.108149	0.128969	0.14072	0.130069	0.119262
Os01g0320400	0.0521936	0.0492681	0.0493138	0.10959	0.083362	0.0505166	0.0414527	0.0757677	0.0899738	0.0913223	0.0678225	0.0599131	0.0599438	0.058947	0.0891479	0.101434	0.060664	0.0528335	0.0681818	0.0687325	0.0802897	0.0679623
Os01g0320700	0.203783	0.230222	0.151684	0.221538	0.210587	0.145513	0.195185	0.180204	0.172765	0.228614	0.233981	0.218013	0.203076	0.210513	0.212413	0.226343	0.206995	0.197643	0.196508	0.208438	0.232851	0.230286
Os01g0321300	0.0632681	0.0688808	0.0599315	0.0626937	0.0626304	0.061811	0.0669158	0.0666222	0.0562785	0.0631295	0.0709828	0.0660618	0.0667989	0.0699627	0.062095	0.0595074	0.0680886	0.0620903	0.0678316	0.0614822	0.0614913	0.0627563
Os01g0321500	0.0957908	0.0947913	0.0731101	0.0983143	0.105575	0.0719308	0.0849398	0.0951578	0.0855615	0.109057	0.118845	0.118362	0.0931513	0.109621	0.107217	0.10513	0.0993158	0.104601	0.116055	0.109725	0.113194	0.120098
Os01g0321700	0.132301	0.142597	0.0926969	0.151108	0.141154	0.104136	0.148532	0.16067	0.101323	0.140338	0.134429	0.15	0.125182	0.199278	0.159452	0.160077	0.140364	0.14787	0.156802	0.162742	0.175664	0.166026
Os01g0321800	0.177885	0.179653	0.144356	0.196244	0.197827	0.144703	0.182604	0.201442	0.157562	0.199138	0.206129	0.183561	0.177163	0.21205	0.197244	0.21295	0.183014	0.201523	0.202645	0.193316	0.206555	0.192552
Os01g0321900	0.11376	0.129853	0.0821663	0.128314	0.11434	0.0705541	0.168275	0.128333	0.0900645	0.119762	0.127918	0.173606	0.109247	0.166485	0.126693	0.141982	0.11935	0.14176	0.157902	0.151044	0.163845	0.152708
Os01g0322300	0.000780488	0.00252972	0.00145879	0.00147965	0.00142789	0.00175307	0.00140056	0.0033978	0.00104895	0.00147275	0.00175131	0.000974896	0.00393314	0.00144265	0.00179621	0.00113895	0.00188679	0.000911577	0.0027115	0.000645439	0.00165929	0.00315457
Os01g0322800	0.0720712	0.0795189	0.0588079	0.077915	0.0748054	0.0573119	0.0793662	0.0768962	0.0604931	0.0811658	0.087487	0.0805076	0.0672343	0.0862507	0.084884	0.0880516	0.0762362	0.075451	0.0761752	0.0856526	0.0924702	0.0949975
Os01g0323000	0.183416	0.190092	0.128476	0.218125	0.207908	0.134398	0.216995	0.214613	0.160057	0.230836	0.224804	0.210525	0.162777	0.248637	0.201514	0.214341	0.209414	0.178162	0.217333	0.232281	0.229918	0.219921
Os01g0323100	0.0497861	0.0615125	0.045374	0.0563715	0.0517982	0.0387463	0.0676337	0.0674634	0.045396	0.0534397	0.0645603	0.067506	0.0496652	0.0607102	0.0660945	0.0706486	0.0617412	0.0627453	0.074126	0.0693715	0.0698824	0.0636331
Os01g0323300	0.109867	0.11965	0.0882532	0.129907	0.117753	0.0865035	0.122451	0.143464	0.0893867	0.133713	0.120986	0.143402	0.110193	0.158404	0.148303	0.155578	0.113038	0.119135	0.134715	0.136493	0.155142	0.170714
Os01g0323500	0.00945599	0.00855148	0.00522685	0.00139373	0.00195695	0.00633724	0.0102133	0.00136002	0.00145889	0.00152625	0.000970309	0.00688567	0.00567913	0.00766493	0.00158758	0.00113289	0.00768386	0.00769586	0.00139609	0.0017341	0.00212453	0.000959167
Os01g0323600	0.185841	0.195172	0.126724	0.213633	0.202799	0.117686	0.218536	0.205855	0.138158	0.215574	0.256228	0.208855	0.17799	0.257974	0.213129	0.220543	0.185548	0.195332	0.220523	0.233181	0.253281	0.226367
Os01g0323775	0.22563	0.24094	0.147971	0.243057	0.252696	0.143456	0.259062	0.243891	0.158957	0.255937	0.302386	0.242822	0.211774	0.285549	0.24119	0.253339	0.22293	0.235783	0.264407	0.268304	0.291499	0.258453
Os01g0323950	0.377631	0.412261	0.389374	0.421011	0.423654	0.311555	0.422709	0.427861	0.367402	0.4262	0.437605	0.426234	0.375566	0.481507	0.45013	0.465981	0.406044	0.388575	0.437465	0.454172	0.485177	0.469644
Os01g0324400	0.105305	0.117571	0.0891121	0.113212	0.115841	0.0794243	0.113501	0.111004	0.094917	0.124633	0.125167	0.114275	0.104054	0.117818	0.114016	0.110421	0.110481	0.115464	0.120231	0.115009	0.136719	0.129228
Os01g0326000	0.103505	0.102292	0.100928	0.103689	0.108244	0.0857457	0.106162	0.0994087	0.0887254	0.110594	0.114978	0.128154	0.103758	0.129319	0.119351	0.118465	0.108358	0.122538	0.121615	0.116028	0.126446	0.12409
Os01g0326100	0.182384	0.191648	0.171846	0.20283	0.182517	0.16645	0.231488	0.1978	0.157328	0.18802	0.222403	0.225208	0.174707	0.256019	0.224901	0.213544	0.163013	0.213134	0.22347	0.240507	0.262577	0.264686
Os01g0326300	0.372357	0.404525	0.338502	0.361722	0.371888	0.287092	0.41851	0.381522	0.336964	0.407417	0.430991	0.395661	0.351563	0.448053	0.427638	0.404297	0.374126	0.403424	0.448285	0.42554	0.435739	0.44017
Os01g0327000	0.114072	0.12982	0.0966868	0.120716	0.11592	0.0977578	0.117797	0.124036	0.101109	0.120189	0.129987	0.144379	0.10978	0.153421	0.135438	0.137859	0.119112	0.13806	0.141392	0.145885	0.158676	0.145883
Os01g0327100	0.168144	0.180343	0.122016	0.184863	0.171412	0.117491	0.185056	0.177368	0.138713	0.181088	0.202429	0.19197	0.146494	0.212393	0.197468	0.214098	0.175787	0.176133	0.192234	0.202745	0.215693	0.206558
Os01g0327250	0.16835	0.181661	0.122581	0.185304	0.17144	0.120609	0.18638	0.178172	0.139693	0.18071	0.201669	0.193124	0.147744	0.211319	0.200067	0.213505	0.175878	0.177614	0.192704	0.203909	0.216216	0.205802
Os01g0327400	0.0707034	0.0787169	0.0697641	0.0906625	0.0954256	0.0525267	0.0779103	0.0832591	0.0692441	0.087625	0.101226	0.0777842	0.0765967	0.10696	0.104284	0.113023	0.0811727	0.0832954	0.0821815	0.0908828	0.106778	0.0982746
Os01g0327500	0.0131004	0.0273427	0.0100455	0.0222961	0.019297	0.015772	0.0253879	0.0215358	0.0122358	0.0198465	0.0325921	0.0233705	0.019311	0.0256675	0.0204714	0.0309743	0.017031	0.022627	0.022585	0.0222276	0.0418474	0.0244931
Os01g0327600	0.0510601	0.048812	0.0454379	0.0541501	0.0516532	0.043945	0.0534043	0.0544084	0.046157	0.0528253	0.0484279	0.0504622	0.0488205	0.0522559	0.0502204	0.0583615	0.0489444	0.0501537	0.0510039	0.049645	0.0494539	0.0544529
Os01g0327900	0.0968079	0.0917758	0.0766477	0.0833879	0.083925	0.0891997	0.11508	0.0970748	0.0771807	0.0885425	0.0987083	0.110624	0.0868258	0.114897	0.097806	0.0945741	0.107903	0.108773	0.121854	0.100858	0.108622	0.118173
Os01g0328300	0.09575	0.0939692	0.0901142	0.0951682	0.0956663	0.0938414	0.0952493	0.0908858	0.088946	0.0995051	0.0979463	0.105739	0.0979724	0.119486	0.10847	0.105532	0.107383	0.106592	0.0927083	0.0995454	0.110869	0.111821
Os01g0328400	0.133025	0.143968	0.0999445	0.185934	0.140008	0.0925197	0.137357	0.0901257	0.113994	0.154504	0.218298	0.111481	0.106027	0.18159	0.162183	0.173833	0.155034	0.130866	0.117271	0.192818	0.137862	0.14661
Os01g0328500	0.0519258	0.055249	0.0478608	0.0547775	0.0605866	0.0465036	0.0599857	0.051795	0.0464015	0.0568549	0.0563418	0.0562465	0.0589905	0.0556698	0.0571793	0.0594635	0.0567069	0.0576124	0.0578975	0.0496027	0.0541286	0.050682
Os01g0328600	0.0855539	0.0953194	0.0740971	0.0944729	0.0979777	0.0637637	0.0905504	0.0936994	0.0755663	0.0890265	0.101114	0.101722	0.0870743	0.0900975	0.091517	0.0960014	0.0917062	0.0863967	0.0871291	0.0845466	0.099002	0.0891375
Os01g0328700	0.0415235	0.0449422	0.0385261	0.0450645	0.0514465	0.0364729	0.0433811	0.0422053	0.0425763	0.0444077	0.0460676	0.0610906	0.0398692	0.0498569	0.0599095	0.0502362	0.0437544	0.0471106	0.0475157	0.0517221	0.0574481	0.0554797
Os01g0328900	0.0717895	0.064429	0.0528866	0.0711481	0.0655324	0.0539459	0.0645635	0.0618584	0.0580225	0.0625959	0.0703532	0.0890341	0.0653993	0.0740687	0.0689676	0.0746901	0.0697715	0.0703082	0.0789524	0.075229	0.0732851	0.0660977
Os01g0329000	0.194356	0.205123	0.173562	0.20675	0.204317	0.176608	0.201679	0.199245	0.167054	0.205969	0.215595	0.218858	0.180946	0.227942	0.215442	0.206651	0.19365	0.200967	0.206693	0.217482	0.231016	0.210417
Os01g0329075	0.198899	0.207512	0.176159	0.209147	0.209108	0.179664	0.206729	0.203272	0.170423	0.211352	0.219075	0.222156	0.183474	0.22944	0.218571	0.209099	0.196289	0.20163	0.209172	0.219801	0.23317	0.210675
Os01g0329300	0.12546	0.160747	0.0900039	0.167362	0.151549	0.0772319	0.171199	0.160581	0.0981543	0.158729	0.176855	0.150287	0.141326	0.156526	0.162073	0.163269	0.151486	0.1303	0.150279	0.183227	0.191613	0.173039
Os01g0329350	0.0937965	0.111731	0.0631091	0.13081	0.122058	0.0549566	0.13943	0.139005	0.0717251	0.109643	0.143227	0.110331	0.108385	0.11932	0.124306	0.106361	0.113625	0.0894766	0.108881	0.1283	0.155567	0.129817
Os01g0329400	0.0338915	0.037801	0.0347163	0.0335917	0.0378893	0.0370177	0.0359179	0.0390158	0.0378998	0.0357291	0.0329846	0.0364447	0.0371103	0.0368281	0.0364656	0.0343216	0.0340876	0.0358231	0.0357312	0.0401102	0.035922	0.0331973
Os01g0329800	0.27697	0.304432	0.203513	0.290894	0.278166	0.180906	0.331856	0.311199	0.189487	0.313805	0.342078	0.277107	0.271435	0.366147	0.274839	0.28834	0.31114	0.237321	0.294331	0.290242	0.335029	0.307663
Os01g0329900	0.171484	0.178425	0.0941692	0.172342	0.192928	0.11303	0.162992	0.179268	0.114718	0.194127	0.209097	0.190746	0.159671	0.198786	0.17867	0.174949	0.171664	0.185512	0.204375	0.182967	0.199925	0.185112
Os01g0330100	0.0996088	0.124114	0.0611803	0.12284	0.117932	0.0636605	0.110695	0.119339	0.0925105	0.120008	0.120745	0.113598	0.111077	0.13529	0.116305	0.113934	0.108173	0.111742	0.12695	0.113808	0.141514	0.116175
Os01g0330200	0.0419858	0.0460512	0.0498028	0.0456122	0.0368638	0.0492892	0.0608393	0.042379	0.0534642	0.0387543	0.0496857	0.0521962	0.042024	0.0375018	0.0431103	0.0524188	0.0506711	0.0594365	0.0426157	0.0487398	0.0448289	0.0593108
Os01g0330650	0.304725	0.324286	0.32168	0.311728	0.311691	0.281676	0.31131	0.309189	0.310321	0.301957	0.330558	0.337314	0.32613	0.361413	0.348189	0.347318	0.315963	0.352056	0.342304	0.357974	0.353509	0.352572
Os01g0331100	0.123533	0.137173	0.0879577	0.143599	0.145475	0.0881579	0.152484	0.134015	0.101065	0.136006	0.142543	0.149305	0.113312	0.161994	0.15766	0.147972	0.135544	0.131031	0.16091	0.145408	0.168767	0.160569
Os01g0331900	0.340279	0.446533	0.266503	0.409863	0.412256	0.228863	0.416479	0.41061	0.28963	0.390776	0.485657	0.416522	0.379238	0.446508	0.374477	0.379283	0.362219	0.319058	0.436621	0.409327	0.400873	0.407595
Os01g0332100	0.0625878	0.0572161	0.0453377	0.0634055	0.0565424	0.0480496	0.0744814	0.0687863	0.0539748	0.072888	0.0803667	0.062397	0.0641128	0.0749936	0.0645255	0.0715519	0.064654	0.062492	0.0782696	0.0689138	0.0895012	0.0755374
Os01g0332150	0.0628256	0.055047	0.0442609	0.0614502	0.0540266	0.0473528	0.0736262	0.0699094	0.0550261	0.0742107	0.0819829	0.0618715	0.0598977	0.0739603	0.0637319	0.0723159	0.0647871	0.0608321	0.0750604	0.0695875	0.0933027	0.0740349
Os01g0332200	0.145351	0.159938	0.123141	0.15241	0.150077	0.109022	0.158729	0.148051	0.118162	0.154844	0.179096	0.15556	0.145146	0.161872	0.151174	0.157687	0.153965	0.166386	0.169834	0.150187	0.166275	0.16546
Os01g0332500	0.2108	0.20973	0.178171	0.213756	0.203251	0.182077	0.214447	0.210093	0.184043	0.20047	0.218418	0.216707	0.2022	0.227902	0.236205	0.228526	0.219832	0.212128	0.215652	0.227877	0.229198	0.233732
Os01g0332700	0.166187	0.166296	0.142274	0.168927	0.171867	0.146412	0.156529	0.179346	0.155462	0.168679	0.191801	0.186616	0.168486	0.209645	0.19911	0.202717	0.172903	0.17689	0.181693	0.219137	0.207193	0.204728
Os01g0332800	0.0472453	0.0501881	0.0320601	0.0457939	0.0474404	0.0385392	0.0470522	0.0464627	0.0401322	0.0513232	0.0518027	0.0506206	0.0402533	0.051259	0.0466106	0.0507352	0.0521757	0.0480189	0.0482604	0.0425453	0.0519681	0.0469236
Os01g0332900	0.0351307	0.04037	0.025455	0.0446466	0.0427604	0.0298737	0.0480398	0.0417199	0.0372524	0.0470193	0.0562549	0.0400298	0.0326283	0.0388788	0.0472866	0.0442218	0.0382888	0.043613	0.0442548	0.0436295	0.049492	0.0430076
Os01g0333600	0.353146	0.367116	0.240467	0.401085	0.369146	0.276091	0.382698	0.386746	0.333064	0.393899	0.419421	0.393927	0.366076	0.385175	0.413408	0.392245	0.386752	0.36929	0.380596	0.387058	0.409239	0.414185
Os01g0335600	0.284107	0.275357	0.273113	0.265004	0.257871	0.268133	0.271663	0.27756	0.247262	0.237602	0.310616	0.294591	0.283339	0.291156	0.30005	0.286547	0.247174	0.266473	0.29584	0.323079	0.31152	0.29839
Os01g0335700	0.104677	0.111933	0.0701003	0.137069	0.102133	0.0652684	0.139866	0.129194	0.0820117	0.123433	0.122851	0.122371	0.0953773	0.167479	0.126296	0.132703	0.125825	0.120895	0.177766	0.124209	0.206676	0.159528
Os01g0336300	0.243994	0.26175	0.238742	0.239806	0.253322	0.220423	0.242754	0.258242	0.219281	0.261194	0.244267	0.268849	0.233774	0.267386	0.243752	0.264043	0.264534	0.26012	0.262921	0.267766	0.264932	0.274427
Os01g0337160	0.265514	0.287221	0.275698	0.237864	0.233264	0.237258	0.297231	0.297246	0.25967	0.282439	0.317406	0.318747	0.249837	0.352222	0.338388	0.308892	0.272477	0.306176	0.335189	0.327957	0.32284	0.314911
Os01g0337180	0.288572	0.307641	0.308229	0.252303	0.247316	0.273589	0.30846	0.31114	0.276799	0.297421	0.333504	0.336121	0.269461	0.368195	0.355117	0.331005	0.288537	0.328983	0.355535	0.347615	0.338578	0.333666
Os01g0337100	0.145488	0.152023	0.129947	0.151778	0.163575	0.119265	0.164357	0.157836	0.129633	0.152139	0.174085	0.150809	0.143821	0.165881	0.15978	0.158071	0.152345	0.143554	0.171457	0.146508	0.171564	0.169497
Os01g0337500	0.179274	0.189943	0.150156	0.183778	0.171063	0.156945	0.198625	0.165944	0.146935	0.17546	0.231874	0.19874	0.186032	0.232091	0.178069	0.173275	0.195158	0.183087	0.211925	0.191615	0.209491	0.21806
Os01g0337600	0.0596916	0.0563864	0.0531167	0.0597884	0.0585483	0.0552376	0.0562875	0.0568804	0.0567573	0.0583883	0.059174	0.0571598	0.0562276	0.0569736	0.0570923	0.0580206	0.0564525	0.0584495	0.0605574	0.0579444	0.0610585	0.0629973
Os01g0337700	0.141447	0.1311	0.101947	0.130241	0.146057	0.127651	0.147057	0.155995	0.148919	0.163445	0.169053	0.145493	0.149838	0.178538	0.147933	0.166561	0.137172	0.142527	0.145611	0.169729	0.186056	0.172349
Os01g0337900	0.131622	0.126672	0.0963333	0.133463	0.123838	0.0960391	0.139002	0.132846	0.103477	0.129054	0.126011	0.123697	0.109715	0.130373	0.124834	0.128605	0.12163	0.119199	0.132012	0.125005	0.136864	0.130867
Os01g0338000	0.193668	0.227267	0.192313	0.219455	0.20643	0.173897	0.213364	0.211884	0.19744	0.196681	0.230684	0.227907	0.184587	0.223989	0.231352	0.215834	0.210298	0.212937	0.214683	0.234116	0.230981	0.226492
Os01g0338150	0.173907	0.192732	0.130363	0.186181	0.1818	0.124106	0.21629	0.200785	0.141489	0.199135	0.200111	0.177346	0.148948	0.223183	0.195506	0.183835	0.184137	0.189237	0.179914	0.199601	0.212566	0.174107
Os01g0338100	0.180018	0.200693	0.131563	0.200298	0.18936	0.126828	0.226169	0.209321	0.146237	0.206125	0.20818	0.173943	0.151702	0.219723	0.193275	0.18184	0.188547	0.191645	0.177905	0.196202	0.206158	0.162087
Os01g0338200	0.0692399	0.0725964	0.0641827	0.0692002	0.0729363	0.0623436	0.0689726	0.0702037	0.0601537	0.0717805	0.0705168	0.0746514	0.0651187	0.0835501	0.0807966	0.0793423	0.0754347	0.0721035	0.0778003	0.0775037	0.0865083	0.0876339
Os01g0338401	0.288221	0.289207	0.226834	0.301988	0.297097	0.191976	0.326509	0.30315	0.221831	0.312285	0.321495	0.318424	0.24228	0.335887	0.2917	0.287698	0.314363	0.269809	0.320793	0.307654	0.353354	0.318166
Os01g0338600	0.125982	0.122279	0.0888003	0.136563	0.152344	0.0969686	0.15293	0.153001	0.110608	0.141259	0.160968	0.138266	0.123887	0.147901	0.120655	0.145517	0.132755	0.135179	0.146788	0.157397	0.155036	0.122516
Os01g0339400	0.3134	0.29224	0.249456	0.292562	0.294158	0.258304	0.340742	0.335179	0.295776	0.317016	0.347098	0.318774	0.280445	0.341302	0.309363	0.331407	0.296049	0.310226	0.362574	0.341634	0.349066	0.348721
Os01g0339500	0.160751	0.148175	0.103425	0.153885	0.156324	0.111523	0.160011	0.174013	0.142847	0.15086	0.180779	0.180524	0.148806	0.166377	0.159868	0.167337	0.159921	0.159694	0.175907	0.160442	0.203152	0.177916
Os01g0339600	0.0916504	0.0813207	0.0442298	0.085406	0.0939521	0.0458183	0.0936189	0.109282	0.0528488	0.0974872	0.108134	0.111473	0.0930747	0.0931706	0.0824416	0.0971931	0.0976833	0.0879446	0.0874611	0.0923526	0.11929	0.103433
Os01g0339851	0.245612	0.270142	0.180848	0.250354	0.260441	0.200831	0.270617	0.252756	0.222001	0.287953	0.263382	0.27339	0.259848	0.29552	0.24411	0.28443	0.248833	0.246792	0.261879	0.273989	0.291985	0.31225
Os01g0339900	0.198843	0.199457	0.141324	0.199285	0.219729	0.122035	0.204059	0.211242	0.140024	0.222123	0.237442	0.209084	0.176511	0.236366	0.21281	0.227282	0.210295	0.162587	0.218849	0.202448	0.219611	0.225503
Os01g0340100	0.170582	0.222399	0.119949	0.185269	0.196286	0.0908871	0.194265	0.197002	0.142444	0.223673	0.229284	0.222022	0.182662	0.214333	0.229785	0.207955	0.20446	0.216518	0.237889	0.203329	0.250299	0.237087
Os01g0340400	0.501008	0.509681	0.494227	0.482408	0.503569	0.465033	0.510813	0.493716	0.445741	0.482844	0.517966	0.525015	0.499823	0.538181	0.522531	0.529064	0.503502	0.494725	0.528043	0.530315	0.531026	0.573153
Os01g0340600	0.140313	0.128961	0.11313	0.141621	0.115493	0.122005	0.138676	0.115549	0.103255	0.143058	0.168322	0.156735	0.139207	0.154068	0.139911	0.140127	0.142159	0.150984	0.136536	0.145028	0.151574	0.160534
Os01g0341000	0.261815	0.291626	0.221584	0.301494	0.302386	0.247061	0.285822	0.312599	0.255976	0.311802	0.339374	0.318555	0.34374	0.338548	0.351299	0.332072	0.30876	0.312251	0.316299	0.331502	0.363082	0.318343
Os01g0341200	0.172071	0.169978	0.133255	0.169743	0.160701	0.151877	0.176857	0.181219	0.165516	0.180237	0.179976	0.178131	0.165434	0.209739	0.201885	0.196916	0.181539	0.172299	0.182223	0.192527	0.220463	0.199913
Os01g0341300	0.0950067	0.083833	0.0766342	0.0920234	0.0832835	0.0544817	0.0459635	0.0869777	0.0990142	0.08697	0.0844495	0.0816405	0.087297	0.0797429	0.109353	0.0882521	0.0526712	0.074858	0.0633333	0.0877919	0.0801118	0.0873078
Os01g0341750	0.398548	0.438356	0.36956	0.421177	0.426974	0.365333	0.440475	0.436532	0.364116	0.437152	0.469884	0.425734	0.412137	0.462356	0.435129	0.436592	0.402783	0.400108	0.442536	0.436232	0.448783	0.439926
Os01g0342500	0.0302424	0.0421815	0.0375035	0.0496032	0.0405704	0.0458916	0.0526619	0.0293571	0.0414623	0.0408318	0.0520056	0.0836385	0.0522284	0.0739138	0.0707726	0.0630228	0.0545993	0.0507346	0.0735098	0.0788743	0.0692743	0.0687194
Os01g0342750	0.0558966	0.0533269	0.0515381	0.0566626	0.0550858	0.0518395	0.0531955	0.056369	0.048113	0.0591566	0.0552167	0.0549445	0.057634	0.0546662	0.0553208	0.053702	0.0577835	0.0530519	0.0559154	0.0532967	0.0533673	0.0516495
Os01g0342800	0.032253	0.029708	0.0323995	0.0315142	0.0391859	0.0367511	0.0310281	0.0312365	0.0293351	0.0302889	0.0329479	0.0353003	0.0369273	0.0290282	0.0323749	0.0309479	0.0381873	0.0346447	0.0309161	0.0340157	0.0307745	0.0295371
Os01g0342900	0.144623	0.190351	0.107516	0.188685	0.169914	0.101178	0.177395	0.19308	0.133772	0.18096	0.193641	0.218238	0.151744	0.206093	0.220712	0.191757	0.157267	0.185694	0.177429	0.202393	0.199326	0.205273
Os01g0343001	0.180204	0.240357	0.129322	0.223908	0.206719	0.130768	0.211306	0.243222	0.171725	0.21565	0.232374	0.27461	0.199723	0.251017	0.26784	0.237826	0.195742	0.230906	0.213611	0.256851	0.244215	0.253496
Os01g0343100	0.17287	0.159752	0.150412	0.167528	0.159557	0.13561	0.165718	0.174729	0.154368	0.165624	0.171461	0.170709	0.14989	0.181896	0.171489	0.166286	0.159648	0.172145	0.181729	0.173414	0.17184	0.16594
Os01g0343200	0.135528	0.140589	0.0884812	0.143157	0.14824	0.0960935	0.140412	0.147934	0.121981	0.150412	0.155822	0.150911	0.117063	0.156146	0.14578	0.145997	0.132778	0.138895	0.147557	0.146134	0.163325	0.149584
Os01g0343300	0.077889	0.0856423	0.0451597	0.107134	0.114485	0.0617069	0.0956847	0.107179	0.0572262	0.0890067	0.094626	0.126084	0.0770931	0.106152	0.0920819	0.104162	0.0978168	0.0867743	0.0967444	0.0936183	0.100735	0.0921736
Os01g0343350	0.006853	0.00890432	0.00353529	0.0136141	0.0115361	0.0103214	0.00978738	0.0159644	0.00853464	0.0137472	0.00899021	0.0230663	0.0119718	0.0141287	0.0125539	0.022246	0.0185053	0.016179	0.0209826	0.0173745	0.0246997	0.0153701
Os01g0343400	0.0037594	0.00197455	0.000922266	0.0013624	0.00188442	0.00181539	0.00164159	0.000769034	0.00213395	0.00100251	0.00130548	0.00559354	0.000852152	0.0020252	0.00101508	0.00191985	0.00132485	0.00115607	0.00178072	0.00168457	0.00172674	0.00175
Os01g0343500	0.0355221	0.040345	0.0297393	0.0388357	0.0388598	0.0293199	0.0379284	0.0333044	0.0313232	0.038516	0.0388041	0.0423111	0.0371196	0.0438272	0.0409222	0.0430842	0.0441383	0.0416449	0.0429916	0.0369205	0.0431006	0.0420002
Os01g0343780	0.0473505	0.0522291	0.0361106	0.0446935	0.0440556	0.0355447	0.0472772	0.0464026	0.0390329	0.0496863	0.0497529	0.049188	0.0445472	0.0518476	0.0460471	0.0452743	0.0523838	0.0509546	0.0533712	0.0485124	0.0534448	0.0499372
Os01g0344620	0.222648	0.219288	0.194063	0.223531	0.224747	0.192696	0.220266	0.216015	0.202867	0.225629	0.229911	0.240069	0.207753	0.248547	0.236022	0.237015	0.242575	0.228987	0.235587	0.232112	0.237564	0.233098
Os01g0346400	0.124434	0.130105	0.0843215	0.13604	0.137604	0.0812002	0.154725	0.159871	0.094222	0.141946	0.148157	0.146098	0.115114	0.144724	0.139111	0.140134	0.142619	0.129275	0.126767	0.141912	0.141955	0.131767
Os01g0346250	0.106057	0.137597	0.0632229	0.119316	0.117244	0.0833645	0.1193	0.154968	0.0907311	0.110548	0.142283	0.136395	0.129299	0.11937	0.125725	0.152398	0.129835	0.120321	0.157995	0.137244	0.149892	0.138829
Os01g0346600	0.29516	0.295282	0.250182	0.295237	0.312866	0.171493	0.284666	0.302576	0.223352	0.313845	0.344896	0.312918	0.274031	0.361153	0.314307	0.345099	0.271178	0.296497	0.333743	0.309079	0.339847	0.327494
Os01g0346700	0.0401216	0.0388642	0.0437586	0.0393309	0.040034	0.0358207	0.0378355	0.0390361	0.0356638	0.0367723	0.0388215	0.042602	0.0409312	0.0349948	0.0400245	0.0417296	0.0428173	0.0426534	0.0410427	0.0397055	0.0438698	0.0381424
Os01g0346900	0.155377	0.148885	0.156326	0.136025	0.129701	0.138712	0.144871	0.139804	0.109226	0.145078	0.158856	0.152313	0.13305	0.151076	0.135929	0.130667	0.135854	0.13211	0.141294	0.128719	0.146131	0.16868
Os01g0347000	0.0892465	0.0888486	0.0776006	0.0862696	0.0795994	0.0832753	0.0895764	0.0886533	0.0850336	0.0863986	0.0941425	0.101675	0.0889887	0.100371	0.08907	0.0878618	0.0942892	0.0901155	0.0935023	0.0941742	0.110045	0.0950059
Os01g0347100	0.0624816	0.0611941	0.0589594	0.0610544	0.0609906	0.0567398	0.0670259	0.0676735	0.0617659	0.0627226	0.0644138	0.0648914	0.0612453	0.0697611	0.0578812	0.0603059	0.0667984	0.0669193	0.0654199	0.061252	0.0679618	0.0671739
Os01g0347200	0.279925	0.300511	0.18174	0.288881	0.280347	0.206297	0.310573	0.285747	0.222154	0.305328	0.295837	0.301681	0.267952	0.341432	0.318588	0.319588	0.287531	0.265853	0.311521	0.332025	0.335726	0.360733
Os01g0347300	0.137115	0.140665	0.0951697	0.142341	0.15755	0.110509	0.130366	0.150196	0.13135	0.171124	0.154165	0.166772	0.136769	0.167812	0.151877	0.184965	0.129292	0.152722	0.154319	0.173473	0.176575	0.183033
Os01g0347500	0.0499857	0.0575439	0.0251722	0.0349952	0.0601534	0.033209	0.0583826	0.0573183	0.0463068	0.0456038	0.0583419	0.0541638	0.0567637	0.0473934	0.0415827	0.0510888	0.045015	0.0522496	0.0559534	0.0522284	0.0327465	0.0487115
Os01g0347600	0.00059964	0.00088968	0.000832639	0.0381088	0.0472663	0.0164802	0.0311355	0.061753	0.0188056	0.0550245	0.000346981	0.00158646	0.00111049	0.00174368	0.0337798	0.0508059	0.044514	0.023613	0.0433041	0.0297561	0.0301624	0.000268889
Os01g0348000	0.365504	0.427368	0.326595	0.414984	0.412969	0.293321	0.442322	0.411826	0.304481	0.415135	0.434228	0.420015	0.371489	0.429572	0.39611	0.405375	0.394691	0.407373	0.449856	0.395052	0.425727	0.422579
Os01g0348600	0.102899	0.116122	0.0931262	0.116139	0.110394	0.0931679	0.118167	0.124305	0.0875328	0.131484	0.133492	0.132076	0.111967	0.137884	0.120125	0.12502	0.124613	0.115545	0.123616	0.133621	0.137336	0.133001
Os01g0348700	0.183033	0.18174	0.159613	0.212028	0.198674	0.165643	0.20086	0.182408	0.156733	0.21183	0.194313	0.185952	0.186314	0.227419	0.201962	0.202605	0.177929	0.178435	0.188948	0.199946	0.214974	0.196409
Os01g0348800	0.0556374	0.0581616	0.0427194	0.0576626	0.0633345	0.0363085	0.0693642	0.0558547	0.039238	0.0695555	0.0738969	0.079799	0.0741475	0.0944034	0.0889172	0.0858638	0.0774684	0.0715534	0.0855915	0.0742335	0.106008	0.0998483
Os01g0348900	0.0790235	0.101603	0.0949991	0.0683424	0.0877161	0.100845	0.0825511	0.0866785	0.0943348	0.0721131	0.0792513	0.0847484	0.0700283	0.0904488	0.0851879	0.0784576	0.0884798	0.106649	0.0867541	0.113227	0.0713762	0.0937473
Os01g0349000	0.308366	0.315298	0.274752	0.314824	0.318645	0.288172	0.326979	0.327094	0.299957	0.329187	0.328568	0.336548	0.301	0.350846	0.342497	0.324496	0.307261	0.305541	0.330273	0.347913	0.345955	0.335167
Os01g0349400	0.0673626	0.0699725	0.0545856	0.0773102	0.0723572	0.0534627	0.0773736	0.0767566	0.0572844	0.0755998	0.0860636	0.0813026	0.0625957	0.0876665	0.0800306	0.0835443	0.0711374	0.0721057	0.0830557	0.0712295	0.0857615	0.082761
Os01g0349600	0.314343	0.355607	0.244762	0.342638	0.39141	0.24682	0.344251	0.345546	0.257535	0.342571	0.369551	0.401632	0.338724	0.400921	0.370229	0.378748	0.338808	0.33789	0.359803	0.375617	0.39072	0.328869
Os01g0349800	0.119111	0.13588	0.0978051	0.135841	0.136932	0.103601	0.152258	0.147952	0.112168	0.147733	0.146224	0.14541	0.129947	0.166226	0.14848	0.160774	0.145406	0.144177	0.152435	0.140471	0.175073	0.169297
Os01g0350000	0.25153	0.248975	0.192315	0.260604	0.21834	0.183259	0.258393	0.259282	0.226153	0.246471	0.265997	0.287287	0.258108	0.253321	0.264693	0.257489	0.250158	0.268018	0.254365	0.252391	0.256191	0.266885
Os01g0350100	0.162201	0.14818	0.12048	0.135525	0.151082	0.10638	0.148239	0.141551	0.139237	0.145537	0.149561	0.14919	0.155553	0.172349	0.165909	0.15099	0.158991	0.150927	0.14988	0.166306	0.173208	0.160628
Os01g0350300	0.00388327	0.00287996	0.00298424	0.0033541	0.00308008	0.00338101	0.00267702	0.00303239	0.00277464	0.00277953	0.003898	0.0030571	0.00354484	0.00295114	0.00166292	0.00160716	0.00317386	0.0042855	0.00344553	0.00305016	0.00242892	0.00301171
Os01g0350500	0.201206	0.186757	0.150303	0.195204	0.19053	0.134084	0.194849	0.214552	0.164017	0.190762	0.231466	0.215299	0.183094	0.259601	0.20474	0.223311	0.192983	0.181628	0.226314	0.191402	0.24956	0.211041
Os01g0350900	0.100834	0.118629	0.098001	0.108932	0.112485	0.0863349	0.121557	0.127341	0.109014	0.109132	0.128465	0.1296	0.102312	0.129136	0.131198	0.134574	0.108719	0.122038	0.123366	0.120848	0.133015	0.137003
Os01g0351100	0.0431827	0.0454136	0.0423466	0.045376	0.0473062	0.0427737	0.0446192	0.0444969	0.0406404	0.0481219	0.0437865	0.0479374	0.0435605	0.0456322	0.0447858	0.0470726	0.0495657	0.0453845	0.0455257	0.0441275	0.0451685	0.0428661
Os01g0351200	0.0713112	0.0765552	0.0643156	0.0833682	0.0747909	0.0635582	0.0771321	0.079773	0.0675066	0.0776689	0.0914095	0.0835005	0.0769382	0.0849765	0.0834416	0.0795638	0.0903546	0.0815757	0.094637	0.0783708	0.0923838	0.087331
Os01g0351300	0.21926	0.281595	0.192212	0.279782	0.262436	0.172926	0.258773	0.287458	0.213646	0.301278	0.323318	0.246821	0.23573	0.264036	0.238481	0.275075	0.24238	0.1985	0.280712	0.264004	0.287701	0.277795
Os01g0351500	0.115592	0.132487	0.0847342	0.127833	0.120144	0.0860265	0.115207	0.122635	0.0811698	0.125283	0.126556	0.155934	0.11319	0.13474	0.133853	0.136025	0.122366	0.121238	0.139962	0.137516	0.156253	0.139347
Os01g0351800	0.194369	0.216654	0.123598	0.210323	0.193438	0.114506	0.241364	0.226608	0.166677	0.234863	0.240075	0.205871	0.183615	0.237744	0.217542	0.208414	0.222935	0.208161	0.201985	0.200445	0.218271	0.21901
Os01g0352100	0.278681	0.306786	0.246315	0.295742	0.295132	0.245175	0.305681	0.311584	0.246263	0.307232	0.337044	0.326636	0.255049	0.347629	0.322642	0.328046	0.294158	0.294553	0.323377	0.321838	0.343053	0.352651
Os01g0352200	0.350022	0.367602	0.318982	0.358477	0.372539	0.309744	0.358349	0.379778	0.304966	0.349608	0.390174	0.388519	0.296359	0.407934	0.370099	0.379766	0.352354	0.348378	0.389961	0.37828	0.411404	0.413327
Os01g0353400	0.145461	0.142584	0.114209	0.164435	0.140585	0.113068	0.159029	0.159742	0.125216	0.176899	0.174595	0.166457	0.156524	0.19002	0.184831	0.141227	0.147491	0.149734	0.15209	0.162938	0.190636	0.17641
Os01g0353501	0.147446	0.14396	0.116469	0.167506	0.141508	0.117466	0.164612	0.163532	0.126927	0.1801	0.175505	0.167214	0.160383	0.19403	0.189553	0.142906	0.149256	0.151344	0.153969	0.166246	0.192119	0.17839
Os01g0353600	0.256354	0.24415	0.175691	0.27088	0.261378	0.193979	0.277317	0.274369	0.204966	0.263685	0.30139	0.273301	0.238755	0.284866	0.245235	0.245823	0.265439	0.210824	0.27605	0.279572	0.27282	0.277104
Os01g0353633	0.316919	0.29124	0.233291	0.320784	0.317422	0.265188	0.326505	0.314925	0.25585	0.315813	0.356539	0.313744	0.298529	0.323334	0.294647	0.265842	0.304464	0.238325	0.3147	0.343566	0.312582	0.331563
Os01g0353900	0.251492	0.280196	0.195108	0.277448	0.275792	0.18393	0.238693	0.27991	0.219258	0.263872	0.345104	0.299524	0.282449	0.293289	0.275418	0.281308	0.266433	0.254275	0.311744	0.303339	0.311227	0.283523
Os01g0354175	0.19371	0.209922	0.160123	0.215168	0.17957	0.169939	0.2133	0.224764	0.190708	0.21875	0.223856	0.207715	0.200622	0.21771	0.197907	0.195146	0.204155	0.202674	0.194937	0.23548	0.201304	0.212307
Os01g0354200	0.0984325	0.104267	0.0867546	0.103375	0.0927957	0.0794754	0.109089	0.111207	0.0917515	0.109409	0.103193	0.106189	0.102888	0.111422	0.105726	0.107731	0.107267	0.105325	0.103027	0.117846	0.108487	0.112211
Os01g0354450	0.109177	0.103984	0.0916013	0.0895422	0.103842	0.0751382	0.118102	0.111097	0.0882278	0.110212	0.087897	0.108698	0.118177	0.120432	0.105517	0.118518	0.123206	0.093397	0.110444	0.127319	0.122745	0.120491
Os01g0354700	0.218418	0.233246	0.176578	0.253867	0.250435	0.159761	0.270589	0.238059	0.179972	0.254851	0.283139	0.250863	0.185301	0.285612	0.239929	0.280611	0.212863	0.211257	0.258202	0.25574	0.275841	0.23562
Os01g0355100	0.159543	0.174305	0.126861	0.170181	0.163977	0.130576	0.167553	0.184171	0.136123	0.160854	0.193317	0.189961	0.156063	0.222741	0.188074	0.200533	0.162846	0.17124	0.208091	0.182605	0.236993	0.221913
Os01g0355175	0.106676	0.121871	0.0821741	0.121843	0.121019	0.0859601	0.126773	0.133122	0.0886393	0.119012	0.131552	0.125546	0.104476	0.152777	0.124172	0.150932	0.121683	0.130726	0.154711	0.128034	0.163557	0.153243
Os01g0355250	0.24675	0.310893	0.228527	0.2913	0.314739	0.179722	0.295398	0.285654	0.216385	0.308241	0.356343	0.264845	0.267375	0.331193	0.298659	0.299108	0.283899	0.26185	0.277262	0.283688	0.317482	0.295878
Os01g0355400	0.278016	0.30287	0.287698	0.32453	0.309942	0.267652	0.319295	0.328234	0.271967	0.333431	0.343033	0.326737	0.300582	0.349818	0.343611	0.332768	0.305891	0.310721	0.323788	0.342135	0.3687	0.354556
Os01g0355500	0.0988575	0.10367	0.0820633	0.103978	0.112064	0.0775816	0.103974	0.11299	0.0916016	0.100643	0.10703	0.114201	0.0921782	0.111898	0.111211	0.112998	0.0942537	0.0929345	0.114921	0.112396	0.127108	0.109768
Os01g0355600	0.0556869	0.0584899	0.0550021	0.0596582	0.0581584	0.0565344	0.0622375	0.0583676	0.0559829	0.0593528	0.0631732	0.0616257	0.0581733	0.0597618	0.0577192	0.0603128	0.0615449	0.0578117	0.0567495	0.058216	0.0585066	0.0572432
Os01g0355700	0.118925	0.117475	0.135333	0.143764	0.103074	0.12611	0.1102	0.128975	0.139	0.108816	0.138572	0.127656	0.115283	0.120012	0.145494	0.116533	0.128324	0.115755	0.136084	0.125555	0.118034	0.145378
Os01g0355800	0.159258	0.164924	0.139762	0.157963	0.145881	0.14135	0.149376	0.152676	0.133836	0.146159	0.166047	0.177399	0.139777	0.207023	0.186613	0.186252	0.141151	0.163742	0.193969	0.192964	0.200428	0.176108
Os01g0355900	0.0678611	0.072401	0.0575992	0.0805199	0.0717953	0.0687379	0.0917798	0.0782128	0.0625303	0.0820999	0.0901903	0.0784616	0.0717033	0.0979662	0.0872174	0.0741203	0.0847478	0.0781967	0.0847958	0.0822143	0.1025	0.0978466
Os01g0356400	0.19542	0.225873	0.137024	0.228094	0.210631	0.143783	0.217311	0.205878	0.161486	0.23612	0.249065	0.228494	0.19785	0.238873	0.220839	0.229643	0.218824	0.203493	0.227439	0.220811	0.245471	0.224196
Os01g0356500	0.114188	0.136229	0.105466	0.124556	0.125893	0.097344	0.124104	0.141545	0.109218	0.148346	0.15167	0.143214	0.125382	0.148165	0.125357	0.131866	0.128264	0.117389	0.14228	0.13627	0.155891	0.14898
Os01g0356800	0.228322	0.227319	0.201887	0.228358	0.221022	0.199365	0.225	0.229714	0.201567	0.227598	0.235064	0.236663	0.213056	0.240058	0.230754	0.224874	0.225018	0.226425	0.233013	0.220276	0.23249	0.235903
Os01g0356900	0.173503	0.171792	0.152894	0.176288	0.172492	0.151495	0.170336	0.194417	0.149519	0.207253	0.194231	0.198569	0.152728	0.197212	0.200013	0.184397	0.173266	0.166401	0.18426	0.189083	0.204311	0.183872
Os01g0357100	0.0825035	0.0974764	0.0831671	0.102585	0.0895257	0.0760141	0.0835968	0.0844713	0.0819828	0.0830682	0.0898367	0.0728174	0.0937017	0.0926239	0.0945708	0.0927187	0.0903784	0.0912057	0.0925223	0.0892169	0.0879357	0.0825495
Os01g0357150	0.0826606	0.0968442	0.0829592	0.10274	0.0896368	0.0755106	0.0830816	0.0843887	0.0817179	0.0831696	0.0893954	0.0715577	0.0936304	0.0911027	0.0941597	0.0923307	0.0900799	0.0892771	0.0916091	0.0883025	0.0867176	0.0809802
Os01g0357200	0.00820152	0.00526316	0.00895055	0.0143392	0.0187225	0.010108	0.0121629	0.0307868	0.0163142	0.0060698	0.0193512	0.00596659	0.0111229	0.00961539	0.0154122	0.00184332	0.0199377	0.0137212	0.0212389	0.0189366	0.0173757	0.012285
Os01g0357400	0.141512	0.148527	0.11589	0.158681	0.142087	0.132323	0.144995	0.129394	0.131871	0.142188	0.131243	0.156987	0.149234	0.157426	0.161238	0.141646	0.138486	0.155964	0.164925	0.143268	0.155011	0.151702
Os01g0357500	0.29819	0.247606	0.201581	0.27229	0.326975	0.19056	0.236177	0.284302	0.223883	0.284696	0.301892	0.284094	0.251175	0.326357	0.306927	0.298743	0.265883	0.220586	0.332758	0.360503	0.34649	0.322762
Os01g0357800	0.169346	0.206047	0.125233	0.193782	0.198107	0.120747	0.211849	0.206268	0.136161	0.211132	0.200043	0.20777	0.172372	0.226012	0.21317	0.201221	0.192829	0.18192	0.2081	0.206019	0.222571	0.214079
Os01g0357900	0.164523	0.224554	0.131235	0.213297	0.247213	0.131321	0.223408	0.207722	0.143787	0.200802	0.244361	0.197735	0.175382	0.228144	0.228117	0.239288	0.244295	0.191649	0.222405	0.217485	0.236349	0.22068
Os01g0358100	0.000982747	0.000906344	0.00133006	0.00135152	0.00108916	0.00175824	0.00119976	0.00125348	0.000863026	0.000876314	0.000538406	0.00171803	0.000847188	0.00170862	0.00107527	0.000901713	0.00100351	0.00168512	0.00127113	0.000611995	0.00188654	0.00118568
Os01g0358300	0.0793401	0.0948377	0.0656545	0.0964227	0.100628	0.0706318	0.0972386	0.0996473	0.078886	0.0981675	0.108263	0.0986479	0.0870849	0.104854	0.0965087	0.101683	0.0988716	0.0889355	0.100077	0.104045	0.119796	0.106103
Os01g0358400	0.144067	0.173293	0.0864438	0.174444	0.179398	0.1108	0.169328	0.192851	0.120213	0.175857	0.187219	0.177318	0.152239	0.195306	0.177958	0.187601	0.172296	0.137683	0.180714	0.199374	0.228382	0.195304
Os01g0358551	0.10389	0.162408	0.0618416	0.141861	0.152428	0.0907256	0.136068	0.160791	0.0842006	0.156509	0.146787	0.153288	0.129874	0.162274	0.141047	0.148192	0.160967	0.103389	0.147491	0.167721	0.207068	0.155552
Os01g0358700	0.00336862	0.00326397	0.0020479	0.00585347	0.00398406	0.00189337	0.00118507	0.00349582	0.0065782	0.00632911	0.00504808	0.00366771	0.00334355	0.00386349	0.00519542	0.00558577	0.00193088	0.0023768	0.00216732	0.00568182	0.00595238	0.00484027
Os01g0358800	0.361989	0.365675	0.326112	0.35312	0.341711	0.333073	0.379871	0.374141	0.313843	0.351171	0.378959	0.37769	0.338087	0.376554	0.360677	0.351492	0.353223	0.351138	0.39527	0.373079	0.382017	0.378414
Os01g0358900	0.435323	0.425026	0.388388	0.415549	0.411552	0.354828	0.42163	0.447394	0.354107	0.420208	0.441398	0.448204	0.407374	0.441111	0.39656	0.414397	0.415186	0.412597	0.45693	0.436959	0.438662	0.452156
Os01g0359400	0.101658	0.109128	0.0598734	0.107408	0.0786141	0.0659254	0.116389	0.117682	0.0759708	0.11826	0.132511	0.12001	0.103145	0.148755	0.115093	0.118994	0.116446	0.109935	0.126643	0.138341	0.125846	0.125934
Os01g0359600	0.110983	0.143449	0.0732396	0.110501	0.115293	0.0726925	0.139052	0.139565	0.0737075	0.108191	0.131665	0.148523	0.109232	0.174805	0.116251	0.130455	0.119281	0.102087	0.143837	0.114562	0.141243	0.129068
Os01g0359800	0.078852	0.0779556	0.068683	0.0840038	0.0764357	0.0706224	0.0841275	0.082044	0.0747091	0.0810402	0.0855634	0.0683193	0.0727315	0.0797643	0.0822089	0.0825818	0.0865151	0.0816629	0.0843429	0.094914	0.0903769	0.0796527
Os01g0360100	0.21152	0.218728	0.170685	0.219637	0.216998	0.162849	0.225474	0.214539	0.178153	0.230072	0.246604	0.227591	0.207357	0.240838	0.224838	0.217238	0.217534	0.22109	0.243274	0.231793	0.236993	0.236224
Os01g0360150	0.18137	0.196874	0.130464	0.199361	0.216584	0.150355	0.208006	0.176389	0.153273	0.228814	0.242223	0.211513	0.193713	0.233182	0.204911	0.199172	0.206084	0.204493	0.225428	0.220064	0.242399	0.235426
Os01g0360200	0.0734499	0.0720841	0.070375	0.0685536	0.077885	0.0712289	0.0750562	0.0857812	0.0858449	0.0729655	0.0652994	0.079417	0.0734019	0.0760834	0.0769644	0.0755156	0.0769834	0.0759572	0.0820539	0.0736954	0.0914259	0.0792228
Os01g0360333	0.0991684	0.0981267	0.0832371	0.0952514	0.105932	0.0830132	0.10441	0.123333	0.104563	0.111217	0.0928744	0.104718	0.0982546	0.101021	0.0988883	0.0995576	0.103563	0.0930775	0.108776	0.0985922	0.119604	0.0997438
Os01g0360600	0.192946	0.217701	0.158736	0.220279	0.227923	0.141812	0.221207	0.214286	0.155147	0.220906	0.256752	0.215994	0.187214	0.247163	0.218104	0.228946	0.216024	0.197301	0.227365	0.222575	0.246839	0.237321
Os01g0361000	0.230394	0.252183	0.178405	0.210878	0.214885	0.178319	0.232678	0.238809	0.188191	0.244326	0.258758	0.223485	0.207487	0.28365	0.243515	0.265238	0.224775	0.218475	0.251522	0.268785	0.299464	0.302324
Os01g0361500	0.130938	0.128383	0.1038	0.130734	0.106667	0.0978232	0.122414	0.113566	0.103708	0.118138	0.13342	0.129894	0.109953	0.15035	0.145343	0.140741	0.12128	0.123385	0.117585	0.132905	0.142538	0.14415
Os01g0361700	0.200941	0.176748	0.155992	0.200289	0.196357	0.180988	0.163858	0.227054	0.165435	0.213193	0.221394	0.210796	0.175482	0.224269	0.22637	0.228626	0.18256	0.207846	0.22373	0.223417	0.248784	0.215862
Os01g0361800	0.109459	0.137811	0.0806554	0.147711	0.12816	0.0670169	0.139961	0.131968	0.0855553	0.128953	0.136838	0.135449	0.108057	0.151498	0.129553	0.117437	0.125849	0.123005	0.131223	0.134494	0.150026	0.148261
Os01g0362000	0.154438	0.153276	0.120965	0.16081	0.159456	0.120861	0.160354	0.156981	0.1103	0.14955	0.176717	0.1751	0.137562	0.179138	0.151455	0.174252	0.167042	0.134365	0.161404	0.167747	0.17238	0.156447
Os01g0362100	0.0640362	0.071038	0.0475425	0.0718528	0.0722806	0.0475643	0.0668058	0.0753494	0.0601209	0.0752616	0.0783128	0.0737654	0.0632544	0.0822222	0.0795435	0.0749472	0.0676127	0.0658068	0.0767791	0.073892	0.0817108	0.0751566
Os01g0362400	0.464755	0.484701	0.462121	0.505103	0.460008	0.459926	0.490361	0.48968	0.461449	0.484185	0.538914	0.489961	0.434208	0.555115	0.513642	0.513616	0.462025	0.482997	0.509719	0.538422	0.544338	0.549599
Os01g0362533	0.261601	0.230661	0.16534	0.281028	0.257905	0.19179	0.257465	0.246327	0.199051	0.28464	0.294316	0.283563	0.237039	0.327076	0.284017	0.292099	0.248683	0.243166	0.288816	0.310957	0.299162	0.292852
Os01g0362800	0.111067	0.135329	0.108367	0.135771	0.132617	0.0820468	0.129271	0.132345	0.0812438	0.13337	0.148384	0.147118	0.110911	0.152841	0.117816	0.113179	0.143054	0.108727	0.139141	0.117419	0.136162	0.105734
Os01g0363000	0.374422	0.419285	0.367428	0.397715	0.409188	0.350395	0.39208	0.41681	0.351139	0.425627	0.416969	0.403309	0.415246	0.428992	0.44541	0.435683	0.375873	0.388339	0.387373	0.43572	0.453207	0.439614
Os01g0363300	0.134144	0.139501	0.109554	0.165042	0.1504	0.093481	0.155718	0.164703	0.101173	0.148187	0.153531	0.1698	0.131798	0.182762	0.168137	0.163872	0.151442	0.142324	0.173935	0.177293	0.193347	0.180062
Os01g0363500	0.0807985	0.0959187	0.0692926	0.0908263	0.088158	0.0637791	0.0955218	0.101049	0.0677193	0.091791	0.0957274	0.0966817	0.0718191	0.0981224	0.0935683	0.120404	0.0895148	0.0782279	0.0939786	0.100175	0.115222	0.121197
Os01g0363600	0.0143759	0.0116966	0.0168052	0.0114965	0.0126931	0.0175143	0.0109822	0.0130262	0.0139989	0.0144953	0.0111481	0.0133225	0.0156043	0.00994644	0.0147069	0.0145011	0.00998279	0.0150204	0.0130232	0.0122642	0.0114566	0.0129573
Os01g0363900	0.124741	0.134405	0.112624	0.15904	0.148375	0.111504	0.153804	0.14942	0.108871	0.155723	0.187022	0.139565	0.121913	0.174804	0.180206	0.169335	0.135838	0.126092	0.15126	0.168538	0.191966	0.189707
Os01g0363950	0.213996	0.23117	0.215586	0.267916	0.263516	0.220108	0.275052	0.286221	0.184844	0.272991	0.320105	0.238437	0.20409	0.300915	0.327965	0.307814	0.233982	0.232694	0.263301	0.317123	0.335485	0.343515
Os01g0364000	0.0548065	0.0511075	0.041563	0.0447959	0.042654	0.0475848	0.050171	0.0424892	0.0413984	0.0411499	0.0405944	0.0472449	0.0491496	0.0472588	0.0441333	0.0427459	0.0549385	0.0472951	0.041973	0.0416841	0.0398039	0.035803
Os01g0364100	0.0649224	0.0551967	0.0544981	0.0562625	0.0545919	0.0610395	0.060737	0.0534798	0.0535479	0.0572526	0.0537011	0.056769	0.0578085	0.0565288	0.0575925	0.0568262	0.0606879	0.0600286	0.0567219	0.0589402	0.056933	0.050998
Os01g0364400	0.292978	0.290408	0.272321	0.297293	0.29218	0.253613	0.294781	0.292099	0.260157	0.294776	0.312127	0.301441	0.277251	0.338149	0.320957	0.312546	0.283548	0.291812	0.310428	0.312032	0.341525	0.332294
Os01g0364450	0.33757	0.290486	0.165793	0.359689	0.362324	0.192255	0.351601	0.311111	0.194738	0.349219	0.392645	0.350206	0.28893	0.331065	0.332541	0.354381	0.305738	0.216705	0.354915	0.319061	0.37313	0.361354
Os01g0364800	0.197127	0.221418	0.171906	0.219604	0.20496	0.166936	0.218763	0.214911	0.168978	0.211589	0.22594	0.213314	0.199145	0.26929	0.236397	0.22211	0.205934	0.213628	0.227418	0.220066	0.252239	0.238214
Os01g0364900	0.13573	0.165376	0.0839613	0.192824	0.187735	0.064129	0.170605	0.153834	0.117429	0.193362	0.23607	0.189883	0.135924	0.208651	0.16208	0.160169	0.179909	0.158055	0.1673	0.180729	0.218989	0.199261
Os01g0365000	0.159497	0.169554	0.127162	0.162586	0.148676	0.121826	0.175849	0.176855	0.128754	0.14964	0.182727	0.178653	0.157046	0.179528	0.16393	0.15896	0.159424	0.149682	0.176728	0.162849	0.177781	0.185953
Os01g0365300	0.204	0.296984	0.205591	0.218534	0.23823	0.179021	0.221482	0.222778	0.190226	0.237155	0.30428	0.238249	0.262462	0.278406	0.227943	0.244162	0.211384	0.223449	0.301476	0.229293	0.238167	0.236627
Os01g0366100	0.104785	0.106226	0.119959	0.113192	0.117872	0.106193	0.112286	0.108939	0.11478	0.116468	0.120166	0.127298	0.0973419	0.119819	0.117906	0.121049	0.106709	0.106477	0.119363	0.108369	0.120428	0.116142
Os01g0366300	0.140275	0.14873	0.098944	0.142536	0.150321	0.093517	0.15447	0.153942	0.107714	0.169253	0.169129	0.156482	0.12767	0.190294	0.158067	0.179075	0.149156	0.147626	0.178662	0.177952	0.190966	0.165201
Os01g0366400	0.121474	0.127085	0.0806855	0.120235	0.138519	0.0791352	0.140017	0.135655	0.0943166	0.153617	0.155369	0.138496	0.110189	0.173729	0.134868	0.161976	0.122988	0.126779	0.164573	0.152492	0.172442	0.148656
Os01g0366501	0.132626	0.136342	0.120586	0.136722	0.126262	0.113891	0.133985	0.132381	0.113154	0.134702	0.142177	0.149827	0.118924	0.162145	0.149967	0.157351	0.125079	0.152003	0.156303	0.150429	0.156646	0.158983
Os01g0367100	0.123516	0.130498	0.107183	0.145091	0.147905	0.0925776	0.14827	0.141242	0.0968672	0.147281	0.160337	0.142342	0.130583	0.151024	0.150406	0.165779	0.131517	0.139473	0.160257	0.143598	0.166256	0.15229
Os01g0367300	0.0626493	0.071797	0.0623008	0.0634247	0.0646058	0.070944	0.0720858	0.0716319	0.0642605	0.063386	0.0753879	0.0739873	0.060927	0.0817183	0.0729106	0.073379	0.0717006	0.0768744	0.0791608	0.0763164	0.0828067	0.0844867
Os01g0367400	0.0818743	0.0850605	0.0533038	0.0804053	0.0828025	0.0442072	0.0752908	0.0927642	0.0460615	0.0916289	0.0909091	0.0860609	0.0743159	0.105699	0.0749984	0.0861983	0.0763977	0.069099	0.0877906	0.0816011	0.100162	0.0910767
Os01g0367500	0.377394	0.396079	0.38117	0.384788	0.386325	0.348647	0.385053	0.415725	0.347854	0.396898	0.388094	0.391333	0.376113	0.414457	0.417775	0.403471	0.377635	0.359275	0.396108	0.419032	0.424867	0.403857
Os01g0367700	0.188385	0.207618	0.152674	0.204628	0.215282	0.146293	0.221172	0.224076	0.159298	0.216541	0.248726	0.210804	0.184607	0.237289	0.209264	0.220918	0.228285	0.180638	0.218572	0.230556	0.237898	0.214823
Os01g0367900	0.107885	0.114545	0.0955369	0.118598	0.113018	0.0908933	0.125612	0.109255	0.101931	0.119511	0.115704	0.12589	0.108359	0.112489	0.121525	0.118812	0.116079	0.113511	0.118599	0.116834	0.132185	0.120147
Os01g0368000	0.201499	0.23721	0.151126	0.239227	0.2381	0.148566	0.221053	0.244196	0.194161	0.248352	0.268035	0.253231	0.218867	0.276399	0.231656	0.257225	0.252821	0.247014	0.254169	0.273662	0.268487	0.258129
Os01g0368500	0.310973	0.303359	0.310446	0.32499	0.328851	0.274759	0.328376	0.32234	0.293689	0.327626	0.36443	0.332922	0.301526	0.365998	0.33658	0.329924	0.309069	0.323721	0.350241	0.335701	0.35481	0.343011
Os01g0368600	0.434096	0.45379	0.431303	0.458088	0.447647	0.383903	0.42338	0.439257	0.433275	0.451449	0.472326	0.469188	0.450711	0.48271	0.455812	0.448875	0.424025	0.43142	0.477556	0.479868	0.450631	0.464935
Os01g0368700	0.148023	0.119068	0.106121	0.122809	0.149292	0.119628	0.13046	0.130398	0.104472	0.127778	0.141917	0.160463	0.139368	0.146269	0.115392	0.12162	0.137009	0.115458	0.131021	0.134363	0.160835	0.149227
Os01g0368900	0.0236015	0.0196476	0.0178297	0.0190265	0.0184952	0.0215631	0.0247876	0.0185289	0.0166964	0.014284	0.00950606	0.0329937	0.0263845	0.0258833	0.0211126	0.02442	0.0170316	0.0304105	0.037996	0.0150572	0.0193342	0.0281218
Os01g0369000	0.0974511	0.098526	0.0778015	0.10393	0.107841	0.0758216	0.101365	0.105058	0.0916046	0.101141	0.118577	0.116509	0.0907636	0.11029	0.111048	0.114846	0.102855	0.106641	0.111649	0.102133	0.125145	0.111351
Os01g0369200	0.118525	0.125019	0.0874218	0.117934	0.103602	0.096077	0.121554	0.110096	0.0789421	0.121033	0.121621	0.131207	0.110086	0.12692	0.121467	0.104054	0.126197	0.10444	0.111152	0.108311	0.12653	0.135616
Os01g0369300	0.0972563	0.123069	0.0568666	0.114473	0.110832	0.0593152	0.116473	0.125125	0.0743953	0.133427	0.130245	0.147645	0.091455	0.140547	0.104963	0.123764	0.110886	0.108904	0.14412	0.113482	0.137927	0.123709
Os01g0369366	0.0289034	0.0292566	0.0231168	0.0271423	0.026721	0.0207044	0.0226967	0.0275572	0.0267755	0.0352673	0.0250794	0.0242618	0.0329949	0.0252472	0.0190427	0.0182371	0.0217443	0.0196675	0.0177253	0.0188872	0.0222027	0.0165617
Os01g0369500	0.282066	0.251791	0.204745	0.258248	0.25165	0.201366	0.271355	0.288967	0.225574	0.269084	0.288535	0.27663	0.261985	0.285911	0.272274	0.251335	0.253869	0.232919	0.270583	0.300817	0.309473	0.295352
Os01g0369600	0.0383763	0.0451405	0.0393777	0.0371534	0.0357197	0.046407	0.0351822	0.0364094	0.0377561	0.0379623	0.0397866	0.0401924	0.0396796	0.0429933	0.0378081	0.0389571	0.0443668	0.0390691	0.0398565	0.0377478	0.0328038	0.0397363
Os01g0369700	0.197282	0.176497	0.168221	0.203478	0.177984	0.154246	0.197088	0.225697	0.165057	0.206293	0.186571	0.239986	0.197536	0.246377	0.234583	0.215225	0.177701	0.20664	0.202601	0.243139	0.228179	0.248408
Os01g0369800	0.266464	0.239393	0.224437	0.285975	0.240114	0.205604	0.283688	0.305509	0.228096	0.284554	0.260699	0.317701	0.274747	0.309531	0.318056	0.293127	0.254408	0.273916	0.289809	0.316268	0.305988	0.33305
Os01g0369900	0.280279	0.27772	0.24097	0.281658	0.282743	0.222043	0.304125	0.283984	0.230016	0.304036	0.323603	0.326407	0.229168	0.340822	0.335925	0.32367	0.268818	0.299328	0.308035	0.347535	0.344676	0.338814
Os01g0369950	0.281065	0.279726	0.247056	0.282689	0.284296	0.22457	0.306909	0.283164	0.232997	0.305689	0.323747	0.327262	0.231318	0.340999	0.338703	0.324704	0.268166	0.30192	0.307829	0.344909	0.346506	0.340338
Os01g0370000	0.155959	0.164706	0.138447	0.136614	0.156555	0.122316	0.16972	0.139999	0.116081	0.16505	0.155787	0.185508	0.141119	0.190423	0.191301	0.182026	0.143922	0.178999	0.19078	0.186346	0.203801	0.178149
Os01g0370200	0.322472	0.343289	0.245953	0.344096	0.345368	0.250937	0.372187	0.342958	0.277435	0.31889	0.374499	0.350678	0.315442	0.371365	0.328632	0.320482	0.366995	0.313833	0.370101	0.372564	0.378581	0.335455
Os01g0370400	0.217976	0.235486	0.148007	0.230547	0.225472	0.162584	0.251465	0.215507	0.177551	0.212208	0.253877	0.229234	0.216613	0.252796	0.215112	0.20656	0.257347	0.202439	0.234607	0.24611	0.275059	0.217
Os01g0370600	0.159442	0.183827	0.136052	0.160665	0.182858	0.135834	0.190407	0.183031	0.14593	0.164205	0.179493	0.183681	0.170141	0.199133	0.177706	0.204702	0.179654	0.195033	0.208682	0.17188	0.214278	0.215456
Os01g0370900	0.104305	0.111918	0.0917389	0.0979389	0.0898916	0.0866732	0.0968274	0.0978001	0.0863781	0.0916178	0.0939627	0.110803	0.102274	0.103087	0.0933605	0.0949308	0.102238	0.0993013	0.0981576	0.0947757	0.0976498	0.105144
Os01g0371200	0.162861	0.16788	0.134657	0.18034	0.18653	0.132902	0.189015	0.161817	0.143087	0.175438	0.172202	0.192312	0.160135	0.192431	0.171651	0.18948	0.162698	0.172166	0.180775	0.180958	0.18916	0.17341
Os01g0371300	0.160354	0.163805	0.131821	0.178666	0.184658	0.129861	0.1896	0.157976	0.139411	0.171336	0.168836	0.188441	0.155834	0.189462	0.167314	0.184343	0.159232	0.168752	0.176045	0.177286	0.185011	0.168382
Os01g0371400	0.170557	0.190064	0.140088	0.212415	0.189234	0.145459	0.204482	0.201856	0.143979	0.207232	0.218913	0.232187	0.169215	0.250592	0.246885	0.243644	0.186245	0.22838	0.226981	0.248952	0.261812	0.223022
Os01g0371500	0.0787282	0.0921027	0.0588647	0.0875629	0.0733688	0.0547847	0.0947057	0.104796	0.0502659	0.091208	0.0949773	0.113023	0.0721786	0.114375	0.0978455	0.111189	0.0688291	0.0950363	0.10484	0.108871	0.111472	0.0987971
Os01g0372100	0.109209	0.114785	0.119844	0.114351	0.120041	0.114054	0.123277	0.12956	0.116056	0.110183	0.123735	0.116981	0.110692	0.141072	0.13062	0.128552	0.114863	0.125961	0.132509	0.131752	0.136698	0.138032
Os01g0372350	0.242123	0.182374	0.184146	0.213571	0.206138	0.170863	0.202991	0.220871	0.157268	0.238927	0.236275	0.246086	0.184989	0.233076	0.214312	0.17947	0.218379	0.177935	0.180181	0.197947	0.230146	0.260415
Os01g0372400	0.0426093	0.0457696	0.0273688	0.0433523	0.0409629	0.0286037	0.0427594	0.0520106	0.0296877	0.0495331	0.065906	0.0491555	0.0617809	0.0627447	0.0523783	0.075306	0.0471434	0.0473487	0.0643236	0.0561503	0.0518037	0.0556678
Os01g0372450	0.0407537	0.0458051	0.0269338	0.0405823	0.0394526	0.0277895	0.0377625	0.0497097	0.0279619	0.0466376	0.0591586	0.0478372	0.0614422	0.0606822	0.0502233	0.0757504	0.0470946	0.0460824	0.0601793	0.0552526	0.0480658	0.0538857
Os01g0372500	0.0862927	0.0984777	0.0619163	0.108477	0.0938776	0.0787413	0.0999771	0.0886595	0.0818833	0.114273	0.129543	0.1268	0.103217	0.136364	0.12177	0.128915	0.102752	0.123296	0.13322	0.113312	0.14109	0.124624
Os01g0372700	0.131994	0.151023	0.111374	0.148406	0.156376	0.112179	0.152695	0.14914	0.127089	0.141301	0.164195	0.145279	0.131804	0.155441	0.14501	0.144261	0.14854	0.134165	0.14446	0.152065	0.177842	0.150048
Os01g0372866	0.118319	0.141217	0.102103	0.136779	0.148843	0.0998354	0.142726	0.141341	0.114799	0.130347	0.154269	0.131043	0.121052	0.144398	0.133362	0.134634	0.137067	0.124383	0.129113	0.140842	0.163814	0.138603
Os01g0373200	0.259475	0.277824	0.254647	0.258814	0.264388	0.237909	0.270922	0.284522	0.235368	0.265448	0.287074	0.263001	0.257862	0.296816	0.285934	0.26718	0.270142	0.267778	0.258331	0.28013	0.283701	0.28891
Os01g0373400	0.08549	0.095579	0.0591532	0.0794675	0.0811658	0.0745062	0.0781541	0.111871	0.0795477	0.0813408	0.0839453	0.0822994	0.0903553	0.0846774	0.081242	0.0766309	0.0876781	0.0765789	0.0862083	0.0926787	0.077618	0.0840264
Os01g0373500	0.180469	0.227412	0.0957421	0.208936	0.181796	0.121375	0.232853	0.21899	0.131811	0.248837	0.288422	0.235719	0.178638	0.234145	0.210234	0.198338	0.197886	0.165724	0.200024	0.219635	0.234381	0.218968
Os01g0373700	0.113001	0.124841	0.110689	0.124331	0.130557	0.10746	0.135682	0.128272	0.100562	0.132935	0.125662	0.14766	0.1086	0.149738	0.140792	0.144858	0.14554	0.12194	0.153258	0.126994	0.13687	0.138481
Os01g0374000	0.121745	0.123377	0.114205	0.118486	0.123902	0.112602	0.124954	0.1357	0.1119	0.132501	0.126069	0.145644	0.121024	0.14654	0.14213	0.133172	0.117888	0.135239	0.137092	0.14535	0.151312	0.146884
Os01g0374200	0.0533391	0.0561206	0.0576539	0.0629356	0.0572072	0.0612661	0.0509548	0.0537726	0.0567209	0.0592419	0.0546637	0.0536628	0.0517081	0.0583537	0.0596395	0.0589457	0.0551583	0.054653	0.0490428	0.0593425	0.0575169	0.0564284
Os01g0374501	0.0483579	0.050854	0.0179236	0.0555556	0.0545107	0.0232281	0.0731326	0.0464178	0.0380711	0.0605435	0.0880942	0.0627675	0.0494505	0.0859047	0.0666809	0.0660893	0.084037	0.0707383	0.0580253	0.083558	0.0870088	0.0895628
Os01g0374600	0.195692	0.210805	0.139374	0.224568	0.201915	0.132042	0.206467	0.180712	0.176044	0.23229	0.233225	0.238601	0.220426	0.264926	0.232798	0.246078	0.23449	0.250472	0.269722	0.255213	0.248295	0.249384
Os01g0374900	0.0746353	0.11543	0.0812342	0.106368	0.0959687	0.0805337	0.11102	0.108664	0.100769	0.114623	0.115279	0.110883	0.0990324	0.114958	0.100982	0.135508	0.114615	0.103108	0.0966658	0.101548	0.112365	0.126522
Os01g0375000	0.183777	0.175953	0.136521	0.201923	0.189822	0.137191	0.20724	0.181591	0.158226	0.209423	0.224171	0.209859	0.163207	0.228294	0.205548	0.20379	0.183685	0.173383	0.194621	0.199953	0.235939	0.203079
Os01g0375100	0.068622	0.070755	0.0701539	0.0688975	0.072868	0.062433	0.071277	0.0672038	0.0679782	0.0725457	0.0621953	0.0768219	0.063916	0.0775023	0.0800926	0.0807728	0.0787862	0.0744171	0.069747	0.0828055	0.0795703	0.0798084
Os01g0375200	0.0947248	0.0976524	0.0791734	0.104669	0.100818	0.0854569	0.10278	0.105376	0.0838932	0.0995194	0.101191	0.104751	0.0935594	0.111544	0.100395	0.10988	0.10543	0.0995724	0.105819	0.104649	0.108728	0.101463
Os01g0375500	0.0932406	0.108164	0.0877003	0.109298	0.0996685	0.0809683	0.11424	0.0920804	0.0793465	0.101352	0.110666	0.103367	0.0907877	0.108227	0.108699	0.106455	0.109767	0.106991	0.100402	0.108968	0.115193	0.112412
Os01g0376600	0.103248	0.117478	0.084181	0.12274	0.109362	0.0835777	0.116402	0.110661	0.088935	0.126579	0.132999	0.125255	0.0952831	0.15557	0.135192	0.139673	0.109686	0.117753	0.126565	0.148122	0.156803	0.130743
Os01g0376700	0.094548	0.101018	0.0966458	0.0928926	0.114384	0.0995492	0.099843	0.104774	0.111532	0.104015	0.111662	0.107129	0.105114	0.115646	0.124584	0.115621	0.107372	0.120747	0.116191	0.121505	0.123562	0.110437
Os01g0377000	0.0340237	0.027024	0.0285391	0.0284252	0.0278563	0.028949	0.0311701	0.0245278	0.0319572	0.029639	0.0301743	0.0303666	0.0279144	0.0324742	0.0266346	0.0289992	0.0289547	0.0290698	0.0286087	0.0250727	0.022138	0.0300457
Os01g0377250	0.0276414	0.0237901	0.0303087	0.0215116	0.021573	0.0282353	0.0226994	0.0201302	0.0301102	0.0215945	0.0234276	0.0268239	0.0187817	0.0254584	0.0211944	0.0294638	0.0236973	0.0270411	0.0255001	0.0227839	0.020159	0.0222665
Os01g0377500	0.101941	0.107201	0.103709	0.111393	0.109635	0.0879362	0.110317	0.119171	0.0922661	0.105944	0.111699	0.117945	0.0979943	0.119963	0.118454	0.114262	0.112809	0.100787	0.113666	0.12045	0.113487	0.112703
Os01g0377700	0.113374	0.124615	0.0828075	0.125083	0.12706	0.0855769	0.125042	0.12468	0.0909164	0.127486	0.145839	0.129988	0.10448	0.141209	0.126866	0.12284	0.121595	0.111283	0.124156	0.137097	0.139954	0.142098
Os01g0378100	0.121189	0.108292	0.0855713	0.120931	0.120478	0.0764507	0.118382	0.108263	0.106049	0.117158	0.117384	0.118696	0.113955	0.114665	0.122007	0.128623	0.112551	0.110633	0.119147	0.121059	0.127471	0.124398
Os01g0379101	0.0511899	0.040404	0.0402215	0.0415809	0.0422199	0.0341847	0.05062	0.0504079	0.0366883	0.0417481	0.045136	0.0441203	0.0427995	0.0474918	0.0452997	0.050583	0.0403963	0.0479776	0.0577462	0.0575251	0.0504642	0.0537868
Os01g0379400	0.17826	0.187702	0.122886	0.21457	0.192344	0.132576	0.199158	0.20918	0.159243	0.219588	0.234682	0.222548	0.160285	0.26128	0.232213	0.259148	0.199262	0.225451	0.234657	0.223201	0.266417	0.255539
Os01g0379800	0.310544	0.328431	0.315748	0.303741	0.307239	0.320424	0.322467	0.343448	0.294341	0.30806	0.348224	0.355177	0.301576	0.332136	0.332445	0.315447	0.32315	0.32141	0.33657	0.32165	0.333742	0.331542
Os01g0380800	0.0869605	0.0969333	0.0586027	0.0775946	0.0819036	0.0731427	0.088726	0.0666259	0.0681752	0.0779817	0.104631	0.0930094	0.0722293	0.0917333	0.0823045	0.0730894	0.0947994	0.0669721	0.0557642	0.071906	0.100044	0.0859111
Os01g0381325	0.223198	0.202923	0.18146	0.221344	0.203996	0.171017	0.196005	0.219394	0.181543	0.204679	0.215209	0.237953	0.193286	0.251395	0.240517	0.218976	0.194651	0.176492	0.21101	0.254374	0.238404	0.22237
Os01g0382000	0.132828	0.126327	0.100831	0.137695	0.129374	0.0975356	0.140778	0.13206	0.0990786	0.137404	0.139889	0.151222	0.116917	0.159314	0.1364	0.142753	0.142652	0.139052	0.149733	0.152388	0.16403	0.144674
Os01g0382200	0.16833	0.165482	0.140313	0.171866	0.168802	0.148909	0.169074	0.163456	0.154518	0.178463	0.167958	0.187047	0.16403	0.194426	0.193249	0.180879	0.175613	0.185247	0.183548	0.183763	0.196119	0.182198
Os01g0382400	0.255296	0.273805	0.233617	0.257923	0.268203	0.216716	0.261816	0.254046	0.247714	0.259459	0.280605	0.288743	0.252667	0.287531	0.288191	0.281705	0.259433	0.300561	0.286576	0.281869	0.296244	0.298312
Os01g0382450	0.0472748	0.0454752	0.0400868	0.0484063	0.0414639	0.0373488	0.0374182	0.0404225	0.0380752	0.0347678	0.0473142	0.0485723	0.0394503	0.0489855	0.0517491	0.0502901	0.0410115	0.0428402	0.0414998	0.0432792	0.0547807	0.0427604
Os01g0382500	0.184683	0.184866	0.147312	0.186995	0.201274	0.166171	0.205828	0.180395	0.167113	0.184233	0.1891	0.203893	0.190384	0.20862	0.190067	0.196792	0.188769	0.19299	0.212088	0.180655	0.184569	0.201265
Os01g0382700	0.242296	0.283442	0.231904	0.283451	0.310372	0.197312	0.327291	0.306395	0.211844	0.317201	0.353177	0.303913	0.258478	0.314511	0.29173	0.312883	0.285635	0.265025	0.313822	0.283582	0.297585	0.300273
Os01g0382900	0.137853	0.144215	0.0903676	0.141703	0.138697	0.091898	0.134275	0.138341	0.110115	0.13773	0.153439	0.154362	0.124808	0.155227	0.154117	0.152953	0.127466	0.143765	0.139846	0.150038	0.165552	0.157557
Os01g0383001	0.267602	0.274652	0.263996	0.261943	0.26445	0.221869	0.278701	0.275184	0.240937	0.276485	0.302589	0.297724	0.235241	0.288491	0.284269	0.276788	0.277264	0.250065	0.284754	0.290252	0.31254	0.272314
Os01g0383100	0.05827	0.0485125	0.033207	0.0533371	0.0598244	0.029936	0.0546485	0.0713228	0.0362246	0.0455031	0.0515606	0.0687892	0.054371	0.0552243	0.0508658	0.0531915	0.0534627	0.0453768	0.0641788	0.0481713	0.0481757	0.0455976
Os01g0383700	0.155429	0.163681	0.111412	0.16267	0.164644	0.113654	0.187237	0.187499	0.119484	0.177899	0.193917	0.176674	0.132018	0.204103	0.156977	0.167081	0.161806	0.169824	0.163574	0.177732	0.18898	0.191874
Os01g0383900	0.0464997	0.050039	0.0408669	0.0463395	0.0520642	0.0400643	0.0496656	0.0549173	0.043085	0.0542376	0.0593002	0.0659031	0.0507069	0.059599	0.0594472	0.0609239	0.0528872	0.0535368	0.0584216	0.0592552	0.0663757	0.0606184
Os01g0384300	0.115664	0.120637	0.0844347	0.148942	0.131633	0.0921722	0.132607	0.13698	0.126763	0.154001	0.144326	0.148022	0.1309	0.152598	0.16174	0.158852	0.117098	0.134289	0.148035	0.161784	0.156388	0.147067
Os01g0384450	0.199047	0.181962	0.189571	0.198033	0.192106	0.216841	0.20598	0.194695	0.188386	0.21241	0.213284	0.198129	0.197647	0.205757	0.210865	0.202166	0.204919	0.214263	0.207098	0.202707	0.224448	0.224987
Os01g0384800	0.13604	0.149333	0.10864	0.151682	0.164731	0.111679	0.171749	0.197584	0.11987	0.162712	0.172127	0.203342	0.132173	0.197013	0.192796	0.198041	0.15601	0.160652	0.171666	0.150719	0.183311	0.201067
Os01g0384901	0.0772931	0.0956283	0.0743364	0.0924971	0.0899147	0.0566588	0.0905195	0.0861427	0.0715336	0.0926166	0.0991308	0.0941203	0.0690637	0.100915	0.0950215	0.10916	0.0867571	0.0808652	0.097492	0.0953243	0.106162	0.103436
Os01g0385000	0.0584863	0.0669761	0.0515168	0.0635899	0.0596231	0.0442621	0.0652401	0.0601529	0.052644	0.0630519	0.0689841	0.0627376	0.0492017	0.0760375	0.0711104	0.0788427	0.0615239	0.0570485	0.070599	0.0670927	0.0812925	0.075744
Os01g0385400	0.142177	0.149462	0.114678	0.139773	0.132344	0.109163	0.12568	0.126448	0.111528	0.147191	0.142328	0.157496	0.142559	0.171863	0.148687	0.144492	0.131394	0.13076	0.150652	0.149021	0.160195	0.14029
Os01g0386500	0.405579	0.419639	0.387937	0.428502	0.442359	0.355287	0.451853	0.451399	0.370944	0.453249	0.429603	0.433245	0.390178	0.466451	0.437298	0.441069	0.427371	0.406083	0.441335	0.456273	0.465595	0.439361
Os01g0386600	0.16723	0.183514	0.140238	0.219175	0.184645	0.138204	0.192168	0.205128	0.196821	0.200876	0.164529	0.208512	0.17176	0.202684	0.170111	0.196961	0.215212	0.225492	0.185775	0.185386	0.230348	0.174508
Os01g0386700	0.0918929	0.100942	0.0684323	0.105083	0.086708	0.0691167	0.101492	0.104598	0.0737427	0.0988177	0.105044	0.115571	0.0798681	0.151347	0.134041	0.121275	0.0906028	0.0945946	0.095483	0.127362	0.131818	0.135785
Os01g0387133	0.512682	0.539857	0.503391	0.58871	0.550133	0.471338	0.525622	0.538544	0.515467	0.559071	0.576018	0.573012	0.519489	0.618184	0.59106	0.592553	0.520209	0.537163	0.598535	0.608617	0.590203	0.575054
Os01g0387566	0.224379	0.258834	0.200524	0.240992	0.225887	0.185736	0.247988	0.231709	0.203935	0.242994	0.257847	0.244966	0.219227	0.264762	0.251093	0.230693	0.224736	0.212092	0.239393	0.256416	0.268211	0.269581
Os01g0387865	0.146962	0.164139	0.0950997	0.164858	0.170273	0.0986684	0.18562	0.169939	0.120667	0.163481	0.191509	0.188416	0.154944	0.201544	0.176948	0.182793	0.1605	0.168668	0.170149	0.159902	0.190067	0.171303
Os01g0388000	0.199784	0.210033	0.11762	0.225064	0.248484	0.120497	0.237428	0.223631	0.164179	0.22514	0.271351	0.261235	0.223932	0.267403	0.22672	0.247036	0.224512	0.204482	0.248633	0.217061	0.271956	0.254835
Os01g0388101	0.000992063	0.00321199	0.0011169	0.00235664	0	0.00203804	0.000990099	0.00152439	0.001606	0.00210822	0.000613121	0	0.00174368	0.00249221	0.00337079	0.00334448	0.00165017	0.00257511	0.00369686	0.00252844	0	0.00113766
Os01g0388200	0.177414	0.179595	0.158644	0.221635	0.207517	0.144476	0.216735	0.194783	0.181139	0.231719	0.221892	0.222938	0.204198	0.215838	0.183735	0.234905	0.203956	0.197907	0.205001	0.203118	0.227579	0.208875
Os01g0388500	0.0560602	0.0545811	0.0625403	0.057293	0.0585176	0.0581876	0.0605287	0.0547096	0.0590527	0.0545226	0.0576195	0.0644425	0.0592368	0.0674555	0.0666423	0.0605255	0.0572978	0.0593502	0.0648124	0.05901	0.0725106	0.0674598
Os01g0388700	0.251139	0.26275	0.206249	0.255588	0.246984	0.207789	0.266801	0.300008	0.198711	0.256516	0.311767	0.304748	0.239662	0.362503	0.346576	0.311848	0.263744	0.28744	0.295529	0.321207	0.340073	0.347716
Os01g0389200	0.275672	0.30797	0.261842	0.313155	0.319485	0.229696	0.311746	0.307728	0.280745	0.317559	0.326444	0.338405	0.292844	0.324434	0.314787	0.322338	0.321803	0.335099	0.346288	0.29743	0.343498	0.321593
Os01g0389700	0.113398	0.158207	0.0803571	0.129323	0.132966	0.0606167	0.143016	0.158673	0.0882119	0.154412	0.167325	0.159005	0.116811	0.200046	0.155869	0.160057	0.120644	0.129156	0.163026	0.171165	0.206706	0.17833
Os01g0390300	0.122573	0.114877	0.118523	0.119119	0.109279	0.107124	0.121446	0.119613	0.116938	0.107608	0.111664	0.123484	0.116385	0.124608	0.113639	0.122869	0.118749	0.119066	0.109462	0.116621	0.116395	0.122423
Os01g0390400	0.134518	0.17476	0.137563	0.160698	0.165743	0.124083	0.172404	0.186414	0.148425	0.195556	0.210653	0.171611	0.162314	0.204804	0.163101	0.165477	0.171627	0.149671	0.171857	0.181428	0.199812	0.199288
Os01g0390600	0.0714683	0.063238	0.0663321	0.0533224	0.0577565	0.0632673	0.0593104	0.0732937	0.0579416	0.0609746	0.0586972	0.0744118	0.0647194	0.0653468	0.0611871	0.0630854	0.0648069	0.0580936	0.0741728	0.0557688	0.0682077	0.0572706
Os01g0390900	0.0805287	0.08313	0.0609726	0.0758263	0.0778747	0.0655504	0.0761977	0.0777215	0.0683056	0.0844209	0.0802529	0.0795946	0.080589	0.086739	0.0715135	0.0776401	0.0772355	0.0684278	0.0803658	0.0797915	0.079897	0.0764217
Os01g0391100	0.0683246	0.0666131	0.0670301	0.0581948	0.056018	0.0630605	0.0738473	0.0584327	0.0625678	0.0615717	0.058908	0.0664375	0.0532343	0.0810889	0.0666258	0.067081	0.0629092	0.0684156	0.0641764	0.0729644	0.0780984	0.0706018
Os01g0391500	0.10385	0.110584	0.0897693	0.110007	0.112485	0.0850659	0.106638	0.115121	0.0919186	0.117072	0.121838	0.123939	0.0999955	0.11992	0.121936	0.120786	0.100247	0.110216	0.118189	0.108055	0.129137	0.114031
Os01g0391600	0.250635	0.239309	0.253419	0.267631	0.258061	0.234792	0.245018	0.254219	0.252531	0.254424	0.254156	0.2684	0.244042	0.285481	0.288528	0.285781	0.266214	0.271987	0.250596	0.28273	0.308179	0.295917
Os01g0391800	0.227265	0.22472	0.191637	0.236586	0.22872	0.174009	0.246677	0.226075	0.217579	0.234463	0.248633	0.239158	0.210185	0.271187	0.265297	0.240283	0.234302	0.255563	0.244205	0.253214	0.273997	0.256294
Os01g0392100	0.172303	0.189763	0.142194	0.197071	0.176979	0.143723	0.201549	0.204703	0.156814	0.190001	0.213258	0.210892	0.174892	0.231886	0.207436	0.204557	0.179126	0.180185	0.201947	0.204944	0.225648	0.218337
Os01g0392600	0.404485	0.448883	0.401721	0.432076	0.430089	0.356482	0.458169	0.462955	0.356915	0.451017	0.471263	0.459116	0.422751	0.494111	0.459062	0.463902	0.42344	0.429876	0.455945	0.469558	0.481253	0.488247
Os01g0392800	0.232588	0.257886	0.204368	0.249074	0.251182	0.184486	0.247159	0.267921	0.185058	0.238273	0.264773	0.267326	0.233401	0.308336	0.274039	0.309452	0.254986	0.229535	0.234686	0.278831	0.264446	0.27668
Os01g0393000	0.164773	0.233423	0.140933	0.22016	0.236686	0.120339	0.249549	0.241598	0.150569	0.22464	0.242368	0.218902	0.197941	0.237556	0.217455	0.229123	0.215023	0.187193	0.249181	0.200534	0.234895	0.202954
Os01g0393100	0.00740948	0.00534453	0.00453841	0.00259336	0.00240633	0.00415861	0.00595441	0.0100273	0.00207493	0.00109034	0.000980152	0.0049253	0.0045427	0.00359151	0.001641	0.00271248	0.00513667	0.00394255	0.00476191	0.00280713	0.00232019	0.00160456
Os01g0393200	0.000305623	0.00205086	0.000655308	0.0010582	0.0019861	0.00135318	0.00135916	0.00308404	0.00151324	0.000724638	0.000938086	0.00157791	0.00144352	0.00141683	0.00124224	0.00253421	0.00298063	0.00170551	0.00213584	0.00239726	0.00252446	0.00186498
Os01g0393300	0.257417	0.277558	0.196666	0.258431	0.252292	0.212282	0.273938	0.243372	0.218476	0.256221	0.261089	0.247932	0.241461	0.271617	0.243573	0.255533	0.258326	0.259454	0.277496	0.243812	0.254919	0.271173
Os01g0393400	0.0227307	0.00978713	0.0107493	0.0239203	0.0326137	0.0168188	0.0174187	0.0424095	0.021504	0.0220197	0.0212648	0.0219614	0.0149901	0.0133717	0.0226995	0.0254375	0.0123288	0.0160487	0.0333559	0.0270677	0.029949	0.0265705
[truncated: 33,752 more rows]

## Sheet: Gene body
Group	GC	GC	GC	SF	SF	SF	SF	SF	SF	SF	SF	GC	GC	GC	SF	SF	SF	SF	SF	SF	SF	SF
[truncated: 35,384 more rows]
