# Supplementary material for: Using single-sample networks and genetic algorithms to identify radiation-responsive genes in rice affected by heavy ions of the galactic cosmic radiation with different LET values
Source: Front Plant Sci. 2024 Nov 8;15:1457587. doi: 10.3389/fpls.2024.1457587 (PMC11581881; doi:10.3389/fpls.2024.1457587)
Supplement: Supplementary file 5 [file Table5.xlsx]

## Sheet: Hub gene
Supplementary Table 5. The FPKM values of all hub genes and radiation-responsive genes. The unit of LET is keV/μm.
Tillering
Gene	Degree in PPI	Type
Os12g0124200	70	Degree	402.358	381.664	533.29	594.115	540.73	440.815	391.371	382.825	405.738	470.463	465.951	388.491	494.446	557.662	537.672	408.28	438.938	438.962	410.68	429.046	660.542	392.098	590.058	723.112	565.781
Os09g0123500	66	Degree	14.5461	18.4047	12.1463	21.3442	14.1618	15.8234	15.488	19.5607	16.1022	15.9322	17.1099	17.4172	18.152	12.1412	12.4716	16.6016	12.4372	12.0209	13.4889	20.2437	12.0979	19.4506	22.4827	21.1035	21.6029
Os03g0311300	64	Degree	29.3662	31.5509	12.9402	14.7794	11.6963	14.2425	28.5847	21.3713	14.0204	16.6505	18.6304	28.4543	25.2462	18.6133	20.346	22.7287	21.6066	20.7614	20.3798	27.9909	13.8562	18.0584	27.191	16.6109	22.6941
Os11g0105400	63	Degree	14.7938	16.9377	16.3848	20.6068	22.6789	20.6586	10.901	13.5846	17.7663	16.6646	13.8712	9.79091	12.9808	16.7533	12.624	13.9906	13.6103	13.6874	14.2322	13.6521	19.3033	14.497	14.7878	12.1246	13.8803
Os07g0207400	63	Degree	30.7263	33.2789	53.4131	61.8364	63.9742	40.6587	17.6341	38.6543	31.504	34.266	30.024	21.4097	18.3363	39.3768	40.0082	42.7252	34.297	33.5427	25.7329	35.0027	39.8607	49.3297	34.7082	47.1771	38.4486
Os06g0340600	109	Expression	142.655	143.553	107.688	129.575	155.246	149.313	166.425	150.29	172.264	176.054	120.672	125.318	123.938	106.413	111.141	122.928	123.672	130.477	137.902	106.296	90.6786	106.024	129.982	103.434	140.2
Os10g0475900	101	Expression	0.702519	0.925071	0.788235	0.97341	1.32278	0.853489	0.322099	0.746534	1.28574	0.4443	0.516425	0.420326	0.74862	1.36566	1.02262	1.10609	1.11775	1.66621	1.58431	1.26074	1.26621	1.32522	0.794977	1.75869	1.57328
Os02g0281000	95	Expression	13.5523	14.6763	12.2523	16.6824	7.95607	12.5853	8.49726	13.0866	14.2143	13.208	11.2773	9.62426	9.95427	7.80893	8.74201	9.69893	6.98113	7.51063	7.98414	5.4762	9.71972	10.7265	8.52419	7.75344	6.07314
Os05g0392000	71	Expression	57.6007	62.3106	65.4172	78.484	54.0984	88.6788	62.3284	84.1129	79.9711	86.0136	50.3578	47.3905	65.4296	45.1844	43.4394	57.3847	46.5377	50.7282	59.9004	35.6253	68.5813	66.4735	50.0103	52.7442	47.8904
Os05g0371200	69	Expression	34.8721	35.0156	53.4616	50.1003	60.6578	51.3288	45.733	43.3425	48.7702	39.4702	48.8691	43.4283	37.2093	54.1634	53.4221	46.3723	54.0017	54.8527	58.5247	49.9587	50.4645	62.0914	56.5616	60.4787	53.4438
Os10g0495600	69	Expression	3.01611	3.42753	2.25288	3.16142	3.35121	3.36467	2.73352	2.77709	2.80358	2.46492	2.11308	2.50494	2.72389	2.27904	2.36687	2.70886	2.48097	2.50416	2.19585	1.80595	2.02281	2.34732	2.66084	2.92722	2.23361
		Group	GC	GC	GC	SF	SF	SF	SF	SF	SF	SF	SF	SF	SF	SF	SF	SF	SF	SF	SF	SF	SF	SF	SF	SF	SF
		Stage	Tillering	Tillering	Tillering	Tillering	Tillering	Tillering	Tillering	Tillering	Tillering	Tillering	Tillering	Tillering	Tillering	Tillering	Tillering	Tillering	Tillering	Tillering	Tillering	Tillering	Tillering	Tillering	Tillering	Tillering	Tillering
		LET				0	18.2679	19.8511	20.4151	54.9614	52.7435	53.7153	77.7099	74.8003	70.9111	107.641	107.641	100.74	136.84	136.855	159.485	186.118	184.083	206.489	248.017	250.822	213.313
Heading
Gene	Degree in PPI	Type
Os09g0407200	71	Degree	12.6247	26.1233	14.6586	22.6172	14.8026	13.5351	11.6887	21.196	18.369	20.6192	15.4548	15.5372	17.0034	15.9608	17.486	17.7555	8.38258	14.6587	9.69581	8.76676	9.38525	9.39258	10.1643	15.97	11.8888
Os10g0377400	67	Degree	20.9565	44.7091	24.0956	25.9863	28.3519	28.6336	34.1341	30.7465	30.6712	25.7265	25.4039	28.9426	34.5767	25.6189	29.1042	28.1793	24.5212	27.7196	34.9729	27.0972	12.6748	16.9009	31.1441	45.8462	45.4619
Os04g0470100	66	Degree	37.2817	31.5552	44.0668	24.6685	29.8103	33.751	25.7647	59.8358	54.8911	33.3184	29.4368	36.4041	29.2639	42.0199	36.3314	44.0408	38.7035	31.0705	38.3782	36.2026	37.045	33.6571	37.8685	36.693	40.7796
Os05g0519400	60	Degree	24.2221	20.4822	20.8523	17.2307	21.6009	20.8761	22.7858	22.3853	30.8881	17.1179	18.819	17.2407	18.1832	19.0672	17.5871	21.2408	25.887	21.5218	30.5906	19.4955	23.509	14.5633	28.7455	30.2967	28.1178
Os02g0135800	53	Degree	12.8627	18.5884	13.5145	14.9816	12.1775	12.0885	14.5029	11.9341	11.295	10.6299	11.4609	12.044	12.2966	13.3599	11.2302	11.7367	14.8195	10.6636	11.2601	12.296	8.32058	8.0919	13.4286	17.7106	11.9562
Os09g0407200	100	Expression	12.6247	26.1233	14.6586	22.6172	14.8026	13.5351	11.6887	21.196	18.369	20.6192	15.4548	15.5372	17.0034	15.9608	17.486	17.7555	8.38258	14.6587	9.69581	8.76676	9.38525	9.39258	10.1643	15.97	11.8888
Os11g0707700	68	Expression	32.4332	44.3806	34.271	32.7476	42.649	38.5953	40.9487	47.5423	32.2275	44.3643	40.2411	36.3657	53.4125	32.391	26.2159	32.2395	73.1261	45.928	48.3775	68.1244	58.1431	50.2978	64.6372	43.5032	54.7465
Os03g0123300	65	Expression	6.61877	11.213	6.5898	13.231	7.01309	9.33195	7.96155	7.75534	7.42491	6.85729	6.31235	9.31594	4.86445	6.54487	7.21567	9.05889	4.28632	6.01093	6.85749	4.4603	5.35087	5.94478	5.71725	6.68393	6.14615
Os03g0347200	62	Expression	5.95054	6.71337	5.66816	7.21747	8.31594	8.26186	7.03273	10.1924	9.77912	10.4176	8.55639	10.545	9.40475	8.58911	7.95307	8.53813	4.09806	9.04253	7.00233	6.39702	6.75884	5.91473	5.82585	6.90331	5.61601
Os01g0246100	61	Expression	6.91523	6.4617	8.20471	7.97288	7.52032	7.07507	6.23965	9.00118	7.47917	8.30617	6.66085	9.37655	4.38808	8.05749	7.34692	6.05311	2.537	7.60341	6.26573	3.16845	2.60598	5.4348	3.79338	6.28752	5.43562
		Group	GC	GC	GC	SF	SF	SF	SF	SF	SF	SF	SF	SF	SF	SF	SF	SF	SF	SF	SF	SF	SF	SF	SF	SF	SF
		Stage	Heading	Heading	Heading	Heading	Heading	Heading	Heading	Heading	Heading	Heading	Heading	Heading	Heading	Heading	Heading	Heading	Heading	Heading	Heading	Heading	Heading	Heading	Heading	Heading	Heading
		LET				0	18.2679	19.8511	20.4151	54.9614	52.7435	53.7153	77.7099	74.8003	70.9111	107.641	107.641	100.74	136.84	136.855	159.485	186.118	184.083	206.489	248.017	250.822	213.313

## Sheet: Radiation-responsive gene
Tillering
Gene	Type
Os01g0580100	Expression-model	2.17807	2.6543	2.24903	1.92448	1.86167	1.72971	1.09994	1.94324	1.93124	1.9718	1.51161	1.35983	2.23691	1.20714	1.78785	2.61603	2.56141	1.10697	1.97546	1.18963	2.7494	1.71492	2.24612	2.26534	1.69662
Os01g0874700	Expression-model	6.26669	6.70217	9.38238	6.8327	17.6941	10.7466	4.95281	10.2297	11.9099	8.2818	11.0708	8.33209	5.79032	14.894	15.4145	15.4106	13.201	11.956	11.3552	10.9971	11.2028	10.1374	8.6423	14.2093	13.7887
Os01g0881500	Expression-model	39.3487	36.3086	41.2211	40.8816	60.1981	46.3105	35.1524	45.8278	48.1707	37.7947	45.1686	42.1251	52.842	44.6226	47.2912	56.9646	42.4751	45.091	47.4649	42.6202	42.9089	52.4332	42.9686	56.4541	67.1619
Os01g0953500	Expression-model	21.8782	22.1179	19.6117	30.4521	15.0814	25.9471	13.4897	15.9924	23.9139	19.7764	18.7657	16.0739	12.3087	18.5324	19.4008	19.2941	27.3984	24.7732	26.4205	22.3474	19.9124	22.8307	12.9059	11.2289	13.9085
Os02g0471500	Expression-model	6.40795	4.8009	4.85518	6.03264	13.8215	7.79427	5.51577	3.99984	4.91062	4.25688	5.73152	5.04584	4.74853	17.0831	14.1524	13.2676	7.73446	11.0804	8.69976	9.62718	9.3215	8.71536	6.46116	11.1452	13.2657
Os03g0137500	Expression-model	13.3232	12.7267	22.9726	23.329	28.7692	17.7514	9.49317	12.9826	15.3612	12.0105	14.9262	13.4633	12.6745	19.3663	21.1256	22.2341	10.4203	14.2263	15.5028	13.1058	21.2195	13.78	15.3386	25.5592	19.399
Os03g0157900	Expression-model	27.1238	33.6291	25.3878	29.5165	35.0274	30.8458	22.4941	27.2535	34.3587	33.3374	32.0972	35.6535	24.4938	44.3703	42.6217	34.9449	46.4335	51.221	49.7081	30.8158	38.5771	34.2023	29.9278	44.396	57.2958
Os03g0385900	Expression-model	29.3669	29.8723	55.552	34.053	36.6396	25.7936	24.2619	23.9903	31.2583	21.6457	29.6296	28.371	22.6152	31.503	34.144	28.0578	29.6141	34.5353	30.6487	27.0991	33.1014	31.2096	31.0253	41.3635	30.0537
Os03g0454300	Expression-model	11.998	18.3254	6.71385	11.9389	6.51952	8.06001	14.3835	9.50797	8.52991	10.9173	9.41376	7.90523	15.2709	4.4211	4.38454	5.95713	4.69528	3.6158	5.04253	5.44143	7.24821	5.36473	11.3585	6.82731	9.08691
Os03g0662000	Expression-model	0.772879	0.920182	0.750092	1.34553	0.855483	0.959052	0.727656	0.824529	0.997574	0.771035	0.606161	0.985332	0.72977	0.798139	0.845828	0.616137	0.68934	0.68782	0.707859	0.448682	0.867366	0.617402	0.318841	0.816386	0.463471
Os03g0698800	Expression-model	6.55509	7.39093	8.19748	7.89803	12.3872	9.3698	7.86797	8.11607	8.40961	6.62887	8.05251	5.16977	4.68817	9.28144	9.47065	11.0337	8.48305	10.3348	10.2022	7.21198	7.45739	10.8735	7.29801	7.2229	6.9905
Os04g0283900	Expression-model	7.49706	6.72913	10.3345	6.94727	11.5938	16.6908	9.34084	6.5932	10.9395	9.71211	12.2819	6.10894	5.82059	12.2325	9.03281	10.4549	19.2313	11.4308	12.1974	11.1905	11.8118	13.3709	11.5573	7.26897	4.61253
Os05g0243200	Expression-model	17.2954	18.5142	15.0547	10.8961	11.6321	10.1549	8.69824	8.78513	11.5651	12.3952	15.1434	11.9537	11.6663	12.7996	12.1753	10.2251	11.4617	11.8775	9.97557	10.8048	7.06765	10.9233	11.733	13.2062	9.56322
Os07g0661100	Expression-model	9.90195	7.02836	10.4631	8.34959	12.0764	9.16003	6.78838	8.74053	6.89735	8.73903	6.10769	7.85524	7.38753	7.57801	7.40415	8.82519	7.53007	5.20712	5.67262	6.89958	10.472	6.91855	7.66449	6.62123	6.37295
Os08g0200300	Expression-model	6700.33	6290.75	4364.56	4430.08	2147.5	2391.25	6317.58	5188.06	3304.46	4961.07	4970.94	5777.03	6638.24	4234.24	4266.41	4338.52	4493.36	4618.25	4829.98	6091.96	3489.62	4249.59	4794.58	3158.79	3586.53
Os09g0418000	Expression-model	12.4646	17.0266	4.48251	9.56546	17.6987	13.7213	5.54885	18.9443	23.5646	19.3672	23.5212	11.9706	8.68476	26.2044	24.1582	18.4449	26.675	30.6026	27.3893	36.2493	30.4156	10.0497	25.6929	40.3964	77.6317
Os09g0520100	Expression-model	14.1165	14.3092	22.5188	23.7891	20.4556	21.9372	21.2828	15.9027	22.3196	18.9786	13.322	14.6475	15.458	20.6999	17.8392	21.912	12.3575	16.6436	16.805	20.1128	24.858	20.6425	18.7807	17.3337	15.2811
Os12g0228500	Expression-model	28.3561	22.105	21.4763	24.4254	11.3858	19.4433	21.6332	17.9612	18.2293	21.9837	11.5217	13.3806	28.037	7.30719	7.67715	9.13702	7.08655	7.22082	5.56266	6.86612	26.9727	12.9403	15.8989	10.813	11.4898
Os12g0538500	Expression-model	23.0842	24.2962	29.4236	26	30.9711	26.6355	23.1927	22.0165	28.9181	22.8424	25.8905	23.6597	24.333	24.9006	23.6072	24.8192	21.8959	28.9527	26.8879	20.9519	22.4901	24.156	23.0297	29.5414	24.4625
Os08g0335300	Expression-model	0.57443	0.453457	0.364459	1.0265	1.02791	1.42239	0.778618	1.46215	1.47058	1.49209	1.52964	1.31952	1.51665	0.670127	0.918516	0.998386	1.51548	1.27726	1.52292	1.21189	0.499684	0.654377	1.26756	0.989125	1.90844
Os09g0106700	Degree-model	59.1194	62.0413	46.4385	87.1059	25.169	62.1813	51.796	36.9925	65.5944	114.811	62.7461	42.6438	45.9968	47.9515	44.8751	25.6865	77.3508	58.5424	54.0295	27.646	28.5358	26.2259	24.0161	45.8831	109.185
Os09g0407200	Degree-model	12.434	13.057	21.3977	21.8407	21.0564	24.5812	18.7946	19.2631	29.2722	17.8562	17.3551	15.13	16.241	14.8267	17.6899	19.2616	13.6658	15.5985	14.9375	12.1457	26.7736	21.8305	15.303	15.8483	18.1663
Os02g0533900	Degree-model	42.4631	37.8475	67.7934	62.0556	90.3727	48.6512	34.8625	38.0157	48.9355	36.4884	49.1202	35.929	35.3076	73.6252	73.5341	70.8923	47.7914	46.1129	48.8071	39.1632	77.5401	56.9178	45.8446	87.2769	59.9174
Os06g0347100	Degree-model	215.624	242.658	181.878	196.687	91.1166	181.952	291.257	134.871	129.249	188.422	100.504	99.4011	185.155	57.8501	67.398	59.1964	72.3157	72.9169	69.2255	51.0343	129.675	81.4453	144.361	112.645	127.022
Os04g0289800	Degree-model	13.7103	13.7802	11.8461	12.6749	12.7495	10.3805	8.99317	6.90876	8.54725	9.83448	6.93618	8.58224	8.53137	7.61577	8.86402	7.34824	9.00758	9.54501	8.31284	9.37884	7.56595	8.10034	8.18994	12.0625	11.6024
Os10g0155800	Degree-model	1.18192	1.83514	2.50841	1.57894	2.8499	3.45813	2.98188	4.41342	4.54534	2.64679	2.40358	2.20752	2.26573	1.82946	2.49917	1.79913	3.26209	3.13059	3.08501	1.14097	2.39439	3.9379	1.80028	1.39157	1.55129
Os02g0181800	Degree-model	19.7406	23.8906	24.5146	26.7699	28.1158	31.68	26.748	23.7372	26.5046	23.9842	23.7023	23.4249	17.9236	22.7299	24.0326	29.207	30.3003	23.797	28.9295	20.1233	33.1836	36.788	16.3277	20.0735	24.1102
Os03g0412800	Degree-model	176.33	180.812	177.107	199.237	86.7416	179.911	234.935	166.957	169.199	237.581	154.698	154.447	217.535	134.963	142.154	91.2943	137.552	135.112	111.845	128.931	186.993	117.608	180.219	181.963	153.303
Os11g0121400	Degree-model	1.45409	2.00266	1.55382	1.57239	2.18769	3.65499	1.42862	2.45481	3.82443	3.43596	2.12692	2.09733	0.922332	1.24122	2.54272	2.36004	2.89193	3.07925	3.53789	1.03553	3.51638	3.06358	1.4104	0.914865	2.19183
Os10g0184300	Degree-model	42.7601	42.3628	102.827	73.737	74.691	91.6222	53.9133	57.9159	84.2851	67.4818	65.3618	60.8255	55.5161	75.4205	80.0783	72.8712	58.8014	57.5779	69.455	33.6096	92.1357	75.4849	37.0217	54.1219	62.8925
Os01g0166800	Degree-model	3.12141	2.671	3.15993	2.14385	3.68503	4.5817	7.19755	3.88715	2.76126	2.90006	2.14422	5.24233	4.56421	3.44042	3.74757	4.98846	4.74763	3.41932	5.07223	4.3054	2.01214	4.16961	6.69263	3.17702	3.98237
Os10g0118900	Degree-model	27.6412	29.6863	26.8249	39.7261	32.3118	43.6842	28.321	32.1499	35.7962	35.8088	20.8329	24.7761	19.3747	26.624	25.995	29.7839	22.5894	26.4719	29.8037	15.8306	26.0221	25.0856	24.9178	21.9211	23.7082
Os01g0590700	Degree-model	2.11536	2.53679	2.22512	2.42445	1.20391	3.02781	2.11936	2.31249	3.68714	2.16112	1.74013	1.93363	1.9411	1.71901	1.33744	2.40961	2.68452	1.68731	1.77239	1.30056	1.75178	3.71226	0.638337	1.92865	1.73095
Os02g0175700	Degree-model	1.23923	1.20875	0.987035	1.10703	1.33293	1.53823	2.73567	1.32865	1.30001	1.25041	1.92797	1.78497	1.24311	0.628943	1.17424	1.05111	1.30403	1.14689	1.83294	2.08207	0.447162	0.676898	1.53736	1.44689	1.28484
Os11g0248200	Degree-model	39.1425	42.0847	44.2167	43.3106	45.5685	49.8339	36.3185	45.6292	47.516	41.7514	46.4175	37.6783	35.1512	43.3828	48.7579	49.4175	40.6647	47.3903	45.3937	32.222	54.8378	48.9728	38.3856	46.428	43.6278
Os03g0738000	Degree-model	17.2022	16.0401	13.2229	14.515	14.6775	15.5581	18.223	15.9164	17.6071	15.0897	15.1632	17.6574	14.2733	15.3003	11.5326	17.1801	16.3083	17.8177	21.7477	18.6909	10.7677	15.8351	18.0743	14.6825	13.6398
Os09g0451800	Degree-model	4.29042	4.86514	8.58555	5.35013	8.82962	3.89714	7.84398	3.82018	5.90579	6.39831	3.49499	4.6782	4.52213	7.94806	4.03267	5.10795	8.70377	5.87591	3.65477	4.79727	2.85178	6.40868	7.33254	5.76258	3.212
Os12g0129000	Degree-model	10.6277	13.0983	15.5908	17.4433	12.1925	12.7043	13.8154	13.6638	11.6975	13.2377	13.5179	13.6584	15.2141	14.4232	13.1747	18.064	12.9631	15.5988	12.5692	11.0069	12.1394	15.1773	12.9802	11.4679	11.9556
Os10g0474800	Degree-model	14.8333	11.0643	30.223	12.2326	8.46332	9.6184	9.33078	9.86882	16.075	11.1946	6.28507	6.61121	4.42131	9.05955	7.48753	8.0864	7.06554	9.15583	9.0902	3.72936	10.7067	14.1388	5.37137	8.73036	3.9774
Os11g0640300	Degree-model	1.25746	2.11123	1.56033	1.31475	1.17016	2.0087	0.646584	1.07658	2.5093	1.44075	1.94994	1.05471	1.01229	1.34075	1.64847	1.26999	1.53592	1.38369	1.06012	0.984209	2.11817	1.67676	0.691532	1.1877	0.779433
	Group	GC	GC	GC	SF	SF	SF	SF	SF	SF	SF	SF	SF	SF	SF	SF	SF	SF	SF	SF	SF	SF	SF	SF	SF	SF
	Stage	Tillering	Tillering	Tillering	Tillering	Tillering	Tillering	Tillering	Tillering	Tillering	Tillering	Tillering	Tillering	Tillering	Tillering	Tillering	Tillering	Tillering	Tillering	Tillering	Tillering	Tillering	Tillering	Tillering	Tillering	Tillering
	LET				0	18.2679	19.8511	20.4151	54.9614	52.7435	53.7153	77.7099	74.8003	70.9111	107.641	107.641	100.74	136.84	136.855	159.485	186.118	184.083	206.489	248.017	250.822	213.313
Heading
Os01g0214400	Expression-model	26.1526	10.3972	23.1815	7.32549	16.0668	19.3663	17.4476	15.2516	22.653	17.5203	11.4552	15.5064	10.2413	23.7429	18.9206	28.4766	16.7564	17.0821	10.7988	17.664	21.0916	17.9661	16.8783	17.0157	11.27
Os01g0571000	Expression-model	3.80824	12.6937	2.94105	10.8976	4.83449	6.1642	6.63769	8.86755	6.29249	1.71108	3.88646	2.90488	9.48667	5.07308	3.3801	6.42289	5.15208	4.70347	6.54035	7.36826	3.56187	7.42423	7.90913	5.37215	9.41776
Os02g0437800	Expression-model	15.0548	13.0481	13.4234	9.7865	16.2163	15.6219	14.4668	23.8178	26.7663	13.5824	12.5697	14.3325	8.40565	9.62208	11.7461	11.952	13.1747	12.6331	11.5211	12.6422	13.7798	10.2633	12.7024	17.0236	10.7095
Os02g0567100	Expression-model	130.536	73.4887	130.432	59.0485	134.702	130.233	123.25	149.67	104.806	142.795	120.691	114.681	46.05	200.881	212.94	207.882	93.1558	120.804	146.461	117.471	67.2893	145.54	107.62	105.644	174.848
Os04g0681900	Expression-model	61.4998	36.0672	50.7266	39.5272	74.4163	76.649	95.3227	83.8443	82.4744	66.3145	91.4388	83.3422	50.5812	44.4866	41.3542	39.6926	96.6305	94.7975	81.5294	91.0155	96.169	85.3772	75.5606	92.1976	102.9
Os04g0692750	Expression-model	2.99125	1.9444	2.53325	2.04616	1.89534	2.76929	1.78574	4.25473	4.14598	2.37433	1.34012	1.98458	0.975606	2.71657	2.08655	1.8356	2.17241	1.8512	1.62565	2.58796	2.94053	1.71501	2.58326	2.79081	1.79387
Os05g0589700	Expression-model	0.124911	4.88529	1.30105	2.65052	0.598044	0.587962	0.0836204	0.0973595	0.519396	0.75889	0.634123	0.636326	1.47303	2.0507	2.19953	1.9458	0.0767611	0.730837	0.439798	0.249175	0.533183	0.797108	0.585009	0.240366	0.0696346
Os06g0158200	Expression-model	9.82955	6.90273	6.78308	4.75806	7.19152	7.12206	5.9357	4.57842	5.3453	4.48582	5.98035	6.23613	3.79124	5.05337	5.01153	4.88686	5.97439	6.82145	6.04342	6.83089	6.69865	6.8564	4.35122	6.91969	6.69812
Os06g0316800	Expression-model	2.24251	1.20418	5.48996	0.462195	1.25752	0.935193	3.02109	0.759945	0.465798	9.73017	1.77146	6.02366	2.68282	0.451199	0.978321	1.96276	1.15039	6.00597	0.965495	0.218807	0.998829	0.39296	1.34075	3.58821	1.03272
Os07g0529800	Expression-model	1526.39	2549.99	1897.12	2233.17	2168.38	2051.88	3050.22	2265.9	919.64	2381.86	2084.73	3479.54	2997.76	2030.55	2146.81	2029.62	2766.45	2867.06	2083.6	2664.85	2313.97	3157.08	1849.58	2071.74	1554.37
Os07g0661600	Expression-model	11.6046	7.83126	11.5381	7.73876	10.3347	10.8806	10.3186	15.075	18.5035	9.3963	9.51489	12.8468	13.1078	5.38781	5.33319	7.7382	9.76612	9.9161	10.1172	8.51525	10.501	13.0315	11.0163	16.0449	11.4817
Os08g0511900	Expression-model	68.6897	26.5006	33.2759	20.8582	35.5086	37.2975	35.4714	18.7848	17.229	15.3706	33.9485	20.3658	16.3046	11.3481	10.5326	12.1656	31.6861	32.4724	31.5041	32.285	23.2136	42.3639	27.119	35.0831	47.9528
Os09g0525600	Expression-model	18.9665	17.8282	13.2069	12.657	18.3483	17.7187	15.4203	24.6719	24.9299	18.6808	14.8138	19.2268	11.9859	14.0374	12.5329	15.3456	13.0486	15.2607	16.7434	10.9202	16.8323	15.5755	14.8551	15.6948	15.7007
Os09g0573100	Expression-model	27.8292	31.8217	30.0748	19.8629	24.1143	24.6723	23.2014	39.4809	36.3656	23.2865	19.0323	23.2073	15.8824	20.2676	18.7135	20.234	17.9214	22.6191	23.835	13.1124	17.7832	17.8727	22.4213	30.2361	19.5823
Os10g0167500	Expression-model	10.5145	9.03496	6.99613	10.9734	8.33853	8.38515	9.77307	10.4219	8.29556	8.00475	10.0059	12.2238	7.17835	6.9273	9.6704	9.00926	5.70907	8.30003	11.3391	5.49504	7.45676	10.425	7.87956	8.31493	10.9001
Os11g0526800	Expression-model	5.85956	1.57733	3.19058	1.83001	3.87975	3.57055	3.16446	4.09786	5.60602	4.25132	2.40183	3.38921	1.73426	2.35158	2.19718	3.1918	4.00583	2.79442	3.36768	4.9299	5.16539	3.70448	4.43479	4.23826	3.85836
Os12g0156400	Expression-model	22.2982	35.8043	23.9091	37.9346	28.0206	26.5708	32.6225	35.3992	25.4234	27.209	33.8794	36.0767	31.7877	13.9277	16.4733	20.9152	26.4255	27.7131	27.3613	17.0485	15.8122	22.1202	16.3924	25.2193	22.5288
Os04g0353200	Expression-model	7.04793	4.70659	6.40735	5.21867	5.49662	5.80884	5.37989	12.3799	13.0303	8.3371	4.41827	7.86181	2.921	7.50379	7.97877	9.74188	2.90057	4.30672	3.98509	2.486	3.20713	4.80976	3.14837	5.14378	4.18857
Os12g0299700	Degree-model	20.4729	10.4511	16.0069	7.15826	15.2965	13.37	16.472	20.9293	24.3337	14.7609	16.3807	17.9812	11.4654	9.4889	9.71964	10.2394	23.4665	15.4766	11.9363	13.6086	26.1351	15.4712	20.2897	21.277	13.0568
Os12g0226900	Degree-model	37.6264	7.99844	25.9077	2.54615	2.70514	1.91242	0.784502	0.888026	2.14698	0.0340422	0.943688	0.0370467	2.4632	10.9591	14.0883	16.956	1.89039	1.88662	2.70772	5.15631	2.4594	3.29086	5.75599	2.54867	3.17572
Os05g0204900	Degree-model	9.12603	19.3257	10.4905	13.569	11.3899	12.4061	10.7989	15.0903	15.8247	14.6155	10.5338	13.5052	30.589	23.2747	20.5167	24.6702	14.1176	12.1969	12.9865	11.1656	17.9858	8.06459	13.3133	13.2001	11.0116
Os08g0323000	Degree-model	15.6857	20.2361	13.2579	18.1541	14.3077	11.7761	14.1692	16.8503	14.0769	16.9957	13.8631	13.7781	25.7909	16.293	12.6185	12.918	15.9424	13.0148	10.2124	10.458	17.9286	8.68087	14.9648	17.7151	10.3378
Os01g0858500	Degree-model	13.064	13.3175	13.3187	12.5132	12.6951	13.1974	12.5371	15.8675	15.8311	19.643	10.9134	17.7085	15.6553	10.6296	14.5033	15.289	13.9128	12.926	11.8559	11.3489	10.959	8.84077	13.7996	12.6787	11.8549
Os08g0127700	Degree-model	21.3171	22.6701	18.7752	22.8897	21.9546	20.9993	26.0725	29.1988	23.5283	23.756	22.9675	27.5762	13.7393	24.1226	24.3708	23.8314	31.4964	23.2019	26.0918	23.6754	29.539	18.3183	23.4463	26.6632	24.7095
Os04g0376500	Degree-model	30.4378	40.0698	27.7664	25.391	33.8193	35.3335	49.6347	42.3398	32.3142	41.0005	49.0009	44.888	27.8518	41.5718	40.8798	44.9981	33.44	43.0201	43.0335	28.0916	41.0887	29.469	22.6992	37.1964	32.554
Os03g0776900	Degree-model	5.02219	3.30044	7.58099	0.448491	7.11803	5.76408	3.35676	6.07956	9.43315	3.36395	4.77765	0.933158	4.58672	4.1593	4.95132	3.80913	14.7326	5.19079	9.90998	12.5504	12.4382	2.00187	22.7015	12.7439	8.79915
Os10g0580700	Degree-model	22.6314	26.7951	28.3705	21.2476	24.0801	17.6979	21.7557	28.4829	25.6647	34.1616	28.7029	32.3982	27.4805	19.722	18.1719	20.3916	33.9199	27.2061	33.519	22.3712	36.8305	24.3825	28.5554	31.1244	22.816
Os06g0486400	Degree-model	14.8946	22.8624	16.3103	14.1893	15.9525	13.4861	14.3353	14.6466	15.4275	10.9652	12.5209	13.4307	9.58709	14.4144	13.5786	16.5938	9.50693	14.2595	16.559	10.2993	8.77416	13.1496	12.4224	18.9672	16.495
Os10g0524400	Degree-model	3.99956	8.31946	4.44251	6.75151	5.91337	4.90708	6.88489	6.67067	7.28054	3.33444	5.99479	5.30354	2.8814	4.28214	3.1783	5.06371	1.74086	5.66014	6.78769	0.78811	1.29914	5.5829	4.53756	9.84097	10.1041
Os11g0183700	Degree-model	11.1324	14.5828	9.9701	13.014	12.4904	10.6613	14.2005	9.69233	15.4886	7.95943	13.074	11.2678	7.81229	18.0958	13.6578	18.3609	7.74114	12.5418	14.5308	7.87381	6.58703	9.62935	5.97254	13.46	19.4911
Os05g0182100	Degree-model	23.6126	28.1904	17.5132	10.2368	19.4352	19.2487	21.0264	14.5176	10.0439	10.5906	19.0245	9.38979	12.8206	15.6446	20.121	19.3374	13.2613	17.9532	20.7499	14.4662	14.2651	14.0404	19.322	14.6318	24.0892
Os04g0417600	Degree-model	12.511	16.6383	63.9099	20.5007	27.2222	18.4046	17.4646	12.874	39.1934	11.717	20.6485	17.126	15.2028	10.4133	7.21495	9.43722	1.93594	11.3569	12.5108	3.37534	3.12163	12.5646	10.4966	16.5168	21.1751
Os04g0625600	Degree-model	5.79451	9.86422	7.712	9.18088	8.92208	6.99109	12.0701	7.81708	4.73566	7.10834	9.44126	8.81644	4.22395	6.82303	4.87853	6.28831	5.80489	9.24029	8.86323	10.3049	2.40004	8.51903	4.91556	10.0669	9.16668
Os01g0886000	Degree-model	21.6681	17.8127	18.1445	19.9349	27.526	24.8088	29.146	28.5075	34.7607	18.0637	28.0793	18.7027	18.7513	17.3316	15.007	22.017	34.6656	19.6476	22.5292	24.8946	25.4679	22.2784	21.113	27.9693	28.0329
Os03g0157500	Degree-model	27.2576	26.8221	21.8977	27.3996	36.0504	32.7143	36.9266	33.0223	31.949	23.1581	37.0181	26.5079	8.42847	20.2765	21.8364	20.6437	14.9551	34.6457	43.1802	19.1135	16.7131	36.282	19.0279	41.2948	40.8568
Os02g0748100	Degree-model	3.56764	4.3096	3.53202	3.98645	4.65369	3.29523	4.00895	4.32557	6.21793	3.51774	3.54285	3.19018	4.70802	4.30436	4.35189	3.37723	3.42015	3.24921	4.25905	2.86896	2.69761	3.13539	5.70583	5.40633	4.09374
Os06g0134800	Degree-model	5.43216	4.81508	4.339	7.19018	6.48506	5.76297	7.14075	5.90191	6.18645	4.07246	5.80564	3.69325	5.13028	4.53794	3.49774	3.76347	8.5215	5.59332	5.21618	1.5146	5.52877	5.50655	5.04882	4.34752	7.90105
Os01g0531200	Degree-model	4.05665	4.65342	3.42553	3.86223	4.01501	3.99274	4.49113	3.71985	3.14137	3.8074	4.00402	5.16765	4.83744	4.02275	4.63384	2.84793	1.7421	3.73013	4.34791	1.76721	2.72396	2.83716	2.21138	4.33932	4.07064
	Group	GC	GC	GC	SF	SF	SF	SF	SF	SF	SF	SF	SF	SF	SF	SF	SF	SF	SF	SF	SF	SF	SF	SF	SF	SF
	Stage	Heading	Heading	Heading	Heading	Heading	Heading	Heading	Heading	Heading	Heading	Heading	Heading	Heading	Heading	Heading	Heading	Heading	Heading	Heading	Heading	Heading	Heading	Heading	Heading	Heading
	LET				0	18.2679	19.8511	20.4151	54.9614	52.7435	53.7153	77.7099	74.8003	70.9111	107.641	107.641	100.74	136.84	136.855	159.485	186.118	184.083	206.489	248.017	250.822	213.313
